# Supplementary material for: Ring Finger Protein 125 Is an Anti-Proliferative Tumor Suppressor in Hepatocellular Carcinoma
Source: Cancers (Basel). 2022 May 24;14(11):2589. doi: 10.3390/cancers14112589 (PMC9179258; doi:10.3390/cancers14112589)
Supplement: Supplementary file 1 [file cancers-14-02589-s001.zip]

Archive with 2 entries (2 files):
- cancers-1700623-Supplementary Figures.pdf
- cancers-1700623.xlsx
