# Supplementary material for: Ring Finger Protein 125 Is an Anti-Proliferative Tumor Suppressor in Hepatocellular Carcinoma
Source: Cancers (Basel). 2022 May 24;14(11):2589. doi: 10.3390/cancers14112589 (PMC9179258; doi:10.3390/cancers14112589)
Supplement: Supplementary file 1 [file cancers-14-02589-s001.zip › cancers-1700623.xlsx]

## Sheet: Supple Table S1
Supplementary Table S1. 666 CIS genes (q value < 1 x 10-20) in Liver-Onc2 cohort
gene	Human symbol	q value	Number of tumors with insertion	read count per tumor	ucsclink
Ppp2ca	PPP2CA	2.06e-248	38	2;2;1;2;1;1;4;1;4;1;1;1;2;1;1;2;2;1;1;3;1;1;1;1;2;2;1;4;2;2;1;1;1;2;3;3;1;3	chr11:51912325-51936251
Larp1	LARP1	3.98e-211	47	3;1;1;1;1;1;1;3;1;1;1;1;2;1;1;1;2;1;5;1;4;6;1;3;3;3;8;1;2;1;1;2;2;1;1;1;3;1;1;2;1;1;3;2;7;2;3	chr11:57822565-57875534
Tspan31	TSPAN31	3.09e-169	9	23;13;2;28;17;49;56;1;37	chr10:126504345-126507317
Pten	PTEN	4.94e-169	59	4;3;2;4;29;1;1;2;2;7;1;1;2;11;1;7;8;1;1;1;1;17;2;16;1;1;9;8;1;4;2;1;2;3;3;1;37;2;1;2;5;4;2;15;4;1;2;9;1;3;3;4;1;1;3;31;1;2;2	chr19:32832066-32900650
Ggnbp2	GGNBP2	9.5e-153	41	1;2;2;1;12;1;1;2;2;2;1;3;1;1;2;1;1;2;3;1;5;1;1;3;2;8;13;1;1;1;1;10;1;1;1;1;3;8;4;3;1	chr11:84645862-84684240
Brd4	BRD4	3.21e-152	56	1;1;39;2;3;5;3;1;2;3;12;3;2;2;1;2;1;1;1;3;3;2;1;1;7;2;1;1;1;1;1;1;5;1;1;1;1;2;10;6;5;1;1;1;4;1;1;1;37;1;2;3;2;3;4;1	chr17:32333216-32421078
Ppm1b	PPM1B	9.71e-147	51	1;1;2;15;18;4;2;1;1;1;3;3;1;2;19;2;1;3;2;4;2;2;1;2;36;1;20;1;1;1;2;7;11;1;2;1;1;1;4;2;3;1;2;4;9;1;10;2;2;1;3	chr17:85356080-85423332
Nr3c1	NR3C1	2.82e-146	60	1;3;3;1;2;3;1;2;10;1;2;1;1;2;1;7;13;5;3;25;1;2;1;1;1;8;4;1;1;1;3;5;8;1;2;1;2;1;1;2;5;2;3;2;4;1;1;1;2;1;1;1;1;1;1;2;1;1;1;3	chr18:39570198-39646899
Hnrnpc	HNRNPC	1.58e-139	34	2;1;1;3;1;1;1;3;2;1;3;3;1;2;2;1;3;2;4;1;3;1;1;3;1;1;4;1;1;2;1;2;10;1	chr14:52693054-52723703
Lonp2	LONP2	1.66e-137	55	11;4;1;6;11;1;1;1;1;2;1;1;6;1;2;1;63;2;1;1;1;9;1;1;1;3;1;1;1;2;2;5;3;1;3;1;1;2;1;1;3;9;2;1;2;1;1;8;1;1;13;2;1;1;1	chr8:89147941-89240535
Ewsr1		6.32e-137	32	1;4;1;1;8;1;1;1;2;3;7;42;1;1;1;2;1;1;4;1;1;2;1;3;2;2;2;3;1;1;2;1	chr11:4969689-4999091
Rxra	RXRA	4.08e-135	41	3;3;2;1;1;1;2;3;62;1;1;1;1;2;1;2;1;3;1;1;1;6;30;2;1;4;1;2;1;1;3;1;1;5;1;2;7;1;1;1;1	chr2:27532720-27618839
Ube2d3	UBE2D3	2.39e-134	35	2;2;2;1;1;2;1;1;1;1;1;1;1;1;1;6;2;2;2;1;1;3;1;1;4;6;1;1;1;1;1;3;2;1;3	chr3:135101722-135130142
Kmt2e	KMT2E	6.1e-133	54	7;1;3;7;1;7;2;1;1;6;2;1;21;43;3;5;6;1;1;1;3;8;1;5;2;2;6;1;1;2;2;1;4;16;1;23;26;2;2;2;1;1;1;3;1;1;6;36;1;3;1;4;1;1	chr5:22940246-23010047
Wac	WAC	6.13e-132	52	1;1;6;6;6;5;1;5;2;5;3;1;4;6;6;10;1;2;1;9;1;3;45;2;1;1;4;5;2;1;4;1;1;6;6;1;1;2;10;3;1;1;4;1;1;4;1;1;2;2;1;1	chr18:7868829-7929026
Smek1	SMEK1	2.2e-131	41	9;52;2;6;1;3;1;1;1;1;1;3;1;1;1;4;1;1;3;1;1;2;1;4;1;1;22;3;2;3;3;15;2;2;5;1;1;1;8;1;3	chr12:102277618-102321912
Hectd1	HECTD1	6.31e-126	56	1;1;3;1;1;3;2;1;1;3;1;2;1;4;2;16;1;1;7;1;2;1;1;1;1;1;3;2;1;1;6;1;1;1;1;1;1;10;1;11;1;2;3;17;1;1;4;105;1;2;1;1;2;1;1;2	chr12:52844708-52930523
Atxn2	ATXN2	1.12e-123	55	5;1;1;1;1;2;6;3;1;1;1;3;2;2;8;1;15;1;1;1;1;1;1;4;1;1;8;2;4;2;1;3;4;2;2;1;30;4;2;1;5;2;3;1;1;1;1;2;11;1;3;3;2;1;2	chr5:122161617-122264959
Psmd11	PSMD11	2.31e-123	37	1;5;3;3;1;1;3;1;3;2;10;1;1;4;1;2;1;1;1;1;3;1;1;1;1;1;1;2;1;4;2;1;2;1;1;2;2	chr11:80242116-80285635
Cpeb4	CPEB4	3.85e-122	49	4;1;2;1;1;1;3;9;1;1;2;1;2;1;4;1;1;2;2;2;2;2;1;1;1;6;3;2;2;1;4;1;3;3;1;5;2;2;2;26;1;1;3;1;2;1;2;3;4	chr11:31772210-31831577
Bclaf1	BCLAF1	7.47e-121	34	1;1;1;1;1;4;1;2;2;1;1;1;5;5;1;2;23;1;3;14;2;1;3;7;1;4;5;1;1;10;3;2;1;6	chr10:20032274-20062307
Snrk	SNRK	4.09e-120	37	2;1;2;6;1;2;1;1;1;1;1;1;2;2;1;7;1;11;1;2;1;4;1;1;2;3;3;4;1;3;1;2;1;8;1;1;1	chr9:122026383-122078820
Tra2b	TRA2B	3.51e-118	26	1;3;1;1;5;1;2;5;1;2;1;9;2;5;2;1;3;2;1;1;2;2;3;1;2;47	chr16:22245813-22266002
Csde1	CSDE1	4.33e-117	36	3;1;1;1;3;1;1;2;7;1;1;1;1;1;4;2;1;1;4;1;3;1;4;1;8;2;2;13;2;1;4;2;2;1;1;1	chr3:102824468-102862112
Pafah1b1	PAFAH1B1	1.29e-116	42	3;3;2;3;1;1;1;1;1;1;5;2;2;2;2;4;1;1;2;2;16;3;2;1;1;1;1;2;2;2;1;1;8;3;2;1;2;3;2;1;1;1	chr11:74487450-74537886
Setd5	SETD5	2.59e-114	53	4;3;2;1;4;5;1;1;1;1;3;1;1;1;2;3;2;1;1;1;1;2;3;1;1;2;5;1;2;1;1;2;1;1;4;3;20;2;3;1;2;1;2;4;1;2;3;4;1;2;4;4;3	chr6:113027632-113103418
Celf1	CELF1	4.03e-112	49	1;2;1;1;3;1;1;2;2;3;15;2;2;5;3;1;1;1;5;1;1;1;12;1;2;1;4;1;4;1;1;5;1;3;3;1;2;3;1;2;2;2;1;2;1;2;1;2;1	chr2:90780553-90859654
Rnf169	RNF169	2.95e-110	40	1;1;2;4;2;2;2;17;2;1;13;1;1;2;4;2;1;4;1;1;1;1;4;1;17;2;8;1;4;1;3;8;2;3;1;7;2;7;2;1	chr7:107068764-107128968
Rab1	RAB1A	4.93e-110	27	4;1;11;2;1;5;2;4;1;5;1;2;3;2;12;1;2;42;2;3;6;3;2;1;2;1;2	chr11:20101604-20126859
Ankrd17	ANKRD17	1.26e-109	72	1;2;1;3;2;9;4;2;3;1;5;1;2;3;8;1;2;1;1;1;3;1;1;3;1;2;2;3;1;5;16;1;1;2;1;4;2;7;12;2;1;5;1;1;3;3;1;1;1;1;13;1;2;1;2;7;4;1;3;3;3;35;1;2;42;1;3;9;4;11;1;1	chr5:90656190-90795211
Ubqln1	UBQLN1	9.62e-109	32	11;3;5;2;2;3;1;2;1;1;15;8;67;1;3;4;1;1;3;1;2;1;1;5;1;1;4;2;1;1;2;1	chr13:58277516-58317014
Cpt1a	CPT1A	2.15e-108	34	1;8;1;2;62;2;4;8;35;1;1;1;26;1;40;2;1;2;1;3;17;2;1;1;1;1;1;1;1;1;1;1;4;1	chr19:3323300-3385733
Caprin1	CAPRIN1	6.11e-108	34	1;2;1;1;2;1;32;1;2;1;1;6;1;1;1;1;1;3;2;6;8;1;17;6;1;1;3;6;2;1;2;7;2;5	chr2:103603101-103637797
Cep85l	CEP85L	1.93e-107	59	2;1;2;31;8;28;2;1;1;1;6;1;7;4;2;5;1;12;3;2;22;1;4;13;1;1;1;2;1;1;6;1;4;1;1;1;4;1;2;2;1;1;1;1;3;3;2;1;2;1;1;2;3;1;2;1;2;4;1	chr10:52997886-53099657
Ddi2	DDI2	7.62e-107	30	2;1;1;5;1;1;3;2;1;1;1;4;51;3;10;10;1;1;8;1;1;4;1;3;1;1;2;1;3;4	chr4:141239477-141279334
Pum1	PUM1	1.05e-106	57	2;6;2;2;6;2;2;3;1;1;7;2;2;1;9;1;2;4;5;1;1;9;4;32;4;1;1;2;29;2;3;1;22;2;1;47;1;1;1;3;8;2;1;3;10;1;5;1;1;1;5;2;2;4;5;2;3	chr4:130219273-130337479
Ctage5	CTAGE5	5.87e-105	41	2;3;1;1;2;2;6;2;1;1;2;1;8;1;3;5;2;1;1;1;1;3;1;2;1;1;1;1;2;1;2;2;1;2;4;1;1;1;2;2;5	chr12:60230732-60291207
Atl2	ATL2	2.93e-104	37	1;11;3;1;34;1;2;3;2;3;2;3;2;1;1;1;1;2;1;1;1;3;1;1;1;7;2;2;1;1;1;2;1;1;1;3;2	chr17:80247729-80295463
Larp4b	LARP4B	1.03e-103	48	1;2;35;1;7;1;1;1;1;1;1;1;1;1;1;4;1;6;1;1;4;4;1;1;1;1;2;5;1;1;1;1;1;3;1;1;15;6;3;3;1;2;76;1;1;11;1;1	chr13:9093150-9172336
Zfp207	ZNF207	1.4e-102	27	2;1;2;2;12;3;3;1;3;1;1;4;1;1;4;1;1;20;1;3;1;2;2;1;8;4;4	chr11:80196780-80219375
Ddx6	DDX6	4.59e-102	31	6;3;81;2;10;2;1;1;6;1;1;15;2;1;16;2;5;3;1;4;4;21;1;1;1;16;2;1;5;1;3	chr9:44412974-44448814
Eif3a	EIF3A	7.25e-102	30	1;1;5;2;3;2;1;6;2;1;1;1;1;1;1;2;2;2;1;1;1;2;105;1;1;1;3;10;5;4	chr19:60837018-60866596
Gclc	GCLC	4.24e-101	31	2;3;1;1;1;7;2;1;1;1;1;2;2;1;8;1;1;1;3;1;1;1;3;1;2;13;1;1;1;1;3	chr9:77602341-77642296
Ttpa	TTPA	7.7e-101	25	2;6;1;1;2;1;1;2;1;2;4;2;1;1;1;1;1;1;1;3;1;9;4;1;2	chr4:19935574-19957932
Kansl1	KANSL1	8.55e-101	58	1;14;2;3;11;3;2;3;1;2;2;3;5;16;2;2;2;1;5;3;1;2;16;1;9;5;6;2;1;3;1;1;1;2;1;1;2;2;1;1;2;2;2;1;1;2;3;1;1;2;3;4;2;1;4;1;2;1	chr11:104194542-104303605
Usmg5	USMG5	2.03e-100	13	1;51;1;1;1;1;2;3;2;1;1;1;1	chr19:47157960-47165115
A1cf	A1CF	5.26e-100	47	2;2;1;2;1;1;1;1;5;1;2;3;1;1;1;1;1;2;1;2;1;9;5;1;1;1;6;1;1;2;2;1;2;1;3;2;1;2;1;1;2;13;5;1;1;5;1	chr19:31943250-32023896
D17Wsu92e	C6orf106	1.14e-99	36	1;1;1;1;2;1;11;4;3;5;1;2;5;5;3;1;1;2;1;1;2;1;1;1;1;1;3;3;5;3;4;9;1;1;1;1	chr17:27888176-27957487
Cnbp	CNBP	4.22e-98	15	2;1;1;1;1;1;2;4;20;3;1;1;1;2;1	chr6:87792608-87801100
Raf1	RAF1	5.24e-98	38	2;1;2;1;1;1;1;1;1;1;1;1;2;2;1;1;1;2;1;1;1;15;1;1;2;1;1;1;1;1;2;1;1;23;1;1;1;2	chr6:115568590-115626653
Slc25a3	SLC25A3	1.31e-97	14	1;6;1;2;2;1;2;1;5;1;1;2;1;1	chr10:90579322-90586708
Csnk1a1	CSNK1A1	1.87e-96	31	1;1;2;1;2;6;78;2;95;2;1;2;1;1;1;1;4;2;3;1;7;3;5;1;99;2;1;3;1;3;2	chr18:61715235-61747953
Sec24a	SEC24A	2.21e-96	41	1;3;3;2;1;2;6;5;4;11;3;1;3;3;2;1;1;6;1;2;1;2;3;2;1;1;1;1;7;8;1;2;1;1;2;3;1;2;2;1;2	chr11:51505764-51570336
Luc7l3	LUC7L3	6.4e-95	28	1;1;1;3;2;1;1;1;1;1;2;3;1;1;7;1;4;11;1;2;2;1;9;4;2;3;1;3	chr11:94152452-94183225
Zfx	ZFX	7.24e-94	36	1;3;2;1;1;2;1;5;1;7;4;5;2;1;1;2;1;2;2;4;2;4;1;1;1;1;3;2;5;4;1;2;30;2;21;1	chrX:91319969-91368746
Atp2a2	ATP2A2	1.43e-93	34	1;1;2;1;1;1;1;2;1;1;2;1;1;1;2;1;3;1;2;3;1;8;1;1;2;2;9;1;1;1;2;1;1;3	chr5:122903521-122952234
Ywhae	YWHAE	6.19e-93	28	1;4;2;1;5;1;2;2;3;2;1;6;1;2;1;1;1;5;2;2;2;1;1;1;3;2;1;3	chr11:75546388-75579343
BC005537	C6orf62	2e-92	17	1;2;1;1;1;1;1;1;1;5;1;9;1;2;3;2;1	chr13:24893525-24904768
Adnp	ADNP	4.74e-92	23	4;1;1;2;1;1;4;1;1;5;2;91;1;4;3;1;1;3;1;3;1;2;4	chr2:168006464-168032562
Clk3	CLK3	1.25e-91	15	2;2;1;6;2;1;1;1;1;2;1;2;1;1;1	chr9:57598517-57613667
Zfand3	ZFAND3	1.22e-90	69	2;1;3;2;2;8;1;4;2;5;3;1;1;2;1;7;1;3;42;1;30;1;1;1;6;2;4;1;2;2;1;1;2;1;2;5;2;5;5;97;4;2;7;1;2;6;7;1;2;5;1;1;3;3;1;6;2;3;101;1;1;1;7;2;29;5;1;2;1	chr17:30142031-30346965
Rrbp1	RRBP1	1.26e-90	35	2;5;1;3;7;4;1;1;8;1;1;5;5;5;2;1;2;1;1;2;1;1;1;1;3;5;1;6;1;1;1;3;1;2;1	chr2:143773130-143836999
Cltc	CLTC	1.32e-90	42	2;3;3;2;1;10;9;4;1;4;5;5;1;1;1;1;1;5;1;1;1;1;1;1;1;1;4;1;2;3;1;1;1;1;3;1;3;1;1;1;3;1	chr11:86508154-86570994
Luc7l2	LUC7L2	6.89e-88	41	5;1;1;1;2;1;1;3;1;2;1;2;2;2;2;1;1;2;1;1;2;1;2;6;8;1;1;1;3;1;1;1;4;1;2;1;2;1;1;5;2	chr6:38501443-38559470
Ctnnd1	CTNND1	1.11e-87	34	2;1;3;5;2;2;2;1;4;1;22;5;2;1;2;1;8;22;1;2;2;2;4;1;2;2;2;3;1;1;1;1;2;2	chr2:84440937-84490897
Setd2	SETD2	2.76e-87	47	3;2;1;1;1;5;1;3;1;2;6;1;1;1;3;1;5;1;4;1;1;1;1;1;19;1;1;1;1;40;2;1;1;7;1;3;2;14;2;1;1;2;2;1;1;2;2	chr9:110435100-110521137
Lman2	LMAN2	3.48e-87	16	7;2;1;1;1;1;2;1;7;1;1;1;2;1;1;1	chr13:55445193-55464144
Rdx	RDX	4.74e-87	33	4;1;1;1;1;1;1;1;1;1;1;4;2;2;3;1;1;3;1;2;2;2;1;1;1;7;1;2;1;1;1;1;2	chr9:51855254-51896843
Abcd3	ABCD3	5.94e-87	39	3;1;5;4;1;1;1;1;3;1;4;2;2;2;3;3;6;1;1;1;13;1;7;2;1;1;1;1;1;1;9;1;5;3;1;1;6;1;6	chr3:121461827-121518133
Txndc11	TXNDC11	1.05e-86	36	1;3;1;1;1;2;2;1;6;2;3;1;4;2;1;7;13;1;6;1;1;1;7;3;1;1;1;7;6;3;1;1;1;3;1;1	chr16:11075003-11134625
Abca1	ABCA1	2.06e-86	50	2;3;8;43;2;15;3;2;2;1;2;1;1;1;3;22;2;20;1;28;1;32;10;4;1;1;12;2;9;7;3;1;15;5;2;3;3;3;1;3;3;1;2;1;1;1;4;4;2;1	chr4:53043660-53172767
Picalm	PICALM	4.81e-86	49	1;1;2;1;1;1;1;1;3;3;2;1;3;3;3;2;2;3;1;2;1;1;1;3;3;1;1;5;4;1;1;4;4;2;6;1;2;1;8;1;6;3;1;1;1;2;1;2;2	chr7:97278741-97357957
Fam214a	FAM214A	3.65e-85	41	1;1;1;2;1;2;2;2;3;1;2;2;3;1;1;17;2;2;1;4;1;1;1;1;3;1;2;1;1;1;2;2;3;1;1;2;2;4;1;4;1	chr9:74800859-74880275
Fxr1	FXR1	3.65e-85	37	3;5;1;2;1;1;4;1;4;3;26;1;1;1;1;6;2;2;1;3;2;1;1;2;2;1;1;3;1;1;1;3;1;2;5;1;1	chr3:33919000-33968266
Sfpq	SFPQ	4.47e-85	19	3;3;1;1;1;1;1;2;2;1;2;2;4;1;2;1;1;1;8	chr4:126698544-126714258
Lrp1	LRP1	1.45e-84	32	1;1;1;1;2;1;2;2;1;3;1;1;2;1;2;1;3;1;1;4;4;1;1;2;3;3;12;4;1;2;2;1	chr10:126975213-127058204
Mapk14	MAPK14	2.27e-84	32	1;7;1;1;3;4;1;3;1;2;1;1;1;1;2;4;1;3;2;8;1;2;1;1;1;1;1;1;3;1;1;3	chr17:28828286-28885350
AB041803	LINC-PINT	3.52e-84	49	1;3;2;1;1;2;1;1;1;2;3;3;6;11;1;3;1;2;1;1;1;2;15;1;1;3;1;2;2;4;12;1;5;1;7;3;1;2;2;1;19;1;1;6;3;7;2;1;2	chr6:31043562-31168474
Slc39a14	SLC39A14	1.89e-83	28	1;2;1;1;1;1;2;1;1;2;4;1;1;1;3;1;4;1;1;1;2;1;1;12;9;1;1;1	chr14:70703273-70751231
Dhcr24	DHCR24	1.59e-82	20	4;1;2;1;2;1;1;1;1;2;1;4;1;2;1;1;2;5;3;1	chr4:106233642-106261718
Vapa	VAPA	2.25e-82	29	10;1;2;1;5;2;5;1;3;4;2;3;3;1;1;3;1;16;1;1;1;1;1;1;1;1;6;1;3	chr17:65929392-65962895
Arf1	ARF1	2.36e-82	17	1;1;3;1;1;2;4;15;1;1;1;1;3;1;1;1;1	chr11:59024913-59041769
Wbp1l	WBP1L	2.4e-82	29	7;1;1;1;1;1;1;6;1;3;1;1;1;1;1;1;6;2;2;12;1;1;2;1;4;13;1;1;6	chr19:46673595-46731879
Ube2h	UBE2H	2.55e-82	44	2;2;3;2;6;3;1;5;2;1;2;5;2;7;1;3;3;1;1;3;2;2;2;1;3;1;1;2;3;2;1;1;1;4;1;7;1;1;1;3;1;3;1;1	chr6:30161288-30254539
Ankrd11	ANKRD11	3.25e-82	56	1;1;1;1;1;2;1;1;3;3;1;1;1;1;114;2;37;2;7;2;3;1;4;4;1;6;2;1;1;1;1;1;2;1;1;2;3;6;1;3;2;1;1;1;4;2;4;6;7;4;5;9;1;1;1;1	chr8:125407721-125566184
Dhrs3	DHRS3	6.01e-82	23	3;5;5;2;1;6;1;1;3;1;4;1;1;2;2;3;1;1;1;1;3;5;2	chr4:144482729-144517548
Ncor1	NCOR1	6.04e-82	61	3;8;12;10;3;1;1;1;1;3;1;1;1;1;2;1;1;2;1;2;1;2;2;2;2;1;2;2;3;1;1;4;1;1;1;1;1;1;3;1;1;2;2;4;3;9;3;2;6;2;3;5;1;6;1;1;2;1;3;2;1	chr11:62129927-62270834
Crebbp	CREBBP	2.01e-81	54	2;3;5;3;1;1;3;2;1;2;1;2;1;3;1;1;7;1;26;1;1;1;1;2;1;1;4;3;4;1;2;5;1;3;1;5;2;2;4;1;1;2;2;2;2;5;1;2;7;1;3;1;1;2	chr16:4084047-4213404
Adipor2	ADIPOR2	2.3e-81	36	1;1;7;3;1;2;2;4;3;1;2;7;2;2;1;11;3;2;1;2;1;4;23;7;1;2;3;2;1;1;3;1;1;1;3;1	chr6:119303167-119367501
Taok3	TAOK3	3.62e-81	50	1;6;1;4;1;2;2;1;1;1;5;2;5;1;1;1;4;1;1;5;84;1;2;4;1;2;2;1;1;3;1;1;3;3;2;1;1;1;1;1;1;4;2;1;5;2;1;1;10;1	chr5:117570137-117725107
Msl2	MSL2	8.9e-81	23	1;1;3;1;5;1;2;1;1;1;1;4;1;1;3;1;1;1;1;3;1;1;1	chr9:100978485-101007129
Eif4b	EIF4B	3.13e-80	21	5;1;4;1;1;1;1;2;1;1;2;1;1;1;1;1;2;3;4;1;4	chr15:101904203-101927604
Ppara	PPARA	1.68e-79	35	2;1;2;2;2;1;2;3;4;5;4;2;5;1;6;3;1;1;1;11;1;3;1;1;1;2;1;2;5;1;2;1;1;1;1	chr15:85565993-85637281
Atp13a3	ATP13A3	1.79e-79	44	1;2;3;2;1;1;1;1;13;1;2;5;4;1;5;2;8;1;6;1;1;1;2;1;1;1;3;1;1;1;1;6;2;1;1;1;1;1;3;1;2;2;2;1	chr16:30312509-30388616
Gc	GC	2.28e-78	27	1;1;5;1;1;1;1;3;5;1;1;2;2;3;2;3;6;1;9;1;1;1;2;1;1;1;2	chr5:89846535-89886923
Ranbp9	RANBP9	2.65e-78	43	1;1;1;2;1;2;1;2;2;1;1;2;1;1;1;3;2;1;3;8;2;2;1;2;6;5;9;1;1;3;5;8;2;2;1;2;1;6;1;2;1;2;1	chr13:43498041-43576342
Ece1	ECE1	5.74e-78	35	4;5;2;1;1;1;1;1;2;1;3;2;1;1;1;3;1;1;1;1;2;3;1;5;1;1;1;1;2;3;10;1;3;2;1	chr4:137418151-137521144
Mtus1	MTUS1	1.82e-77	54	1;1;3;1;1;2;1;3;1;1;1;1;1;1;1;1;2;1;1;67;1;2;3;8;2;2;3;2;4;1;1;2;2;2;1;5;1;6;2;1;1;3;6;1;8;1;1;1;1;1;1;12;1;1	chr8:42076265-42219080
Rbm33		2.45e-77	48	29;2;1;1;2;1;1;1;4;2;4;13;1;3;1;1;6;1;1;17;1;10;1;1;3;10;2;2;1;1;1;1;3;1;2;1;1;1;2;1;3;1;1;1;2;3;1;6	chr5:28643728-28745782
Nufip2	NUFIP2	7.18e-77	27	1;1;1;3;1;3;1;1;2;2;3;1;1;1;1;1;1;2;2;2;1;1;2;1;1;2;1	chr11:77499640-77531468
Ctnnb1	CTNNB1	1.26e-76	21	2;3;1;1;7;2;5;1;1;2;2;2;2;7;2;2;1;1;1;1;4	chr9:120842517-120869625
Rab14	RAB14	2.21e-76	22	14;1;2;1;1;2;2;1;1;4;5;1;1;3;2;1;4;2;2;3;1;3	chr2:35035724-35056640
Hspa5	HSPA5	9.46e-76	8	3;1;1;1;1;1;2;8	chr2:34627609-34632049
Nfe2l2	NFE2L2	1.26e-75	22	1;2;1;2;1;3;2;1;2;1;1;13;2;4;1;2;2;1;1;12;8;3	chr2:75513575-75542698
Rbm39	RBM39	1.61e-74	28	2;6;6;5;2;2;4;1;1;1;3;1;1;1;1;2;29;1;2;1;1;2;3;1;3;1;2;2	chr2:155972974-156005976
Cacul1	CACUL1	4.48e-74	36	3;1;3;1;2;1;2;1;2;5;6;1;1;1;1;2;2;1;1;1;1;12;1;3;1;3;2;1;3;1;12;2;3;1;1;2	chr19:60600598-60656926
Aff4	AFF4	3.57e-73	39	1;7;1;2;1;2;1;1;3;3;1;9;3;1;1;1;1;4;1;1;1;3;1;2;1;44;2;3;1;3;1;1;1;2;1;1;1;1;2	chr11:53164268-53235332
Arid1a	ARID1A	4.41e-73	35	1;3;5;6;1;1;1;2;1;5;2;1;3;10;2;3;1;10;2;9;1;1;3;1;1;2;21;1;2;1;2;1;1;2;1	chr4:133234922-133309526
Cnot1	CNOT1	7.27e-73	43	2;1;1;1;2;2;1;2;1;2;1;2;1;5;1;3;5;2;5;1;1;1;6;1;1;2;1;1;4;7;1;7;4;3;1;1;1;29;38;2;2;1;1	chr8:98243350-98331362
Fbxo3	FBXO3	1.2e-72	28	5;1;3;2;1;1;1;1;1;2;1;2;2;1;4;2;7;29;1;2;2;1;9;1;1;1;1;2	chr2:103867955-103903394
4933426M11Rik	SUSD6	2.87e-72	43	1;4;3;1;1;5;1;2;1;1;15;1;1;1;1;1;2;1;1;1;1;2;1;22;1;1;1;1;1;5;1;3;1;1;2;1;2;16;1;1;3;1;1	chr12:81891518-81981820
Tmem86b	TMEM86B	3.19e-72	5	1;3;1;9;1	chr7:4579641-4582084
Srsf4	SRSF4	4.67e-72	21	3;2;1;1;9;1;2;1;12;1;8;1;2;2;1;1;1;1;1;1;2	chr4:131429553-131457640
Kynu	KYNU	5.39e-72	55	4;1;2;1;2;1;1;2;2;1;1;1;9;2;2;1;2;1;2;1;4;2;3;4;1;3;1;1;1;1;1;1;3;13;4;1;3;2;1;1;2;1;1;6;5;1;9;1;12;1;12;2;3;1;2	chr2:43410844-43538568
Ell2	ELL2	5.66e-72	38	2;1;2;3;1;3;5;2;1;3;1;2;2;2;1;2;2;1;2;2;2;5;1;2;4;2;1;24;1;1;42;5;1;1;3;2;1;1	chr13:75844931-75909806
Ttc39c	TTC39C	6.11e-72	38	3;1;7;1;2;3;1;1;1;2;1;6;1;2;1;2;1;1;2;1;1;2;3;7;2;1;4;1;1;1;3;1;1;1;3;2;1;1	chr18:12802041-12895561
Mtss1	MTSS1	1.02e-71	45	1;2;1;2;3;2;1;4;1;1;1;6;2;1;2;4;1;2;2;4;2;1;8;17;4;2;2;1;3;2;1;5;2;1;1;5;1;1;1;2;1;5;1;1;1	chr15:58772788-58913581
Arnt	ARNT	2.41e-71	36	1;2;1;1;1;16;1;1;1;2;1;1;1;3;1;1;1;6;3;33;6;2;4;1;1;3;1;1;1;1;1;1;1;3;1;1	chr3:95238311-95301161
Tfg	TFG	2.49e-71	25	2;1;1;1;1;2;1;1;11;1;1;1;1;1;1;7;1;2;1;1;7;2;1;2;2	chr16:56690441-56717563
Ppp2r2a	PPP2R2A	5.54e-71	35	1;7;2;1;1;1;2;4;1;3;2;1;1;1;3;9;1;1;1;1;1;4;2;1;1;1;2;1;1;1;8;17;3;1;1	chr14:67632892-67691308
Arhgap5	ARHGAP5	6.22e-71	37	2;1;1;2;1;5;1;2;2;1;1;2;5;1;23;1;1;1;1;1;2;2;1;5;4;1;1;1;1;1;1;2;2;1;1;1;1	chr12:53617063-53668838
Dennd5b	DENND5B	8.8e-71	50	2;18;1;46;1;5;8;2;3;7;3;1;1;1;4;1;1;1;1;1;42;1;1;1;1;5;2;2;4;2;2;2;1;8;1;3;2;2;5;1;1;2;3;1;2;1;3;2;2;1	chr6:148936590-149050202
Pcbp2	PCBP2	2.11e-70	24	1;1;1;1;1;2;1;1;1;2;2;1;1;1;1;1;6;1;1;3;1;3;2;2	chr15:102301062-102330490
Ndfip1	NDFIP1	8.03e-70	30	4;1;1;1;2;1;1;4;1;1;2;2;1;2;1;1;5;1;3;1;1;1;5;1;2;1;1;1;1;1	chr18:38578628-38624060
Itm2b	ITM2B	1.37e-69	20	3;1;1;1;1;5;1;2;1;1;2;3;1;1;1;1;1;1;1;1	chr14:73762038-73785078
Epb4.1	EPB41	1.6e-69	54	2;2;1;2;1;1;1;1;9;1;1;7;1;1;1;2;3;1;4;2;1;1;1;2;4;3;1;8;6;3;2;3;1;1;1;1;1;3;1;1;1;2;1;1;4;1;1;2;1;1;1;1;1;1	chr4:131479340-131631228
Rab6a	RAB6A	2.54e-69	27	3;1;4;1;2;58;1;2;1;1;2;1;2;6;1;7;1;1;4;1;5;1;24;2;2;1;1	chr7:107756099-107789782
Tnrc6a	TNRC6A	3.67e-69	37	1;1;1;2;5;1;1;2;2;1;6;1;1;1;1;2;4;5;4;1;1;1;12;5;3;2;2;2;2;1;1;4;2;2;1;1;1	chr7:130267398-130338810
Pik3r1	PIK3R1	3.07e-68	38	17;4;5;1;2;11;1;2;17;3;2;2;1;1;2;1;10;2;2;1;1;3;1;1;1;1;1;1;1;1;13;2;2;2;6;2;3;2	chr13:102450715-102538172
Apob	APOB	1.38e-67	25	1;4;1;1;1;1;3;1;1;2;2;1;2;1;1;1;3;2;3;1;1;1;1;1;1	chr12:7984482-8023645
Slc35d1	SLC35D1	8.27e-67	27	4;1;1;4;2;4;1;2;7;1;4;1;1;1;3;3;1;1;1;3;2;2;1;1;1;1;1	chr4:102844322-102887489
Rabep1	RABEP1	9.12e-67	44	1;1;4;1;2;2;1;23;1;1;2;2;6;1;1;1;1;1;3;50;2;1;3;4;3;1;5;1;1;1;2;5;3;1;1;1;3;2;5;4;1;2;19;2	chr11:70658264-70756607
Pah	PAH	1.56e-66	33	2;4;1;1;1;1;1;1;1;2;1;4;6;2;1;1;5;3;1;8;2;10;6;1;1;2;1;3;8;2;2;15;1	chr10:86984539-87046882
Csnk2a1	CSNK2A1	2.62e-66	30	1;1;1;1;5;1;1;1;2;1;1;3;1;10;1;1;3;22;1;1;1;5;2;2;2;1;5;2;1;4	chr2:152052575-152107587
Ugp2	UGP2	3.69e-66	32	2;1;3;1;6;4;5;6;1;1;1;21;2;1;1;2;2;1;2;1;1;2;1;3;2;5;1;1;1;1;2;2	chr11:21221144-21270882
Qk	QKI	5.21e-66	52	1;1;28;1;2;1;2;1;2;1;2;2;7;6;2;3;1;2;2;2;1;2;1;1;1;4;1;3;7;2;1;2;3;1;1;1;1;3;2;3;2;2;9;1;2;1;1;1;2;1;2;3	chr17:10399335-10512226
Klf9	KLF9	1.15e-65	18	1;1;1;3;1;2;1;7;1;12;43;2;1;11;1;1;1;2	chr19:23215715-23241401
Csnk1d	CSNK1D	1.19e-65	20	1;8;1;2;2;1;1;4;1;1;2;1;1;1;5;2;1;28;1;22	chr11:120823054-120852647
Wdr82	WDR82	1.3e-65	18	1;2;3;2;1;1;11;3;1;1;1;2;1;1;2;3;1;1	chr9:106073259-106094037
Ccnl1	CCNL1	1.95e-65	15	1;1;4;1;2;1;44;1;6;2;14;1;1;1;1	chr3:65750072-65762147
Chuk	CHUK	2.75e-65	26	1;1;1;1;3;3;1;6;1;2;4;3;1;2;1;4;2;3;2;1;1;11;1;1;3;1	chr19:44147823-44181967
Rbm5	RBM5	4.42e-65	23	1;1;5;9;1;1;2;3;1;1;1;1;7;2;7;7;31;27;2;1;5;1;2	chr9:107642825-107673333
Rhoa	RHOA	6.22e-65	23	1;2;1;1;1;6;2;1;1;46;1;2;1;1;1;2;1;1;8;1;3;1;1	chr9:108208535-108240270
Arih1	ARIH1	6.29e-65	47	3;15;2;1;4;2;9;2;2;6;2;1;2;3;1;1;3;3;1;5;1;2;1;9;1;3;8;5;3;1;2;1;2;1;2;1;7;1;3;3;1;7;24;1;1;6;1	chr9:59236360-59334181
Fads2	FADS2	9.83e-65	21	1;1;1;1;1;7;1;1;2;1;6;1;6;1;1;4;1;1;1;9;2	chr19:10138653-10175993
P4hb	P4HB	4.37e-64	12	1;1;1;1;13;7;9;1;1;1;11;1	chr11:120421617-120434250
Rad23b	RAD23B	7.89e-64	28	2;1;1;6;6;1;1;9;2;1;6;1;1;1;2;2;1;1;2;1;3;5;5;3;2;20;2;3	chr4:55362913-55405109
Clk4	CLK4	1.06e-63	18	14;3;6;1;1;1;1;1;1;1;1;8;1;1;2;1;1;2	chr11:51076672-51095266
Adk	ADK	2.12e-63	92	2;1;5;3;2;2;42;5;7;1;4;2;4;3;1;3;1;3;1;2;100;2;10;3;2;14;4;4;20;5;4;1;1;2;1;4;1;5;2;5;16;5;4;7;4;1;7;2;7;15;3;3;7;3;2;4;3;1;2;10;1;4;4;7;2;14;1;2;4;1;1;8;3;1;10;1;2;8;3;19;3;5;5;4;28;10;7;16;1;2;3;1	chr14:21871795-22267791
Lpin2	LPIN2	2.22e-63	33	3;1;3;1;1;1;2;2;1;3;3;2;2;1;1;2;4;1;2;1;1;1;1;1;4;1;1;2;1;2;1;1;1	chr17:71533317-71599158
Gm10768		2.23e-63	6	1;1;1;1;1;6	chr19:43913292-43915335
Zfp871		3.81e-63	20	4;1;1;2;2;1;1;1;4;2;1;1;2;1;1;4;1;1;1;1	chr17:32902441-32925232
Cd302	CD302	4.75e-63	22	1;1;3;5;1;1;2;4;6;1;1;1;1;1;3;1;5;1;4;1;2;1	chr2:60090049-60122475
Rab10	RAB10	5.93e-63	34	1;1;1;11;1;3;2;4;1;3;1;1;1;2;1;16;1;5;2;1;2;1;1;2;5;1;5;1;7;5;1;8;1;1	chr12:3247427-3309969
Rbm14	RBM14	6.56e-63	12	2;1;1;1;1;1;1;1;1;1;1;2	chr19:4800565-4811634
Zfp592	ZNF592	6.56e-63	28	8;1;4;1;1;1;1;4;2;1;1;4;1;1;1;1;20;1;5;1;2;3;2;1;5;1;1;1	chr7:88138569-88190048
Hacl1	HACL1	7.09e-63	23	1;12;1;7;10;2;3;1;2;1;6;2;6;2;1;1;1;10;5;1;1;1;1	chr14:32420411-32454151
Ppia	PPIA	8.13e-63	7	2;1;2;2;1;2;2	chr11:6315872-6319813
March6	MARCH6	9.04e-63	37	1;1;1;1;1;5;2;2;2;1;1;4;1;2;1;3;4;2;1;1;1;6;4;1;16;3;3;4;1;1;3;4;2;4;1;1;1	chr15:31385653-31460792
Nr1i2	NR1I2	1.06e-62	25	1;1;2;1;1;1;6;13;3;2;1;2;8;1;3;1;1;1;1;2;1;1;3;1;2	chr16:38248434-38294910
Ddx17	DDX17	1.08e-62	17	2;2;1;1;1;1;3;2;1;1;1;1;1;2;1;9;1	chr15:79358125-79377171
Akap1	AKAP1	2.47e-62	19	1;1;2;2;5;1;1;1;1;1;5;1;2;2;1;1;1;3;5	chr11:88692105-88725900
Man2a1	MAN2A1	1.16e-61	52	1;1;2;1;2;1;3;8;1;1;1;13;1;10;1;1;5;1;43;1;1;5;1;1;1;3;3;3;1;12;1;4;3;1;1;1;1;3;5;2;1;1;5;3;2;2;1;2;3;1;2;1	chr17:64950988-65104450
Clpx	CLPX	1.44e-61	25	1;1;53;2;1;1;2;1;2;1;4;2;2;1;16;1;2;1;1;1;2;2;1;5;8	chr9:65142066-65178465
Hnrnpm	HNRNPM	7.39e-61	26	1;1;1;1;1;8;1;5;1;1;1;2;2;4;2;2;1;1;5;3;2;2;4;1;1;1	chr17:33783177-33822403
Tmem56	TMEM56	2.4e-60	30	3;26;1;2;1;1;1;2;2;1;1;1;1;10;4;1;1;1;4;1;4;1;5;2;1;1;1;3;2;2	chr3:120904927-120966234
Sar1b	SAR1B	7.89e-60	20	1;12;3;3;1;3;2;1;29;1;1;3;2;14;2;5;1;1;3;1	chr11:51577164-51605455
Son	SON	9.93e-60	23	12;1;1;1;1;2;1;1;1;1;5;1;1;11;1;1;1;1;2;2;1;2;2	chr16:91648068-91679437
Fus	FUS	1.25e-59	14	4;2;1;3;1;2;2;2;1;1;3;1;1;1	chr7:135110992-135125545
Cul1	CUL1	1.4e-59	36	1;1;1;2;2;1;10;6;1;1;4;13;2;1;1;1;1;1;8;3;2;1;4;1;2;1;1;2;1;1;1;1;1;1;2;2	chr6:47404322-47476138
St13	ST13	1.4e-59	24	2;1;1;1;2;2;1;2;1;1;1;1;1;1;1;4;1;2;1;4;2;15;2;2	chr15:81195473-81230124
Cyb5b	CYB5B	2.05e-59	23	2;1;3;1;1;1;7;3;1;3;6;1;1;1;7;6;1;1;3;2;20;1;3	chr8:109674560-109711370
Arhgef12	ARHGEF12	2.18e-59	49	2;2;3;2;3;3;8;1;2;1;15;1;1;1;1;1;1;5;1;2;14;7;2;11;1;1;1;1;3;1;2;1;1;3;1;1;1;5;2;1;1;1;4;1;4;6;1;1;1	chr9:42771924-42913801
Acsl1	ACSL1	8.4e-59	29	1;2;1;1;1;1;2;1;1;1;7;1;1;1;2;1;1;1;1;1;2;3;1;5;1;3;1;1;2	chr8:47556395-47621404
Zranb1	ZRANB1	1.47e-58	25	1;1;2;1;2;1;1;3;1;1;1;1;1;2;1;1;1;1;3;1;7;1;1;3;2	chr7:140141304-140175634
2810403A07Rik	KIAA0907	2.02e-58	21	10;2;4;2;1;1;1;1;1;1;1;1;2;1;3;16;2;1;1;1;1	chr3:88489715-88516855
Ern1	ERN1	2.59e-58	37	1;1;12;1;9;7;1;1;1;1;2;13;5;2;1;1;1;1;2;1;1;1;1;1;2;1;3;1;1;3;1;1;2;1;1;2;5	chr11:106258933-106349110
Nbr1	NBR1	3.91e-58	20	2;48;2;1;3;2;1;1;1;5;1;3;1;5;2;11;5;1;1;1	chr11:101413420-101443265
Ppp6r3	PPP6R3	4.55e-58	43	4;9;9;1;1;1;1;2;2;5;2;2;1;2;1;2;1;1;2;1;1;1;1;2;1;3;1;16;1;1;6;4;1;11;1;2;1;54;2;2;1;3;1	chr19:3454927-3575749
N4bp2l2	N4BP2L2	7.42e-58	23	1;2;4;2;1;3;1;7;1;4;1;1;3;4;1;2;1;3;1;3;1;4;1	chr5:151438547-151468187
Mdm2	MDM2	1.7e-57	18	1;2;3;1;18;1;1;5;1;12;1;2;1;2;2;2;2;1	chr10:117125930-117147814
1810013L24Rik	C16orf72	2.4e-57	21	1;1;1;1;2;1;3;5;6;3;10;1;2;1;5;4;1;1;18;1;1	chr16:8830192-8859017
Zfp148	ZNF148	3.78e-57	47	1;4;4;5;1;1;1;3;1;2;3;2;4;2;5;1;1;2;1;2;3;4;1;1;1;3;2;2;1;1;3;4;2;1;10;7;2;98;2;3;1;1;1;1;1;1;3	chr16:33380860-33503989
Hgd	HGD	4.61e-57	26	1;2;1;1;1;1;1;1;2;1;1;6;3;4;1;4;2;1;1;6;1;1;9;1;3;1	chr16:37580238-37632112
Ywhaz	YWHAZ	6.13e-57	19	1;26;2;4;1;23;2;70;3;15;5;1;1;1;6;1;1;17;3	chr15:36700015-36726684
Rps15a	RPS15A	7.29e-57	12	2;1;1;1;1;1;4;1;2;2;2;1	chr7:125247889-125259661
Fah	FAH	9.83e-57	15	1;4;1;1;2;1;1;2;1;1;1;3;4;5;5	chr7:91733669-91754452
Ell	ELL	1.16e-56	22	2;1;1;1;1;1;1;3;1;4;2;3;1;1;1;7;1;10;10;2;1;2	chr8:73063573-73116757
Hnrnpa2b1	HNRNPA2B1	1.16e-56	13	3;1;3;1;1;2;1;1;3;3;2;3;1	chr6:51410433-51419893
Lrrc58	LRRC58	1.87e-56	16	2;4;44;1;9;1;3;1;1;3;3;1;2;1;1;1	chr16:37868485-37888943
Rnf11	RNF11	3.04e-56	21	20;20;1;6;1;1;1;15;1;31;5;1;6;17;15;1;1;1;2;3;5	chr4:109125461-109149110
Hspa9	HSPA9	4.59e-56	16	1;14;3;1;3;1;1;1;1;1;1;1;1;1;1;2	chr18:35097068-35114005
Nudt4	NUDT4	6.63e-56	14	1;1;3;1;1;1;1;2;1;2;4;3;2;1	chr10:95009640-95026801
Ythdc1	YTHDC1	2.02e-55	25	1;2;1;1;2;1;1;1;1;7;8;1;1;1;1;7;1;1;1;2;2;1;1;1;2	chr5:87233514-87265682
Tlk2	TLK2	2.23e-55	42	1;1;2;4;4;2;1;1;3;1;1;1;2;1;2;16;1;1;1;1;2;1;1;3;1;1;3;1;2;2;1;1;2;5;1;1;3;2;2;1;1;3	chr11:105042843-105145270
Spag9	SPAG9	7.33e-55	48	3;1;1;1;2;1;1;7;1;6;1;1;2;2;6;1;3;2;5;1;2;1;1;4;1;7;1;1;2;2;4;1;1;1;1;2;1;1;5;5;1;1;2;1;1;19;3;1	chr11:93857404-93987396
Hnrnpf	HNRNPF	1.12e-54	18	2;2;2;1;3;5;1;4;13;3;1;1;1;1;1;11;2;1	chr6:117850357-117875640
Rbbp6	RBBP6	1.79e-54	23	7;1;1;2;1;1;1;1;1;1;2;1;3;1;1;1;2;2;9;125;1;1;1	chr7:130114077-130146086
Slc10a1	SLC10A1	2e-54	13	1;1;2;4;3;1;3;1;5;2;1;2;1	chr12:82054171-82069066
Cdc42		2.14e-54	24	16;1;1;1;1;1;2;1;2;2;1;1;1;1;10;1;7;1;17;1;2;1;5;2	chr4:136875610-136913674
Gsk3b	GSK3B	2.47e-54	53	3;2;1;1;4;11;5;1;4;16;1;2;3;3;5;1;5;1;1;3;1;16;4;1;1;2;1;9;2;4;1;1;1;3;2;1;6;3;1;1;6;3;1;111;4;1;3;2;1;6;2;1;4	chr16:38089086-38246165
Glud1	GLUD1	4.52e-54	22	2;1;4;1;1;1;4;1;5;1;1;1;12;1;2;3;7;4;5;1;3;1	chr14:35123912-35158219
Itih2	ITIH2	4.52e-54	22	2;1;2;17;1;1;8;19;2;1;1;2;2;6;1;5;1;2;1;3;29;2	chr2:10016217-10052310
Hmgcs2	HMGCS2	7.7e-54	18	3;1;2;3;1;5;1;2;1;1;1;2;1;3;1;1;1;1	chr3:98084353-98114661
Kdm2a	KDM2A	8.28e-54	37	2;3;1;2;1;4;1;2;1;1;1;3;1;1;2;1;1;1;1;2;4;1;1;2;2;1;1;3;1;1;3;3;2;1;1;2;2	chr19:4316146-4397077
Serbp1	SERBP1	8.46e-54	20	1;2;1;1;1;1;1;3;4;2;1;1;2;4;1;1;8;1;8;1	chr6:67216972-67239296
Evi5	EVI5	1.06e-53	47	17;1;1;1;1;3;1;1;1;7;2;3;1;2;1;8;1;4;1;1;1;4;4;6;3;15;1;1;1;2;3;2;4;1;1;1;1;5;1;3;1;1;1;2;3;1;2	chr5:108173813-108304126
Med13	MED13	1.6e-53	43	2;1;11;1;2;1;1;1;1;1;1;1;1;2;1;11;1;3;1;2;4;2;1;2;1;2;8;1;1;6;3;1;1;1;1;4;4;5;9;1;2;1;2	chr11:86079216-86171027
Wapal	WAPAL	3.75e-53	35	2;1;1;3;1;5;1;1;2;8;2;1;1;13;2;3;1;1;3;1;6;2;1;1;1;1;3;1;1;1;1;1;3;1;2	chr14:35487113-35559403
Ifrd1	IFRD1	6.09e-53	18	1;1;2;1;1;1;3;1;2;2;1;2;1;1;1;4;22;5	chr12:40929715-40949776
Pdia3	PDIA3	8.92e-53	19	5;3;2;2;1;1;2;4;1;4;2;1;2;1;3;1;1;3;1	chr2:121239637-121264422
Itch	ITCH	1.43e-52	39	1;2;3;1;1;1;1;2;1;1;1;2;1;7;4;1;1;8;3;1;6;2;1;1;21;1;1;1;1;2;1;1;12;1;1;1;2;3;1	chr2:154959216-155052591
Rbm47	RBM47	3.23e-52	42	3;2;4;4;1;1;1;9;1;2;4;1;2;3;1;1;2;1;2;3;4;5;2;1;74;11;2;1;6;3;3;2;13;6;5;3;3;1;1;1;1;1	chr5:66407795-66543163
Zhx3	ZHX3	5.63e-52	38	4;4;1;5;5;2;1;1;1;13;1;3;1;2;1;1;1;2;3;5;2;2;3;1;2;2;23;1;4;1;16;1;1;39;1;1;3;1	chr2:160596182-160698726
Ptbp1	PTBP1	1.18e-51	8	1;1;1;1;2;1;2;1	chr10:79317176-79327180
Rnf111	RNF111	1.43e-51	34	2;4;1;2;2;4;5;1;1;15;1;1;4;1;29;2;1;6;1;1;4;1;3;1;1;2;1;1;1;2;1;1;1;2	chr9:70273235-70351532
Pttg1ip	PTTG1IP	2.07e-51	12	11;17;2;2;14;1;2;6;2;21;14;3	chr10:77044511-77061477
Nsd1	NSD1	2.1e-51	41	4;3;4;2;2;5;2;2;1;1;1;1;1;1;1;1;5;1;2;23;1;5;1;1;1;1;1;2;3;3;2;1;2;1;1;2;1;1;1;1;1	chr13:55311142-55419686
Kcmf1	KCMF1	2.19e-51	28	1;1;2;1;1;2;1;2;3;1;2;2;1;1;1;1;1;1;2;2;6;1;1;2;2;1;1;2	chr6:72791107-72849973
Dido1	DIDO1	4.59e-51	25	1;1;4;2;1;2;7;3;1;3;1;1;2;2;1;1;1;1;1;1;1;3;2;5;3	chr2:180392668-180444704
Ahcy	AHCY	6.17e-51	12	1;4;1;1;8;2;1;2;1;2;1;1	chr2:154885047-154900233
Mllt10	MLLT10	6.38e-51	51	2;1;1;2;1;1;1;1;1;4;4;4;1;3;4;1;1;7;1;2;2;4;6;1;1;1;1;1;1;1;2;1;2;11;1;1;6;1;5;2;1;3;4;1;13;1;2;2;3;3;1	chr2:17976863-18134017
Papd5	PAPD5	7.56e-51	28	1;1;1;6;3;2;1;1;2;1;4;1;1;1;1;1;1;1;1;1;1;4;3;2;1;2;1;1	chr8:90723111-90783621
Lrp6	LRP6	9.94e-51	44	1;1;1;2;1;8;3;1;1;2;1;1;1;4;1;1;1;1;1;1;1;1;2;5;2;1;3;2;1;2;1;1;3;1;2;1;1;4;2;2;2;1;1;1	chr6:134396495-134516931
Ep300	EP300	1.05e-50	32	1;2;1;2;1;1;2;1;1;2;1;1;5;4;1;1;7;1;3;1;2;4;1;1;1;1;2;2;1;3;4;1	chr15:81416643-81482507
Arcn1	ARCN1	1.13e-50	19	1;3;1;1;2;1;1;1;5;5;1;1;1;4;5;3;1;1;1	chr9:44550227-44575891
Thrap3	THRAP3	1.19e-50	22	1;5;1;1;1;4;1;5;1;1;1;1;3;6;2;2;1;2;3;1;6;2	chr4:125841326-125879954
Plg	PLG	1.33e-50	21	1;1;1;4;1;1;1;2;3;26;1;1;3;2;1;1;1;10;4;1;2	chr17:12571474-12612250
Epc1	EPC1	3.04e-50	34	1;3;2;1;1;1;1;1;2;3;4;2;1;1;1;1;7;1;4;1;1;1;2;1;1;1;2;1;3;1;1;4;1;1	chr18:6435948-6516106
Eif4g2	EIF4G2	3.11e-50	14	3;1;1;3;1;1;1;1;4;1;22;7;1;2	chr7:118211498-118226544
Acaa2	ACAA2	3.84e-50	18	3;2;1;17;1;1;1;3;2;1;25;1;1;3;1;1;1;2	chr18:74938865-74965861
Nploc4	NPLOC4	3.87e-50	25	1;1;8;1;4;1;1;1;3;2;7;1;1;3;1;1;1;8;1;1;1;1;3;8;1	chr11:120241111-120299014
Usp47	USP47	4.83e-50	39	6;3;1;1;1;1;2;1;2;1;1;1;1;1;1;1;1;1;1;3;1;2;1;4;1;1;1;1;3;7;1;2;4;11;5;1;4;2;1	chr7:119167019-119254900
Gdi2	GDI2	6.49e-50	20	1;2;2;6;1;1;5;1;1;1;18;2;1;1;2;2;1;2;1;1	chr13:3537320-3565507
Hsd17b4	HSD17B4	6.76e-50	31	1;5;1;1;1;1;1;1;1;5;2;1;5;1;4;2;1;3;2;2;1;2;3;1;1;1;5;3;2;3;1	chr18:50287854-50355924
Amd2		7.19e-50	12	1;1;1;1;2;1;1;1;1;1;2;1	chr10:40007270-40021992
Amd1		8.53e-50	12	1;1;1;1;2;1;1;1;1;1;2;1	chr10:40007263-40021994
Foxo3		8.66e-50	31	1;3;1;3;2;3;1;8;1;1;3;5;15;1;1;1;2;1;2;1;1;10;2;1;8;1;2;1;2;2;8	chr10:41905591-41996548
Fam105b	OTULIN	1.4e-49	17	1;22;1;15;2;27;38;3;17;1;28;57;3;5;1;46;3	chr15:27535675-27560448
Vegfa	VEGFA	1.71e-49	10	1;1;26;1;1;26;2;2;1;2	chr17:46153942-46169326
Trf	TF	2.48e-49	14	14;3;2;1;3;2;1;1;1;9;1;2;1;1	chr9:103111205-103132616
Sppl3	SPPL3	3.4e-49	33	1;3;7;2;1;4;2;2;2;1;1;1;1;1;5;2;1;1;1;2;1;1;2;2;3;1;2;1;1;2;4;2;1	chr5:115461532-115548799
March7	MARCH7	3.86e-49	25	1;7;1;2;1;1;1;2;4;6;8;1;10;1;2;1;1;1;1;8;1;3;1;1;1	chr2:60047992-60086442
Ap1g1	AP1G1	4.06e-49	36	2;1;1;1;1;1;1;1;1;4;1;3;1;1;1;2;1;5;1;1;1;2;1;2;1;1;1;1;3;1;1;2;1;5;1;1	chr8:112302539-112388108
Fam193a	FAM193A	1.07e-48	41	4;3;1;2;2;1;2;1;1;1;1;7;2;2;1;4;1;1;3;1;1;3;4;1;1;1;1;9;1;1;2;2;2;11;1;2;4;1;1;1;3	chr5:34712581-34829107
Iqgap2	IQGAP2	1.81e-48	60	3;2;1;2;2;1;13;5;1;1;2;1;16;5;1;1;1;4;8;2;1;2;1;1;1;14;2;1;1;1;4;1;5;2;1;1;7;1;10;1;2;1;1;1;2;6;1;4;1;4;3;3;4;3;2;3;2;6;1;2	chr13:96397131-96661877
Zmiz1	ZMIZ1	2.62e-48	42	1;2;6;1;4;4;3;1;2;2;2;5;2;2;2;2;1;7;3;4;1;2;1;1;2;6;2;1;1;1;3;3;2;2;2;2;2;1;1;3;2;1	chr14:26278670-26486233
Aplp2	APLP2	2.64e-48	28	1;3;1;1;11;1;1;2;2;1;3;2;1;1;1;1;1;1;6;2;1;2;1;1;1;1;1;3	chr9:30957141-31019400
Onecut2	ONECUT2	3.73e-48	26	11;1;1;1;2;12;2;1;2;1;1;1;1;1;2;2;8;1;3;1;2;1;3;1;1;1	chr18:64500017-64558142
Phactr4	PHACTR4	3.79e-48	28	1;2;2;3;1;1;3;1;5;1;3;1;4;1;1;2;1;1;4;1;1;3;1;3;2;3;1;2	chr4:131911838-131978361
Aldh1l1	ALDH1L1	7.37e-48	20	9;1;2;1;1;11;1;2;1;2;1;1;1;1;2;1;1;1;1;2	chr6:90500841-90549165
Gpbp1	GPBP1	1.85e-47	33	1;2;1;1;4;2;40;9;1;13;19;1;1;1;2;1;1;15;2;2;1;1;1;2;1;3;3;1;1;11;1;6;1	chr13:112215887-112280249
Glo1	GLO1	5.09e-47	14	1;3;1;1;1;1;1;1;1;1;1;1;2;1	chr17:30729806-30749604
Vcp	VCP	1.16e-46	15	1;4;1;1;1;1;2;1;1;1;1;1;2;1;7	chr4:42992835-43013379
Hnrnpll	HNRNPLL	1.34e-46	22	3;1;1;1;15;2;2;1;1;1;2;1;1;1;4;2;3;1;2;1;1;8	chr17:80428826-80461608
Sec31a	SEC31A	1.56e-46	26	1;1;1;8;1;2;3;1;1;1;3;1;1;2;1;11;3;1;1;2;2;1;1;3;1;7	chr5:100790667-100845253
Mkln1	MKLN1	1.98e-46	43	1;3;1;1;1;6;1;5;1;1;1;1;2;1;1;2;1;2;4;1;1;1;3;2;1;1;1;3;1;3;1;3;8;1;1;1;2;8;1;1;1;1;1	chr6:31348827-31459477
Laptm4a	LAPTM4A	2.06e-46	14	2;1;1;1;1;1;1;1;1;10;1;1;1;1	chr12:8928112-8945547
Dnajb6	DNAJB6	2.84e-46	24	1;2;1;5;1;1;3;2;1;3;2;1;6;1;2;1;1;1;2;1;1;3;2;1	chr5:30062437-30113018
Acat1	ACAT1	3.95e-46	18	17;1;1;1;1;1;1;2;2;2;1;3;1;1;2;4;1;1	chr9:53388626-53418455
Sec63	SEC63	4.34e-46	33	1;2;1;4;1;1;1;4;1;5;1;1;1;9;2;2;1;2;2;3;1;1;1;3;2;1;1;2;1;1;1;1;1	chr10:42481301-42552320
D230025D16Rik	C16orf70	5.26e-46	17	1;1;1;4;2;1;4;12;2;25;1;2;2;1;3;3;13	chr8:107749087-107776951
Nedd4	NEDD4	7.96e-46	33	2;1;4;1;2;1;1;1;1;1;3;9;3;1;6;2;1;1;4;1;1;3;1;8;10;1;2;1;1;1;5;1;2	chr9:72510153-72597655
Pdia4	PDIA4	1.28e-45	13	2;1;2;22;6;1;2;2;1;1;1;3;3	chr6:47746139-47763511
Zfp706	ZNF706	1.33e-45	11	3;1;1;1;2;3;1;6;1;1;1	chr15:36926781-36937157
Pcf11	PCF11	2.01e-45	20	2;1;2;19;1;1;1;1;1;8;2;1;1;2;1;1;2;1;2;4	chr7:99792221-99818422
Chd1	CHD1	2.98e-45	32	20;1;2;1;1;1;1;17;4;2;1;5;3;3;1;1;6;2;1;6;2;6;1;1;1;1;1;1;1;1;1;2	chr17:15841930-15909576
Arf4	ARF4	3.25e-45	16	1;1;1;1;1;1;1;1;1;1;1;1;1;2;1;1	chr14:27457682-27476744
Eif4ebp2	EIF4EBP2	3.97e-45	13	1;8;2;1;3;3;2;1;1;4;1;2;1	chr10:60895244-60915417
Fbxo9	FBXO9	6.48e-45	17	6;1;1;2;1;3;2;1;1;1;1;2;3;3;1;3;2	chr9:77929305-77956872
Rbm14-rbm4		6.98e-45	17	2;1;1;1;1;1;1;1;1;1;1;1;1;1;1;1;2	chr19:4784292-4811634
Zfp91	ZFP91	7.85e-45	21	1;1;1;1;4;2;1;1;2;1;2;1;2;2;1;3;1;2;1;1;1	chr19:12841428-12870613
Scaf11	SCAF11	1.23e-44	26	2;2;1;2;3;3;5;1;4;1;1;1;1;1;1;1;1;1;1;1;4;1;5;1;2;2	chr15:96242128-96291274
Zfp91Cntf		2.36e-44	22	2;1;2;1;1;1;1;4;2;1;2;1;1;1;2;1;2;3;1;1;1;1	chr19:12838017-12870613
Ghr	GHR	4.09e-44	63	1;1;1;5;10;1;3;10;2;1;3;1;2;1;1;2;1;3;5;2;1;2;1;4;1;1;3;1;1;1;2;2;5;2;1;3;4;2;1;2;2;11;2;2;1;5;1;2;1;1;2;2;1;1;6;1;1;1;1;5;1;2;3	chr15:3267754-3533352
Srsf3	SRSF3	4.53e-44	11	2;1;1;2;2;1;1;1;1;1;1	chr17:29169604-29180317
Lman1	LMAN1	4.87e-44	15	2;2;5;2;1;1;1;1;1;2;1;1;1;7;1	chr18:66140392-66162289
Nr1h4	NR1H4	5.89e-44	32	1;2;1;11;1;1;3;1;2;21;4;1;9;1;11;1;8;2;3;1;1;1;10;2;2;2;1;2;1;3;6;1	chr10:88916978-88996367
Kpna4	KPNA4	9.8e-44	30	1;1;2;1;2;2;1;2;2;2;1;2;1;1;1;1;2;3;1;1;1;1;7;2;2;1;2;1;1;1	chr3:68876142-68931014
Sord	SORD	1.19e-43	17	1;2;1;1;1;1;1;1;1;1;1;1;1;1;1;1;1	chr2:122060574-122091073
Rsrc2	RSRC2	1.48e-43	17	2;1;1;2;1;1;1;1;4;2;2;3;1;1;1;1;1	chr5:124178434-124199423
Etfa	ETFA	1.91e-43	28	2;7;1;1;1;3;2;2;2;1;1;1;1;1;28;1;5;1;4;2;4;1;2;1;3;1;1;3	chr9:55302242-55360050
Pcdh1	PCDH1	2.2e-43	10	1;1;5;1;3;1;1;1;13;1	chr18:38356347-38369416
Jmjd1c	JMJD1C	5.7e-43	45	1;1;9;1;2;2;2;8;2;3;6;1;1;1;1;1;1;2;1;7;2;1;3;1;1;2;2;5;1;1;1;2;1;3;1;1;1;1;5;1;1;1;4;25;2	chr10:66590005-66719074
Amfr	AMFR	5.7e-43	20	4;1;1;1;4;1;2;4;1;1;1;1;1;2;4;2;5;1;102;2	chr8:96495487-96536540
Pzp		6.33e-43	22	1;1;1;2;2;2;1;1;1;1;2;1;4;1;1;1;1;2;8;1;2;2	chr6:128433584-128476738
Ubr5	UBR5	9.18e-43	39	1;1;1;1;1;2;2;1;4;3;1;1;1;16;2;1;1;1;2;3;2;1;1;1;1;1;4;1;1;3;2;4;3;1;4;5;2;1;1	chr15:37897082-38008609
Smurf2	SMURF2	1.44e-42	38	1;2;3;1;1;2;2;1;2;1;2;1;2;1;2;1;1;1;2;3;1;1;3;4;4;7;1;1;6;2;4;3;3;2;1;1;1;2	chr11:106681377-106782029
Slco1b2	SLCO1B3	1.91e-42	28	1;1;3;3;1;1;10;4;3;1;1;1;2;2;1;1;1;4;1;1;7;2;2;1;1;1;1;1	chr6:141578038-141635156
Foxo1	FOXO1	1.95e-42	30	1;1;1;1;1;1;1;3;2;8;1;1;1;4;3;4;1;16;1;1;4;1;1;1;6;1;1;1;81;1	chr3:52072258-52154031
Cdc42bpb	CDC42BPB	4.51e-42	25	3;4;1;3;1;1;2;1;2;1;1;14;1;1;2;4;1;1;1;1;1;1;1;1;2	chr12:112531182-112615929
Shb	SHB	5.62e-42	28	1;3;6;1;1;2;1;3;2;1;2;3;1;5;1;1;1;1;1;3;4;2;1;14;1;2;2;1	chr4:45436147-45543700
Tlk1	TLK1	8.31e-42	41	2;1;1;1;2;5;6;1;2;1;2;4;1;1;2;1;1;1;1;6;1;1;2;1;2;1;3;4;1;5;7;1;3;1;3;1;1;1;1;1;1	chr2:70550464-70663537
Crot	CROT	1.04e-41	19	1;1;2;1;1;1;1;1;2;1;1;1;1;1;1;1;1;4;1	chr5:8966047-8997146
Hnrnpd	HNRNPD	1.7e-41	18	1;2;1;2;4;1;1;1;1;2;1;3;3;2;1;1;3;2	chr5:100384953-100407957
Ube2k	UBE2K	3.79e-41	28	2;1;1;2;19;2;1;1;1;2;4;1;1;2;1;1;1;2;1;2;1;1;2;3;1;2;2;2	chr5:65928499-65990228
Tnks2	TNKS2	3.88e-41	28	3;1;1;1;2;2;1;5;1;1;2;1;1;15;2;4;1;3;1;1;1;2;1;2;2;3;2;2	chr19:36908721-36967967
Pum2	PUM2	4.98e-41	35	1;1;1;2;1;1;1;1;11;1;1;1;1;1;1;1;2;1;3;1;3;1;2;1;2;3;3;4;4;2;2;1;14;1;1	chr12:8680939-8759389
Ptplad1	HACD3	9.61e-41	18	1;2;3;1;3;4;1;1;1;1;2;1;2;4;2;4;1;1	chr9:64834789-64869524
Brd1	BRD1	2.54e-40	19	12;3;1;1;1;3;1;1;1;1;1;1;1;3;3;1;3;1;1	chr15:88517464-88564649
Numb	NUMB	3.51e-40	41	1;2;1;2;1;3;1;1;3;1;1;1;1;2;1;1;2;11;1;2;2;1;2;1;4;1;6;1;1;4;12;1;1;3;6;5;1;11;1;8;1	chr12:85134983-85262884
Eif4a2	EIF4A2	4.11e-40	8	3;2;1;4;2;3;8;1	chr16:23107540-23114205
Ube2d2a	UBE2D2	5.1e-40	21	1;1;1;1;2;1;1;1;1;1;1;1;1;2;1;1;1;4;1;1;2	chr18:35931212-35966826
Aco2	ACO2	7.94e-40	19	1;1;3;1;1;4;2;1;1;6;8;2;2;6;1;1;1;1;2	chr15:81702892-81745567
Gch1	GCH1	1.14e-39	18	4;2;4;1;4;4;2;1;1;1;2;4;6;1;3;1;2;3	chr14:47773569-47809077
Ccbl2	CCBL2	1.38e-39	21	2;2;1;1;2;2;2;3;20;1;1;1;1;2;1;1;1;1;2;2;1	chr3:142364043-142407874
Txn2	TXN2	1.94e-39	9	1;3;1;6;1;1;2;1;2	chr15:77745480-77759424
Ube3a	UBE3A	2.05e-39	35	1;1;1;7;3;1;6;3;1;1;1;9;1;1;1;1;1;1;1;1;1;1;1;1;3;1;1;1;2;5;3;1;1;6;1	chr7:66484119-66562097
Slc27a2	SLC27A2	2.08e-39	18	17;1;1;3;1;1;1;2;3;2;1;2;1;5;9;1;3;4	chr2:126378759-126413979
Pabpc1	PABPC1	2.3e-39	12	1;1;3;12;8;3;2;1;3;4;1;40	chr15:36525412-36538728
Fmo5	FMO5	2.82e-39	17	2;1;1;2;1;1;1;1;1;5;1;2;1;5;2;21;1	chr3:97432726-97459210
Acaca	ACACA	4.66e-39	52	3;4;5;3;1;1;3;1;1;1;1;13;1;1;2;6;1;1;1;6;1;2;1;2;1;1;4;2;4;1;2;2;3;1;1;1;3;2;1;2;4;1;1;2;1;2;2;3;3;2;1;2	chr11:84008939-84215153
Mapk1	MAPK1	7.03e-39	27	3;5;1;2;6;1;2;2;1;1;2;1;1;2;2;4;2;3;3;1;2;5;4;2;3;1;2	chr16:16983474-17047546
Trpm7	TRPM7	7.08e-39	35	3;3;1;1;2;1;1;2;1;5;6;1;12;2;5;1;2;1;3;1;1;1;2;3;1;5;6;1;5;1;1;2;2;3;2	chr2:126617293-126701997
Trim8	TRIM8	7.25e-39	9	37;35;2;11;25;2;54;52;1	chr19:46576137-46590945
Sod1	SOD1	9.32e-39	7	2;4;6;1;1;1;1	chr16:90220986-90226569
Insr	INSR	1.06e-38	37	2;1;2;1;4;2;11;2;1;8;2;1;3;1;5;2;2;2;1;1;33;5;2;9;1;2;2;1;6;1;5;1;2;1;1;1;1	chr8:3150921-3279617
Cdh2	CDH2	1.17e-38	54	1;4;3;8;1;1;2;2;1;1;2;4;1;1;1;2;1;1;1;1;1;14;2;3;1;1;4;1;1;1;1;1;2;1;2;2;1;1;1;2;1;1;15;1;1;5;1;2;1;3;1;1;2;5	chr18:16747385-16967558
Pemt	PEMT	1.34e-38	23	3;4;5;1;7;2;1;2;2;1;2;1;1;3;8;1;1;1;6;1;1;2;1	chr11:59784115-59859991
Rnf103	RNF103	1.35e-38	14	2;3;1;2;8;1;1;2;1;1;1;1;6;1	chr6:71443887-71460875
Rnf19a	RNF19A	1.77e-38	23	1;1;1;2;1;1;4;1;1;1;1;4;1;4;1;1;1;1;7;1;2;3;1	chr15:36169688-36212902
Rpl11	RPL11	3.04e-38	4	4;1;1;3	chr4:135605862-135609286
Spin1	SPIN1	4.58e-38	22	1;26;1;1;1;1;5;3;1;2;2;1;1;2;1;1;2;1;1;1;1;2	chr13:51196248-51247931
Elavl1	ELAVL1	4.89e-38	20	1;2;1;1;3;7;2;2;2;1;7;2;3;2;3;6;2;1;6;1	chr8:4284781-4325100
Pnpla8	PNPLA8	8.06e-38	23	2;1;2;1;14;1;1;3;5;2;1;11;3;2;2;2;1;3;1;2;1;1;1	chr12:45370140-45414422
Apoh	APOH	1.25e-37	11	10;1;1;1;1;1;1;1;2;2;3	chr11:108256610-108275710
Wwp1	WWP1	1.39e-37	36	2;3;1;1;1;1;1;5;3;7;2;1;1;12;1;1;1;1;1;1;3;2;1;1;1;1;8;1;3;1;1;1;2;1;5;1	chr4:19535445-19636151
Sbno2	SBNO2	1.56e-37	15	1;1;4;1;4;1;3;1;4;1;2;3;1;2;2	chr10:79519758-79565447
Ranbp10	RANBP10	1.82e-37	22	6;1;1;1;3;1;1;1;1;1;2;1;4;1;1;4;3;3;1;1;3;2	chr8:108292207-108351250
Ankrd13c	ANKRD13C	1.97e-37	25	8;2;1;1;4;2;2;62;5;1;1;1;1;18;1;1;1;1;1;2;1;2;4;2;2	chr3:157610429-157669801
Ppp4r2	PPP4R2	2.73e-37	19	1;1;3;1;1;3;2;9;1;1;1;1;1;5;4;2;1;1;2	chr6:100783631-100818711
Irf2	IRF2	2.93e-37	33	1;1;9;2;13;1;4;1;1;3;2;1;1;1;2;1;2;3;1;3;4;4;2;2;5;1;1;1;1;2;1;2;1	chr8:47825098-47932812
Rpl9	RPL9	3.47e-37	4	3;1;1;2	chr5:65779602-65782670
Cyb5	CYB5A	5.39e-37	15	7;1;103;1;7;3;2;4;2;1;2;3;54;1;24	chr18:85020805-85049255
Acsl5	ACSL5	6.4e-37	20	2;3;1;3;1;1;1;1;1;14;1;1;1;2;1;1;1;1;1;1	chr19:55327858-55371118
Wnk1	WNK1	8.07e-37	41	1;2;2;1;5;1;1;1;2;2;2;1;1;3;1;1;2;1;1;5;1;2;1;1;1;2;1;1;2;1;2;4;1;2;3;1;1;1;2;1;1	chr6:119873986-119988673
Ireb2	IREB2	1.05e-36	25	1;1;1;1;1;2;14;2;1;1;1;3;1;1;1;1;3;2;2;28;2;1;3;1;1	chr9:54711561-54760341
Myh9	MYH9	1.26e-36	22	3;8;1;1;2;1;2;2;2;1;1;2;1;2;4;1;1;2;4;1;1;1	chr15:77591014-77672605
Cth	CTH	1.4e-36	17	1;1;1;3;1;1;1;1;1;2;2;1;1;1;4;1;1	chr3:157557211-157588027
Slc25a13	SLC25A13	1.53e-36	43	4;1;5;6;5;2;1;1;2;1;1;1;1;2;3;2;1;2;1;7;3;3;1;1;1;1;2;1;1;3;1;2;1;1;14;2;1;13;8;1;1;1;2	chr6:5991217-6167173
Crls1	CRLS1	2.42e-36	14	12;1;1;4;1;3;1;2;1;2;2;5;1;2	chr2:132672401-132692504
Usp10	USP10	2.5e-36	18	2;2;1;1;4;2;2;5;2;1;1;1;3;4;8;5;2;1	chr8:122434751-122481457
Rab2a	RAB2A	2.79e-36	29	1;15;13;1;11;5;4;4;1;1;1;1;2;1;1;2;1;2;1;3;3;4;1;2;13;7;3;4;3	chr4:8462790-8534849
Hif1a	HIF1A	3.38e-36	23	1;2;1;1;2;6;6;1;1;1;1;2;3;2;1;1;3;53;1;1;1;1;3	chr12:75008853-75048517
Morf4l1	MORF4L1	3.71e-36	15	2;4;1;1;1;2;2;1;1;1;2;1;1;1;3	chr9:89986506-90009658
Sp3	SP3	3.93e-36	23	2;1;3;1;2;2;3;1;1;1;1;1;1;2;1;1;2;1;1;4;5;1;1	chr2:72774489-72818503
Usp34	USP34	6.03e-36	52	1;4;2;2;1;1;2;1;1;1;2;1;1;1;1;4;2;3;1;1;4;3;3;1;1;2;1;1;1;1;9;4;2;2;2;1;3;1;2;1;1;9;5;3;13;3;1;1;1;3;1;2	chr11:23206894-23390560
Prrc2a	PRRC2A	7.4e-36	9	3;1;1;4;1;1;1;7;1	chr17:35286030-35301822
Tapt1	TAPT1	7.56e-36	23	2;1;11;1;2;19;2;1;1;16;1;2;1;1;1;1;2;3;1;1;1;2;1	chr5:44566400-44617845
Sorbs2os		9.93e-36	34	2;7;1;2;2;2;1;1;2;4;2;1;1;2;1;1;2;1;1;2;3;1;3;1;14;1;4;1;8;1;1;1;5;4	chr8:46808678-46904651
Cxxc5	CXXC5	1.1e-35	13	1;1;3;1;1;1;1;1;1;1;1;3;1	chr18:35989471-36021342
Baz1b	BAZ1B	1.56e-35	24	2;3;1;1;2;1;3;4;1;1;1;3;1;1;1;1;3;1;1;2;1;1;2;3	chr5:135663192-135721999
Skp1a	SKP1	1.62e-35	12	2;3;2;4;1;1;4;1;1;1;2;1	chr11:52045496-52060360
Chp1	CHP1	1.73e-35	19	1;1;1;1;1;1;2;1;1;1;1;1;2;3;1;1;1;1;2	chr2:119373442-119412758
Zfp809		1.77e-35	12	1;2;4;1;1;6;21;1;1;4;5;1	chr9:22030146-22047798
Wwc1	WWC1	1.99e-35	34	3;1;2;6;1;2;3;4;1;1;14;1;1;3;1;3;2;2;2;12;1;2;1;2;1;1;3;1;1;3;1;2;1;2	chr11:35652679-35793591
Ncoa4	NCOA4	2.09e-35	13	1;1;1;1;1;2;1;1;4;2;3;1;14	chr14:32973072-32993041
Rbm25	RBM25	2.39e-35	25	1;9;1;1;2;1;1;1;4;2;2;1;2;2;2;7;1;2;12;1;1;1;2;1;1	chr12:84973183-85024073
Ak2	AK2	2.73e-35	11	1;5;2;17;1;2;1;1;1;1;1	chr4:128670467-128688773
Epm2aip1	EPM2AIP1	2.78e-35	8	1;2;2;1;5;1;1;1	chr9:111174348-111181595
Ammecr1l	AMMECR1L	3.45e-35	14	9;1;2;2;1;2;1;2;1;1;1;3;2;1	chr18:31919477-31943737
Map4k3	MAP4K3	3.84e-35	40	1;3;1;2;1;1;1;1;4;1;15;1;3;1;1;2;1;1;75;1;2;4;3;1;1;1;1;1;1;1;2;1;4;1;2;2;2;2;1;1	chr17:80979852-81127365
Kat6a	KAT6A	3.93e-35	31	1;1;1;122;1;1;1;1;10;1;1;37;1;1;2;15;1;2;1;2;2;1;3;4;1;1;3;1;1;1;1	chr8:23970010-24053734
Acbd5	ACBD5	4.18e-35	22	1;2;1;1;1;1;2;1;2;3;5;2;2;2;1;1;2;10;1;1;1;1	chr2:22923720-22970032
Dapk1	DAPK1	4.38e-35	36	1;1;1;2;1;1;2;20;1;1;5;2;3;2;2;1;1;2;3;1;1;1;4;1;7;11;2;1;2;1;2;1;1;1;2;1	chr13:60703307-60864552
Abhd17c	ABHD17C	5.23e-35	19	8;1;1;2;1;1;1;2;1;5;4;4;1;1;2;2;4;5;11	chr7:91257865-91300403
Ppp2r5e	PPP2R5E	8.18e-35	41	2;1;4;2;4;3;2;4;3;15;1;1;1;2;2;7;4;1;1;1;2;1;9;2;3;1;2;3;1;2;3;1;9;1;1;1;3;2;1;2;11	chr12:76551867-76697187
Zfp568		8.54e-35	19	2;1;2;5;2;1;2;1;2;2;3;2;1;10;1;1;2;2;10	chr7:30768973-30813301
Slc38a4	SLC38A4	9.85e-35	23	1;1;1;1;6;1;1;1;7;1;1;2;1;2;1;2;5;1;2;2;1;2;2	chr15:96825253-96886387
Selo		1.05e-34	8	1;2;1;6;4;1;1;2	chr15:88919536-88930770
Abcb11	ABCB11	1.1e-34	33	8;1;1;2;1;6;1;1;3;10;1;2;3;1;1;1;1;5;1;1;1;4;3;2;1;2;8;1;3;1;4;2;2	chr2:69076338-69180673
G3bp1	G3BP1	1.1e-34	16	2;1;2;1;1;3;1;1;2;7;1;3;1;1;2;1	chr11:55283253-55314389
Arl8b	ARL8B	1.11e-34	20	1;2;1;4;3;1;1;4;2;2;2;2;1;1;3;5;2;1;1;4	chr6:108733052-108773717
Prdx1	PRDX1	1.83e-34	11	1;1;1;4;1;1;1;1;4;1;1	chr4:116358203-116372605
Rnf146	RNF146	2.05e-34	14	14;1;1;1;1;5;20;1;5;10;1;1;1;1	chr10:29063981-29082248
Stt3b	STT3B	2.14e-34	26	23;4;1;1;3;7;1;1;1;1;3;1;1;5;1;1;1;1;2;1;2;1;1;2;2;3	chr9:115151699-115219539
Fermt2	FERMT2	3.94e-34	26	2;2;1;15;1;5;1;2;9;1;2;2;2;2;2;3;1;1;1;1;7;6;1;1;1;1	chr14:46078466-46149740
Ube2r2	UBE2R2	4.03e-34	23	1;1;10;3;1;1;3;2;1;8;1;1;1;1;9;7;2;3;2;1;1;2;3	chr4:41083053-41140403
Hbp1	HBP1	5.48e-34	16	3;2;1;1;12;1;1;1;3;1;1;2;1;1;1;4	chr12:32611319-32635400
AI314180	KIAA0368	6.44e-34	39	1;1;2;1;1;3;1;2;2;5;3;3;2;1;1;1;1;8;11;12;2;1;4;1;1;4;12;1;2;1;1;5;1;10;2;1;2;1;2	chr4:58812902-58925597
Hspa4	HSPA4	6.69e-34	19	1;2;1;5;2;1;1;4;1;1;1;1;4;1;1;1;1;2;1	chr11:53073315-53113981
Glyat	GLYAT	1.08e-33	13	2;1;1;2;3;3;8;1;1;1;1;2;1	chr19:12707797-12726227
Alkbh5	ALKBH5	1.25e-33	13	1;37;1;1;1;1;23;1;1;1;2;1;2	chr11:60351184-60372014
Eno1		1.35e-33	8	1;1;2;2;2;2;3;4	chr4:149611305-149622982
Arih2	ARIH2	1.59e-33	20	2;1;1;44;6;1;3;1;14;2;6;2;1;8;24;3;1;1;2;5	chr9:108505273-108551711
Pde3b	PDE3B	1.68e-33	41	1;2;2;1;2;2;2;1;1;2;1;1;8;1;3;1;5;1;2;18;1;8;2;2;1;1;4;1;28;3;2;2;1;1;8;1;10;2;3;2;1	chr7:121558767-121681451
Il15ra	IL15RA	3.43e-33	15	1;2;1;1;3;1;2;1;3;1;1;1;3;2;2	chr2:11626919-11655612
Ube2n	UBE2N	3.78e-33	17	5;1;2;1;2;1;3;1;1;1;2;1;1;1;1;3;1	chr10:94977795-95008292
Prpf38b	PRPF38B	3.89e-33	9	1;1;4;1;2;1;2;2;2	chr3:108705724-108714622
Rab18	RAB18	3.93e-33	17	1;1;1;2;1;1;3;3;1;1;1;1;2;2;1;1;1	chr18:6765164-6791604
Paip2	PAIP2	4.62e-33	13	1;2;5;1;3;2;11;1;1;6;1;2;2	chr18:35758320-35776839
Dnaja2	DNAJA2	7.12e-33	13	1;1;2;1;1;2;1;1;2;2;1;1;1	chr8:88061538-88079170
Gpam	GPAM	7.29e-33	14	1;1;1;2;5;2;1;1;1;1;1;1;1;2	chr19:55144223-55173937
Arl6ip1	ARL6IP1	8.88e-33	9	1;1;1;4;1;1;1;22;1	chr7:125262403-125273139
Fdx1	FDX1	1.06e-32	14	6;2;1;3;1;1;2;1;1;2;2;3;2;14	chr9:51751411-51771638
Stag2	STAG2	1.08e-32	42	3;1;1;1;15;1;6;5;5;1;2;3;12;29;4;1;34;1;2;1;1;3;3;4;1;4;4;5;1;2;4;8;1;2;2;3;1;1;1;6;2;5	chrX:39502588-39630352
Prpf39	PRPF39	1.14e-32	18	1;2;2;8;1;1;2;2;1;1;1;1;1;1;2;4;1;2	chr12:66137320-66164373
Nfib	NFIB	1.18e-32	50	1;1;1;2;1;1;1;1;1;2;1;2;1;1;1;6;1;2;77;2;1;1;1;1;3;7;2;1;1;1;1;2;1;2;11;1;2;1;1;1;1;1;1;3;2;1;8;2;3;1	chr4:81936076-82151683
Egfr	EGFR	2.35e-32	40	1;1;2;1;3;4;4;2;4;3;2;1;10;8;1;1;1;1;1;1;1;2;2;2;2;1;1;12;1;19;1;1;2;3;2;1;1;7;1;3	chr11:16652205-16813910
Zfp787	ZNF787	2.88e-32	12	3;1;4;1;1;2;2;1;1;1;1;3	chr7:6083090-6107573
Ppp1r12a	PPP1R12A	3.96e-32	37	2;10;1;1;2;2;1;29;1;1;1;22;4;1;1;2;1;2;4;1;1;1;3;2;1;1;3;1;2;2;1;1;1;1;1;1;2	chr10:107599455-107714631
Dnaja1	DNAJA1	4.75e-32	11	1;1;1;1;2;1;1;1;2;5;2	chr4:40669500-40684184
Pln		7.51e-32	9	3;1;1;3;1;7;1;1;1	chr10:53057491-53065805
Etf1	ETF1	8.17e-32	16	1;1;2;1;2;2;1;2;3;1;2;1;1;4;1;22	chr18:35062438-35091657
Rab5a	RAB5A	9.53e-32	17	1;1;1;1;4;2;6;10;1;4;2;2;1;1;2;3;3	chr17:53618558-53647003
Ptges3		1.01e-31	12	3;1;1;2;1;1;2;1;2;2;1;1	chr10:127496037-127514310
Scaf4	SCAF4	1.17e-31	22	1;1;1;2;1;1;2;2;2;5;1;1;1;1;2;2;13;1;3;1;3;1	chr16:90229384-90284670
Ppp1cc		1.25e-31	9	1;1;1;4;4;3;3;5;1	chr5:122608287-122625278
Cdo1	CDO1	1.28e-31	11	1;1;1;2;1;3;2;1;1;5;1	chr18:46872858-46887996
Csnk1g3	CSNK1G3	1.51e-31	32	4;9;1;1;1;1;1;1;5;2;1;1;1;1;1;1;5;1;2;1;4;1;1;7;1;4;2;1;2;1;1;4	chr18:54021766-54115338
Ube2b	UBE2B	1.67e-31	11	5;2;2;1;1;1;2;1;1;6;1	chr11:51798647-51813968
Ddx39b	DDX39B	2.22e-31	7	6;1;1;1;1;1;2	chr17:35378690-35390652
Ash1l	ASH1L	2.99e-31	34	2;1;5;2;1;1;2;3;3;3;5;1;3;1;4;3;1;2;1;1;2;1;4;1;4;1;1;2;3;1;2;3;1;2	chr3:88769733-88883297
Akap13	AKAP13	3.33e-31	58	2;1;2;2;1;6;5;2;2;1;1;1;1;2;1;3;2;1;1;1;1;2;1;3;2;1;1;1;1;2;1;2;1;4;1;1;6;2;2;3;3;1;2;1;1;4;2;2;1;1;1;1;1;1;2;2;2;2	chr7:82600419-82899495
Ttr	TTR	4.34e-31	8	1;6;1;1;3;4;1;1	chr18:20823750-20832827
Ak3	AK3	4.66e-31	14	1;2;1;2;1;1;1;1;1;1;2;1;6;8	chr19:29095321-29122392
Cpeb2	CPEB2	5.34e-31	25	7;2;1;1;7;4;1;5;3;1;2;4;1;3;2;1;1;8;2;4;1;3;1;1;1	chr5:43624701-43680963
Por	POR	7.27e-31	16	2;2;4;1;3;3;1;7;2;2;1;1;2;10;1;6	chr5:136165083-136211195
Matr3	MATR3	7.57e-31	18	2;5;1;1;1;2;1;3;3;1;1;1;43;1;1;2;1;2	chr18:35721811-35751699
Ube2g1	UBE2G1	7.59e-31	30	1;1;1;10;2;1;5;4;2;4;2;1;1;2;1;1;1;1;2;1;2;1;1;4;2;1;1;4;2;1	chr11:72420762-72499983
Arid5b	ARID5B	1e-30	41	1;2;16;1;2;5;2;1;2;11;6;3;21;1;1;2;1;2;4;1;1;1;7;4;1;1;1;1;2;13;3;1;1;1;1;1;1;1;6;1;1	chr10:67558340-67741474
Azin1	AZIN1	1.01e-30	18	3;1;2;3;1;2;2;1;2;7;1;2;1;1;1;1;8;4	chr15:38417184-38449021
Pard3	PARD3	1.44e-30	78	1;3;2;8;2;1;1;1;1;2;47;5;1;3;2;1;1;2;1;1;2;7;3;3;1;2;2;2;4;1;6;1;1;1;1;3;2;1;1;1;2;4;7;3;1;11;8;2;2;1;3;2;4;1;2;2;2;1;10;1;1;2;8;1;3;1;1;1;2;3;3;9;4;1;7;2;2;2	chr8:129587955-130136186
Tm9sf3	TM9SF3	1.76e-30	23	2;1;1;8;2;2;3;1;1;1;1;1;2;4;1;1;1;1;3;2;1;1;2	chr19:41285331-41338494
Klf3	KLF3	2.14e-30	13	1;1;3;10;1;1;1;1;1;1;1;3;5	chr5:65194761-65221368
Ctnna1	CTNNA1	2.19e-30	39	5;1;1;5;1;2;2;4;1;6;4;2;1;1;1;1;3;1;2;4;2;1;4;1;2;2;2;1;1;3;1;3;8;3;1;1;1;1;2	chr18:35278565-35414429
Mbnl1	MBNL1	2.44e-30	43	1;22;1;1;2;1;2;1;10;1;3;5;1;1;1;3;3;2;1;2;3;1;1;1;1;1;2;10;1;5;3;7;2;1;7;1;1;4;1;3;1;1;1	chr3:60276751-60433670
Daam1	DAAM1	2.48e-30	36	1;1;2;6;3;6;3;1;5;5;2;1;3;1;2;1;1;1;1;1;1;3;1;2;1;1;13;2;1;8;2;1;2;7;2;3	chr12:72932054-73093363
D5Ertd579e	KIAA0232	2.74e-30	23	2;1;1;1;1;1;2;1;1;5;5;1;1;1;1;1;2;1;5;1;1;1;1	chr5:36943137-37087260
Chd2	CHD2	3.65e-30	33	1;2;1;3;1;3;1;1;3;1;1;4;1;1;6;3;3;1;6;2;2;4;1;4;1;2;1;3;4;1;1;9;2	chr7:80571537-80686632
Cdk12	CDK12	4.08e-30	23	3;1;1;2;2;2;2;3;2;1;2;3;1;3;1;1;1;1;1;2;1;1;5	chr11:98064618-98114854
Trp53inp1	TP53INP1	4.45e-30	13	2;2;1;9;2;2;3;5;1;1;4;2;1	chr4:11083587-11101524
B4galt1	B4GALT1	4.45e-30	18	2;1;1;5;2;1;1;1;2;1;1;2;2;1;1;1;2;1	chr4:40751614-40801570
Cluh	CLUH	4.86e-30	10	1;1;2;1;1;1;1;2;3;6	chr11:74462996-74484349
Fasn	FASN	6.21e-30	8	17;2;9;1;1;2;2;1	chr11:120667271-120685861
Chka	CHKA	6.28e-30	18	1;2;1;1;2;5;1;2;1;6;3;1;7;1;1;2;1;3	chr19:3851772-3894369
Hipk1	HIPK1	8.87e-30	21	2;1;1;1;1;6;2;4;2;3;4;1;1;18;1;1;1;2;3;1;2	chr3:103543737-103595198
Golph3	GOLPH3	9.11e-30	16	3;4;1;1;2;1;5;3;1;1;4;1;3;4;1;1	chr15:12251250-12281022
Psmb2	PSMB2	1.02e-29	17	4;1;2;1;1;1;1;1;1;1;1;3;1;2;1;1;2	chr4:126354886-126386959
Ubr3	UBR3	1.13e-29	38	1;1;1;2;3;1;1;1;1;1;7;1;1;1;1;1;1;1;1;1;1;1;9;1;2;2;3;1;1;2;4;1;1;1;1;1;4;1	chr2:69735302-69862070
Cyth1		1.16e-29	23	2;2;1;2;3;7;1;1;1;2;1;1;1;2;2;1;1;2;1;1;5;1;37	chr11:118025479-118109906
Kif1b	KIF1B	1.47e-29	34	1;1;1;1;5;1;12;2;2;3;1;1;1;2;1;1;1;1;2;2;1;1;2;3;1;1;1;5;12;2;2;20;1;2	chr4:148550429-148681807
Phf12	PHF12	1.56e-29	19	5;4;1;2;1;2;4;2;1;3;1;2;2;3;2;2;1;1;1	chr11:77796317-77844037
Rreb1	RREB1	1.63e-29	31	1;9;1;3;1;3;1;2;2;3;1;1;1;1;1;3;1;1;1;5;1;6;2;9;1;1;3;2;5;1;1	chr13:37917906-38043874
Huwe1	HUWE1	1.66e-29	40	1;2;2;1;3;1;1;4;3;1;1;7;1;1;1;1;1;3;2;1;5;1;16;3;3;3;2;2;3;2;2;2;2;1;2;1;3;1;1;1	chrX:148237824-148369961
Selt		2.02e-29	12	2;1;3;1;2;1;1;2;1;3;2;1	chr3:58380579-58397466
Wdr33	WDR33	2.8e-29	31	1;3;27;1;2;4;1;3;1;24;1;1;10;2;1;8;7;2;37;1;1;1;2;4;1;1;2;3;3;1;2	chr18:31963710-32068641
Ccny	CCNY	2.93e-29	35	1;2;1;1;1;1;1;1;5;2;2;2;3;4;1;2;4;3;2;4;2;2;1;3;1;1;2;3;1;1;2;3;1;1;1	chr18:9314041-9450148
Copb1	COPB1	3.89e-29	19	2;1;1;4;1;3;1;1;1;1;1;1;3;2;1;2;1;1;1	chr7:121359072-121398194
Edc3	EDC3	4.11e-29	18	1;1;9;5;2;5;1;5;1;1;1;2;8;3;1;1;2;1	chr9:57556375-57597969
Wasl	WASL	4.11e-29	23	5;2;2;1;2;2;7;2;1;3;1;1;3;1;17;1;6;1;1;1;1;1;6	chr6:24563809-24614995
Pgm2	PGM1	5.06e-29	20	8;1;1;1;2;2;1;9;3;2;3;7;2;1;8;1;1;1;3;2	chr4:99602055-99659899
Crkl	CRKL	5.1e-29	17	1;1;5;5;1;2;1;1;1;1;5;2;1;1;7;3;1	chr16:17452077-17487533
Gcnt2	GCNT2	5.1e-29	27	1;2;1;1;9;1;1;3;1;2;1;1;2;2;1;1;4;2;1;4;1;1;3;2;1;3;9	chr13:40955136-41056261
Btf3	BTF3	5.64e-29	7	2;1;1;2;1;2;2	chr13:99079851-99086961
Tax1bp1	TAX1BP1	6.06e-29	23	2;1;1;2;1;1;17;2;1;2;1;11;1;2;1;11;1;5;5;13;3;1;1	chr6:52663722-52716773
Sf3b3	SF3B3	6.53e-29	17	1;1;3;10;1;1;2;2;1;1;2;1;3;5;1;1;1	chr8:113334391-113370703
Psma3	PSMA3	7.7e-29	13	2;1;1;1;1;13;1;7;1;2;12;1;2	chr12:72075609-72095910
Zfand6	ZFAND6	9.94e-29	25	1;1;1;1;2;2;2;1;4;1;1;2;12;1;1;1;3;1;1;2;2;2;4;1;1	chr7:91763563-91827861
Zfr	ZFR	1.04e-28	27	1;1;1;2;1;4;1;31;1;5;2;1;2;1;1;2;1;1;1;1;3;3;3;1;1;1;2	chr15:12047605-12115205
Rab43	RAB43	1.1e-28	11	1;1;1;1;1;1;1;1;2;1;1	chr6:87738846-87762158
Nono	NONO	1.18e-28	12	1;1;1;1;1;2;2;1;2;2;1;1	chrX:98624989-98643932
Rhobtb1	RHOBTB1	1.34e-28	23	2;3;2;1;5;2;3;6;3;3;2;6;1;1;1;1;2;1;1;1;1;1;4	chr10:68671299-68754532
Fubp1	FUBP1	1.44e-28	16	1;2;4;1;16;1;2;2;1;1;1;3;1;1;1;1	chr3:151873421-151899794
Sdhd	SDHD	1.55e-28	7	1;2;3;5;1;1;1	chr9:50404444-50411954
Sec14l2	SEC14L2	1.87e-28	10	2;2;1;23;1;5;2;3;2;3	chr11:3997042-4018732
Safb2	SAFB2	2.04e-28	10	3;4;2;1;3;2;3;2;1;2	chr17:56702364-56724006
Sarnp	SARNP	2.12e-28	22	4;1;2;1;1;1;1;1;1;2;1;5;1;3;1;1;1;2;2;3;1;1	chr10:128258826-128314694
Serpina1b		2.13e-28	5	1;1;1;1;1	chr12:104966365-104976399
Derl1	DERL1	2.19e-28	13	1;1;24;2;1;2;2;11;1;2;1;2;1	chr15:57701056-57723973
Chdh	CHDH	2.19e-28	13	3;5;1;1;2;1;1;1;3;7;1;1;1	chr14:30822185-30853652
Psmb7	PSMB7	2.23e-28	21	1;3;2;1;1;1;2;2;1;1;5;1;1;3;1;1;4;1;1;1;1	chr2:38443565-38499426
Trim24	TRIM24	2.27e-28	31	1;2;1;2;1;24;2;2;1;1;7;3;1;1;1;3;2;1;1;1;1;1;1;1;6;1;2;1;2;4;1	chr6:37820810-37918445
Gm5506		2.37e-28	8	1;1;2;2;2;2;3;4	chr18:48204988-48208037|chr4:149611432-149622982
Atp5l	ATP5L	2.97e-28	7	1;1;1;1;2;1;1	chr9:44721330-44728825
Dcaf11	DCAF11	2.97e-28	7	3;1;1;5;1;1;11	chr14:56178865-56188902
Mocs2	MOCS2	3.05e-28	9	1;1;1;17;1;1;3;1;1	chr13:115608444-115619628
Rmnd5a	RMND5A	3.19e-28	21	5;1;2;1;1;1;3;2;2;4;2;1;3;1;2;10;2;3;1;1;1	chr6:71338627-71390631
Sardh	SARDH	4.1e-28	17	4;1;1;1;2;1;14;1;2;1;1;4;2;1;1;1;1	chr2:27043912-27102823
Aldh1a1	ALDH1A1	5.05e-28	20	1;1;1;2;6;5;1;1;1;2;1;1;5;1;1;2;3;1;2;2	chr19:20676471-20717952
Txnl1	TXNL1	5.38e-28	17	1;3;1;3;2;1;2;1;1;4;1;1;2;2;7;1;1	chr18:63822454-63852013
Ythdf3	YTHDF3	7.76e-28	19	2;1;2;3;2;1;1;1;3;2;2;1;3;2;2;1;10;6;1	chr3:16083182-16117038
Tnrc6b	TNRC6B	8.64e-28	47	1;19;18;1;1;1;1;1;7;1;2;2;1;6;1;1;1;3;3;1;1;1;1;1;2;2;1;2;1;1;5;4;1;1;1;1;3;1;1;5;1;1;2;2;2;3;1	chr15:80541742-80771516
Ubr4	UBR4	1.01e-27	25	1;1;87;1;5;1;1;1;2;1;1;1;1;2;2;2;8;1;1;1;1;2;11;1;2	chr4:138936573-139045447
Eif4h	EIF4H	1.02e-27	10	1;1;4;1;2;2;4;1;2;1	chr5:135095745-135115198
Edem1	EDEM1	1.23e-27	14	1;3;1;7;2;1;1;1;1;1;1;4;3;3	chr6:108778634-108809350
Hnrnph1	HNRNPH1	1.41e-27	9	1;2;3;2;1;1;1;2;1	chr11:50191220-50200030
Rnf4	RNF4	1.94e-27	11	6;2;3;2;1;2;2;1;1;1;5	chr5:34679038-34696079
Hsp90b1	HSP90B1	1.97e-27	10	2;1;1;2;4;1;6;1;5;1	chr10:86153585-86168189
Cxadr	CXADR	2.05e-27	20	8;1;1;1;1;3;1;3;2;2;2;1;1;1;1;4;1;1;2;4	chr16:78301915-78360030
Hnrnpk	HNRNPK	2.09e-27	9	1;2;1;1;1;1;1;1;1	chr13:58493311-58503877
Stau1	STAU1	2.84e-27	17	1;1;1;1;3;1;1;1;2;2;1;1;1;1;1;1;1	chr2:166773641-166821778
Pkp4	PKP4	3.8e-27	42	2;1;1;1;5;1;2;2;2;1;1;1;1;1;2;1;1;2;1;1;7;1;2;2;1;2;1;5;1;3;1;16;1;1;3;1;8;1;1;1;1;1	chr2:58998906-59193262
Notch2	NOTCH2	3.85e-27	30	1;1;1;3;1;1;3;3;11;1;1;1;1;5;2;20;2;8;2;3;7;1;1;1;1;2;1;20;2;2	chr3:97817460-97954290
Dleu2		3.86e-27	28	3;3;1;1;2;1;1;3;2;1;1;2;4;2;1;2;1;2;3;2;1;2;1;2;1;1;2;1	chr14:62221672-62301210
Aldh8a1	ALDH8A1	4.1e-27	11	2;3;3;2;1;1;1;1;1;1;3	chr10:21097105-21116384
Gm20199		5.57e-27	6	1;1;3;1;1;1	chr9:59325551-59329548
Zfp617	ZNF878	6.09e-27	9	1;1;1;2;1;3;1;1;1	chr8:74446723-74458529
Tial1	TIAL1	6.48e-27	14	3;3;3;34;21;1;1;2;1;8;2;1;2;1	chr7:135583290-135605027
Zfand5	ZFAND5	8.55e-27	11	5;1;6;2;1;2;1;4;1;1;1	chr19:21346767-21361330
Snd1	SND1	9.47e-27	62	2;1;1;1;9;3;3;3;2;1;1;5;1;2;2;1;1;2;1;1;2;1;1;1;1;9;6;2;2;1;1;2;1;1;3;10;10;3;1;8;2;3;1;1;1;1;3;1;4;19;2;1;13;1;2;3;2;3;1;3;1;1	chr6:28430347-28838832
Pcnp	PCNP	1.05e-26	10	5;1;1;6;2;1;1;1;1;1	chr16:56015620-56029830
Srsf1	SRSF1	1.06e-26	7	3;3;2;8;1;1;5	chr11:87860874-87867259
C2cd2	C2CD2	1.1e-26	22	1;1;1;1;1;5;2;2;1;1;8;1;1;1;1;1;3;1;1;2;1;1	chr16:98076815-98144243
Stat5b	STAT5B	1.14e-26	21	23;2;3;4;1;3;1;2;1;1;8;1;2;1;1;48;1;1;3;1;2	chr11:100642044-100711899
Stk11	STK11	1.42e-26	7	6;98;76;175;1;257;15	chr10:79579280-79593215
Cebpg	CEBPG	1.48e-26	8	1;3;2;1;1;2;1;1	chr7:35831440-35841585
Prkar1a	PRKAR1A	1.53e-26	11	1;1;1;1;5;3;2;1;4;1;1	chr11:109512262-109530962
Depdc7	DEPDC7	1.86e-26	12	2;1;3;2;1;7;1;1;1;1;1;1	chr2:104561943-104582958
Hnrnpul1	HNRNPUL1	2.17e-26	14	3;2;2;1;9;1;1;3;2;3;2;1;1;1	chr7:26507057-26539739
Grpel1	GRPEL1	2.19e-26	7	1;1;3;1;1;1;1	chr5:36807833-36816726
Nit2	NIT2	2.34e-26	8	2;1;1;2;2;1;4;1	chr16:57156777-57167445
Nktr	NKTR	2.88e-26	17	1;2;2;1;1;3;3;1;2;1;1;2;3;13;1;1;3	chr9:121628298-121665959
Actn4	ACTN4	3.25e-26	19	4;1;1;1;2;29;2;32;4;3;1;4;1;3;1;1;1;2;1	chr7:29678272-29747299
Rian	MEG8	3.47e-26	22	9;89;166;3;112;75;26;57;2;1;1;2;51;14;52;149;38;17;1;35;90;2	chr12:110842154-110899921
Dlst	DLST	3.6e-26	12	2;1;1;2;3;6;10;1;3;3;1;1	chr12:86451782-86475041
Atg3	ATG3	3.78e-26	17	1;1;2;1;2;3;3;2;1;2;1;2;2;1;1;1;1	chr16:45158941-45188651
Mkl2	MKL2	4.25e-26	36	3;1;1;1;2;9;17;1;1;1;3;5;3;1;2;1;1;2;1;10;4;1;17;1;1;1;2;1;1;3;3;1;1;10;3;2	chr16:13256573-13417622
Slc38a3	SLC38A3	4.57e-26	8	1;1;4;1;1;7;1;2	chr9:107553485-107571299
Ubl3	UBL3	4.84e-26	19	3;2;5;1;1;1;2;1;1;1;1;1;4;1;1;2;1;1;4	chr5:149316206-149364364
Kdm5a	KDM5A	5.61e-26	27	1;7;1;1;1;2;1;1;1;2;1;1;1;1;1;3;1;1;9;2;1;1;3;1;3;1;1	chr6:120314116-120394592
Mgea5	MGEA5	5.88e-26	15	2;4;1;1;13;3;1;1;3;3;2;3;1;1;2	chr19:45824748-45857781
Canx	CANX	6.4e-26	16	1;1;3;4;1;1;1;1;23;1;26;2;7;1;1;3	chr11:50107458-50139175
Dnajc5	DNAJC5	6.56e-26	15	2;2;3;2;2;2;1;1;1;2;2;1;5;1;3	chr2:181255189-181287585
Mdh1	MDH1	6.59e-26	11	14;7;1;1;1;1;2;1;1;2;2	chr11:21456694-21471937
Sec16a	SEC16A	6.64e-26	14	1;33;1;1;4;1;2;1;1;1;5;2;2;1	chr2:26264950-26300736
Prlr	PRLR	8.1e-26	40	8;6;2;2;4;1;2;1;4;5;1;3;42;5;1;2;1;1;2;2;3;1;3;1;1;1;2;1;2;3;9;7;2;3;1;2;1;8;1;1	chr15:10106992-10278935
1810026B05Rik		8.69e-26	13	1;3;1;1;1;1;1;2;3;2;9;1;2	chr7:80684683-80703281
Gclm	GCLM	8.9e-26	12	1;4;1;6;4;1;1;4;1;3;1;4	chr3:121948474-121970133
Kif1c	KIF1C	1.04e-25	12	3;7;6;1;1;1;1;2;7;2;1;1	chr11:70514049-70545472
Eif4g1	EIF4G1	1.14e-25	10	1;1;3;2;1;2;1;3;2;2	chr16:20672821-20692956
Aass	AASS	1.35e-25	22	2;2;1;3;3;1;2;1;1;1;1;10;2;1;1;1;3;1;1;1;2;3	chr6:23022172-23082986
Xbp1	XBP1	1.66e-25	5	2;1;1;1;1	chr11:5420643-5425996
Serpind1	SERPIND1	1.71e-25	9	2;2;1;6;1;31;2;4;1	chr16:17331463-17343665
Arfgap2	ARFGAP2	1.76e-25	7	11;1;1;3;1;1;1	chr2:91105271-91117528
Fam13b	FAM13B	1.96e-25	23	2;5;1;1;4;3;1;1;2;2;2;2;2;1;10;1;1;1;1;1;3;6;1	chr18:34602004-34666477
Smek2	SMEK2	2.01e-25	22	1;10;1;1;1;1;14;1;2;3;2;2;1;2;3;4;2;3;1;1;3;5	chr11:29072906-29120797
Arhgap42	ARHGAP42	2.22e-25	47	1;9;2;1;1;1;2;2;1;15;2;1;2;1;2;4;1;1;3;1;4;1;2;1;1;1;1;6;1;1;1;1;1;1;1;1;1;1;9;2;1;1;1;11;2;1;1	chr9:8994952-9239013
Nedd4l	NEDD4L	2.59e-25	51	4;1;1;5;7;2;1;1;1;4;1;2;5;7;1;2;1;2;1;1;3;1;2;1;2;1;3;1;1;1;8;3;1;2;8;5;1;2;4;1;3;5;1;11;11;2;1;5;1;2;3	chr18:65047409-65377480
Lsr	LSR	2.62e-25	9	2;1;1;1;9;6;1;1;4	chr7:31742788-31758488
Gnb2l1	GNB2L1	2.8e-25	6	2;2;2;1;1;2	chr11:48613861-48619743
Rbm4b	RBM4B	2.82e-25	8	2;2;2;1;2;6;1;5	chr19:4756524-4765940
Mtmr3	MTMR3	3.05e-25	31	1;1;2;1;1;1;2;5;9;1;1;1;1;5;3;3;1;3;64;1;1;2;6;2;2;6;1;1;1;1;2	chr11:4380870-4494818
Raly	RALY	3.14e-25	25	1;1;1;1;1;2;1;2;2;2;1;1;2;1;1;1;4;1;1;1;7;15;2;1;2	chr2:154616845-154692997
Psd3	PSD3	3.3e-25	55	3;5;1;6;4;1;2;1;1;3;3;2;5;3;23;2;4;1;2;1;1;2;2;2;4;2;7;1;2;5;2;1;2;1;1;2;1;1;3;3;2;1;1;1;1;1;14;2;2;2;1;1;1;1;1	chr8:70212980-70498473
Uhrf2	UHRF2	3.82e-25	24	2;1;1;1;7;1;1;1;2;1;3;3;4;1;10;1;2;22;2;1;2;2;1;2	chr19:30105002-30168214
Sorbs2	SORBS2	3.83e-25	57	1;7;8;7;2;2;2;4;2;2;1;1;2;2;2;2;1;2;3;1;1;1;2;2;2;5;2;2;2;1;3;1;3;1;1;3;14;1;1;4;4;1;8;1;1;3;1;2;1;1;1;2;2;1;5;3;4	chr8:46593141-46913260
Ipo7	IPO7	4.2e-25	18	1;2;9;7;2;1;1;3;1;1;2;11;1;1;7;3;2;2	chr7:117161938-117198628
Plcxd2	PLCXD2	4.87e-25	19	1;2;18;9;11;1;5;15;2;1;1;3;2;2;2;3;1;4;1	chr16:45959373-46010526
Cdk13	CDK13	5.68e-25	30	1;7;2;2;1;1;2;3;1;2;2;1;3;1;3;1;9;4;2;1;1;8;5;1;3;14;3;1;2;3	chr13:17807795-17896931
Nfyc	NFYC	6.3e-25	24	1;9;1;4;4;1;1;1;1;1;2;32;4;1;1;2;15;4;1;9;1;1;3;1	chr4:120430039-120504184
Sqstm1	SQSTM1	6.58e-25	7	1;2;1;6;1;1;1	chr11:50013653-50024292
Cald1	CALD1	7.74e-25	21	4;1;2;1;3;2;3;3;1;3;6;1;5;1;1;4;2;1;2;1;2	chr6:34659443-34725469
Plin2	PLIN2	7.89e-25	8	2;1;1;1;2;4;1;1	chr4:86302468-86315963
Shmt1	SHMT1	8.64e-25	11	8;2;1;1;2;1;6;6;1;1;1	chr11:60602398-60624767
Xpo7	XPO7	9e-25	30	3;1;1;1;1;1;13;1;1;3;1;2;2;1;2;1;1;1;9;1;1;2;3;2;1;1;1;1;1;1	chr14:71054052-71166435
Cdc42ep4	CDC42EP4	9.32e-25	10	3;1;1;1;1;1;1;2;1;1	chr11:113588163-113613129
Tmbim6	TMBIM6	1.27e-24	9	27;1;1;79;1;3;5;1;2	chr15:99223377-99240480
Spen	SPEN	1.44e-24	19	1;2;5;1;4;1;5;13;1;1;1;1;1;1;3;1;1;3;1	chr4:141023804-141094512
Ythdf1	YTHDF1	1.5e-24	10	1;1;1;1;1;1;1;1;1;5	chr2:180639081-180655641
Slc25a42	SLC25A42	1.62e-24	11	3;3;6;1;2;2;2;4;1;1;1	chr8:72708238-72736180
Rabggtb	RABGGTB	1.84e-24	6	2;2;1;1;1;2	chr3:153570252-153575930
Otud7b	OTUD7B	1.89e-24	21	3;1;2;2;1;6;1;1;2;1;1;1;3;1;1;1;1;3;1;2;1	chr3:95908449-95965052
Amacr	AMACR	2.41e-24	9	1;3;8;3;1;4;1;4;1	chr15:10911510-10926379
Dpm1	DPM1	2.55e-24	11	1;1;1;1;1;2;1;1;1;1;1	chr2:168034547-168055879
Cep68	CEP68	3.19e-24	11	5;1;1;1;1;2;3;1;2;1;1	chr11:20127039-20149427
Fam160b1	FAM160B1	3.67e-24	12	2;17;1;5;1;1;1;1;2;1;1;1	chr19:57435498-57464084
Ddx3x	DDX3X	3.79e-24	10	1;1;2;1;1;1;1;2;5;1	chrX:12858147-12871109
Dnajc3	DNAJC3	4.07e-24	17	75;5;1;3;1;2;5;1;1;3;1;1;2;1;1;1;2	chr14:119337153-119380924
Gm4951		4.34e-24	14	3;4;2;1;2;1;2;1;5;6;1;28;1;5	chr18:60371730-60407474
Vps13d	VPS13D	4.5e-24	41	20;3;1;1;2;1;1;7;2;1;1;2;1;2;6;1;1;2;1;2;3;1;3;3;1;4;1;3;1;2;3;2;4;1;1;2;5;2;3;7;2	chr4:144562524-144784908
G6pc	G6PC	4.92e-24	7	1;3;1;7;1;15;3	chr11:101229043-101239217
Mir3471-1		5.19e-24	30	1;3;1;1;11;1;1;1;2;2;1;3;2;2;1;1;1;1;1;1;6;2;1;3;1;1;1;1;1;3	chr9:30942991-31066970
Lpcat3	LPCAT3	5.48e-24	15	1;3;1;2;19;2;1;1;1;1;6;2;2;1;2	chr6:124613121-124654734
Stat2	STAT2	5.56e-24	10	1;1;1;2;1;1;4;1;2;2	chr10:127707631-127729905
Pdhb	PDHB	5.73e-24	6	1;1;1;5;1;1	chr14:8998504-9005506
Sntb1	SNTB1	5.88e-24	47	3;1;2;3;1;1;2;1;1;3;2;1;4;1;1;2;2;1;1;1;1;1;7;1;2;1;5;2;1;1;1;1;1;1;7;1;7;1;2;21;1;1;2;2;1;1;1	chr15:55470708-55738504
St3gal5	ST3GAL5	6.05e-24	18	1;2;1;1;1;3;1;4;2;3;1;1;2;1;2;2;1;5	chr6:72047601-72104564
Larp4	LARP4	6.22e-24	19	1;1;1;1;1;1;2;7;1;1;1;1;1;1;1;25;2;2;1	chr15:99800495-99846789
Scaf8	SCAF8	6.86e-24	25	4;1;1;1;2;1;1;1;1;1;2;1;1;3;2;1;1;3;1;15;1;2;1;2;1	chr17:3114971-3198859
Atl3	ATL3	7.48e-24	18	5;3;1;1;1;1;2;10;1;1;1;1;2;2;1;1;1;3	chr19:7568529-7613099
Tsc22d2	TSC22D2	8.16e-24	23	3;3;1;1;7;2;1;2;2;2;1;2;12;1;11;2;1;2;1;1;1;1;2	chr3:58219610-58270709
Fut11	FUT11	8.93e-24	5	4;2;1;14;1	chr14:21514189-21519419
Yy1	YY1	1.07e-23	12	2;1;1;1;2;1;1;9;1;1;3;2	chr12:110031520-110054842
Emg1	EMG1	1.07e-23	6	1;1;3;1;6;32	chr6:124654387-124662196
Naa60	NAA60	1.19e-23	10	1;1;4;3;3;1;1;1;1;1	chr16:3884618-3904781
Zfp146	ZNF146	1.27e-23	7	3;1;1;2;1;1;1	chr7:30946286-30954746
Dnajc19		1.45e-23	14	3;3;1;1;4;2;4;3;1;6;4;2;1;1	chr3:33956201-33980276
Ankhd1	ANKHD1-EIF4EBP3	1.78e-23	31	3;1;1;2;2;1;1;2;3;1;1;2;1;1;1;10;4;1;15;1;8;1;1;2;1;3;3;1;12;3;3	chr18:36720256-36818562
Rbpms	RBPMS	1.88e-23	30	1;3;3;3;2;1;1;2;1;3;1;1;1;4;4;1;3;9;1;2;2;2;1;6;9;1;2;1;1;1	chr8:34893115-35040335
Zfc3h1	ZFC3H1	1.9e-23	20	1;1;2;1;11;2;18;1;1;1;1;1;3;1;1;2;2;3;1;2	chr10:114822014-114869827
Pdcd6ip	PDCD6IP	2.05e-23	20	20;2;2;1;1;1;1;1;1;1;2;1;15;2;1;1;2;1;1;1	chr9:113560861-113617377
Epas1	EPAS1	2.17e-23	20	6;3;4;1;1;2;1;7;3;2;1;1;1;1;2;3;1;2;3;1	chr17:87153203-87232750
Brd2	BRD2	2.32e-23	6	1;2;2;1;2;4	chr17:34248963-34259552
Stard13	STARD13	2.45e-23	33	1;5;4;1;4;1;24;2;1;8;1;3;1;2;1;1;1;3;1;1;2;1;1;1;1;1;1;2;1;16;2;2;1	chr5:151840089-151992768
Hp1bp3	HP1BP3	2.67e-23	13	2;3;1;2;12;1;10;1;1;1;1;7;3	chr4:137772526-137800597
Hsd17b12	HSD17B12	2.68e-23	32	2;1;2;1;1;1;2;1;1;2;1;1;1;1;1;5;2;1;15;1;1;1;1;1;7;1;1;2;4;1;1;2	chr2:93872853-93998066
Usp15	USP15	3.73e-23	27	3;1;2;1;2;1;1;2;1;1;1;1;1;2;1;1;1;1;3;49;4;2;1;5;1;1;1	chr10:122550299-122633979
Otud4	OTUD4	3.82e-23	17	1;10;1;1;4;1;1;2;4;1;1;1;1;1;1;1;2	chr8:82163574-82201654
Epha2	EPHA2	4.58e-23	10	3;1;5;8;1;1;1;1;1;1	chr4:140857135-140885299
Srrm2		5.49e-23	10	3;1;1;4;1;1;1;1;5;1	chr17:23940153-23961710
Rnf125	RNF125	5.61e-23	15	2;1;2;1;2;2;2;1;1;6;1;1;1;1;2	chr18:21103125-21142349
Gpr146	GPR146	5.64e-23	7	1;1;1;1;1;1;2	chr5:139856620-139872368
Prkaa2	PRKAA2	5.82e-23	24	1;1;1;4;5;1;3;1;1;1;1;3;2;1;2;1;1;2;24;2;2;1;4;1	chr4:104702254-104782503
Zmym2	ZMYM2	5.92e-23	26	1;1;1;1;3;1;3;2;1;2;4;1;1;1;1;1;1;1;1;4;2;10;1;1;5;1	chr14:57506631-57581416
Agpat6	AGPAT6	7.74e-23	14	2;2;1;1;2;2;3;1;3;1;2;2;1;1	chr8:24283417-24318925
Tnpo1	TNPO1	9.62e-23	25	1;2;1;1;3;1;1;1;1;1;2;1;1;3;1;1;1;2;2;1;3;1;1;1;1	chr13:99612035-99696339
Map3k1	MAP3K1	1.06e-22	19	2;3;3;2;1;2;3;1;1;2;3;1;2;6;12;1;2;2;25	chr13:112536642-112599191
Lamp2	LAMP2	1.06e-22	19	1;1;1;1;3;1;2;1;1;1;1;4;1;1;1;10;1;1;1	chrX:35754533-35809637
Lurap1l	LURAP1L	1.09e-22	17	3;1;4;3;2;1;3;1;1;1;2;1;5;1;1;1;1	chr4:80556589-80600205
Kdelr2	KDELR2	1.15e-22	9	1;2;9;1;1;10;1;2;1	chr5:144165498-144182955
Rab7	RAB7A	1.21e-22	8	2;28;3;14;1;43;2;4	chr6:87950428-87963684
Birc6	BIRC6	1.36e-22	40	1;1;2;4;1;4;5;1;4;1;3;2;2;6;1;2;1;1;1;1;1;1;4;1;1;1;1;2;1;7;2;1;1;2;2;1;1;1;2;2	chr17:74927634-75102696
Gm6793		1.37e-22	6	3;1;1;2;1;2	chr2:75497346-75503813
Ranbp2	RGPD8	1.5e-22	20	4;3;1;1;1;1;2;1;3;6;11;1;2;1;1;1;1;1;1;1	chr10:57909599-57956902
Abcc2	ABCC2	1.61e-22	18	1;4;5;1;1;1;1;1;1;4;1;1;1;1;4;1;2;1	chr19:43856797-43912708
Psma6	PSMA6	1.81e-22	11	6;9;5;1;1;1;2;2;1;2;1	chr12:56499811-56519446
Trappc5	TRAPPC5	1.9e-22	4	1;2;2;2	chr8:3676476-3680921
Cnot6l	CNOT6L	2.01e-22	29	1;4;2;1;1;2;1;1;2;1;1;1;1;1;1;1;1;1;2;1;1;1;1;1;2;1;1;1;1	chr5:96499351-96591009
Proz	PROZ	2.08e-22	7	1;1;1;3;1;1;2	chr8:13060907-13075006
Pank3	PANK3	2.26e-22	12	1;2;1;1;1;6;1;1;5;9;1;1	chr11:35582996-35604787
Pank1	PANK1	2.37e-22	21	1;1;2;1;4;2;1;2;2;1;2;2;1;1;6;1;1;1;1;3;4	chr19:34881425-34953945
Hhex	HHEX	2.45e-22	5	1;2;3;1;2	chr19:37509330-37515221
Nelfe	NELFE	2.55e-22	4	1;2;2;1	chr17:34987335-34993317
Rcl1	RCL1	2.77e-22	15	1;1;25;18;14;1;2;1;1;1;12;2;2;10;1	chr19:29175864-29218333
Nudt7	NUDT7	2.91e-22	10	9;1;1;1;1;3;1;1;2;1	chr8:116657473-116676212
Suclg2	SUCLG2	3.02e-22	43	2;2;4;1;6;1;1;4;2;1;3;1;13;2;1;3;1;2;3;1;1;1;1;3;2;1;2;2;1;1;2;4;3;3;1;3;7;3;1;1;3;1;1	chr6:95423002-95668840
Cox6c		3.15e-22	6	1;3;2;1;1;1	chr15:35861730-35868001
Grb7	GRB7	3.6e-22	5	1;1;1;4;1	chr11:98308147-98316687
Fbp1	FBP1	4.08e-22	10	2;1;2;2;2;2;3;7;8;1	chr13:62966112-62989642
Ctsl	CTSV	4.16e-22	6	2;7;1;3;3;1	chr13:64464521-64471614
Zfyve1	ZFYVE1	4.48e-22	16	1;1;1;1;1;1;1;2;1;1;1;1;3;2;1;2	chr12:84887890-84938097
Pias1	PIAS1	4.71e-22	28	1;1;2;2;2;2;2;2;1;1;4;1;1;1;1;1;1;1;2;1;2;5;1;1;7;4;4;3	chr9:62727883-62828686
Fam120a	FAM120A	4.84e-22	24	1;1;2;1;1;1;1;1;6;1;6;2;1;3;4;2;3;2;4;1;1;4;1;3	chr13:48974585-49063197
Garem	GAREM	5.79e-22	35	3;1;1;3;4;1;1;1;3;2;7;2;4;1;3;1;1;1;2;4;1;1;1;1;1;3;5;5;1;1;2;3;2;2;1	chr18:21285842-21458640
Sik3	SIK3	6.69e-22	37	1;5;1;1;2;2;4;18;3;24;1;3;2;2;1;1;1;1;1;1;2;2;1;1;6;3;1;1;1;1;6;28;1;1;1;2;2	chr9:45820902-46032277
G3bp2	G3BP2	7.24e-22	14	1;6;1;2;1;4;1;1;1;3;1;2;1;1	chr5:92481171-92512761
Bmpr1a	BMPR1A	8.63e-22	27	2;2;1;2;1;1;3;3;1;3;2;2;1;2;1;1;2;2;1;1;1;1;2;2;1;4;1	chr14:35224253-35315732
Safb	SAFB	8.63e-22	9	1;1;1;1;1;1;2;3;1	chr17:56724404-56745717
Usp3	USP3	9.33e-22	24	1;3;1;3;1;1;1;3;1;3;2;1;1;1;1;2;3;1;3;1;1;4;2;1	chr9:66365687-66440787
Mtfr1	MTFR1	9.44e-22	15	2;7;1;2;1;2;1;4;2;3;2;9;1;1;6	chr3:19087328-19120817
Prkag2	PRKAG2	1.13e-21	35	1;11;1;2;2;1;1;1;2;2;1;1;3;1;1;1;4;1;1;1;1;1;1;2;3;2;1;3;3;1;6;1;1;1;2	chr5:24368552-24606460
Taok1	TAOK1	1.19e-21	26	2;3;1;1;1;1;2;1;1;1;2;1;5;1;1;1;1;1;3;1;1;1;4;2;2;1	chr11:77342663-77421317
Surf4	SURF4	1.2e-21	7	2;1;4;12;1;1;1	chr2:26775560-26789031
Cpsf6	CPSF6	1.4e-21	16	2;1;1;1;1;4;1;1;2;2;2;4;1;1;1;1	chr10:116781723-116814029
Cnn3	CNN3	1.44e-21	12	3;1;4;3;1;1;1;1;1;7;2;1	chr3:121129458-121161123
Trim25	TRIM25	1.44e-21	9	9;1;2;1;3;1;1;1;1	chr11:88860716-88881607
Naa25	NAA25	1.75e-21	14	1;1;1;3;1;12;1;1;1;1;3;2;2;1	chr5:121847990-121890122
Lats1	LATS1	1.81e-21	15	2;1;7;5;2;6;1;5;1;1;1;1;2;1;1	chr10:7401006-7436259
Herc4	HERC4	1.91e-21	24	1;2;1;1;1;1;1;1;7;1;3;1;2;4;1;6;1;1;1;2;1;1;1;1	chr10:62706544-62780629
Rtn3	RTN3	2.24e-21	20	3;2;3;5;2;1;1;11;3;1;1;1;5;1;4;1;1;1;2;1	chr19:7500384-7557781
Zbtb44	ZBTB44	2.68e-21	18	1;2;1;1;2;1;4;3;1;1;2;1;2;1;1;2;1;4	chr9:30838228-30883470
Prdm2	PRDM2	2.8e-21	25	1;1;2;2;1;1;1;3;1;20;7;3;1;1;1;1;1;1;9;2;5;4;2;4;1	chr4:142697293-142802612
Rpl35a	RPL35A	3.21e-21	4	4;2;1;1	chr16:33056538-33060274
Smad5	SMAD5	3.37e-21	14	1;3;1;1;2;1;1;1;1;1;1;1;1;1	chr13:56804370-56843739
Col18a1	COL18A1	3.47e-21	22	2;1;1;2;1;1;1;4;2;1;1;3;3;1;1;1;1;3;5;1;2;1	chr10:76514923-76629275
Abca6	ABCA6	3.63e-21	23	1;1;1;1;1;4;1;8;1;2;1;6;2;2;4;1;1;2;1;3;2;2;5	chr11:110038135-110113090
Tmem135	TMEM135	4.08e-21	41	1;1;1;1;1;1;11;1;1;1;1;1;4;1;1;1;1;1;2;1;1;3;2;1;1;1;4;1;1;2;5;1;1;1;1;4;3;4;1;2;1	chr7:96288230-96487297
Strn3	STRN3	4.75e-21	27	1;1;1;3;2;2;1;2;8;34;2;2;1;1;2;1;2;1;2;2;3;1;1;6;1;1;1	chr12:52709527-52792901
Paip1	PAIP1	6.08e-21	15	3;2;1;1;1;1;2;19;2;1;1;1;2;1;1	chr13:120217406-120249130
Taf15	TAF15	6.41e-21	16	2;2;2;1;2;3;1;1;1;3;1;1;2;1;4;2	chr11:83286609-83320242
Dhtkd1	DHTKD1	6.55e-21	15	3;1;2;1;1;2;2;7;3;1;2;3;6;1;1	chr2:5819105-5863838
Tdo2	TDO2	6.64e-21	11	1;3;1;1;1;1;1;1;1;1;1	chr3:81762335-81779650
Hnrnpa3	HNRNPA3	7.35e-21	6	3;1;1;2;1;2	chr2:75497315-75507464
Rlf	RLF	7.69e-21	16	4;1;2;1;1;4;1;1;1;7;1;2;1;1;2;1	chr4:120817977-120861139
Hadh	HADH	9.08e-21	13	1;3;1;2;1;1;1;2;5;2;2;1;2	chr3:130936337-130975019

## Sheet: Supple Table S2
Supplementary Table S2. 1220 CIS genes (q value < 1 x 10-20) in Liver-Onc2/HBs-Ag cohort
gene	Human symbol	q value	Number of tumors with insertion	read count per tumor	ucsclink
Wac	WAC	0	133	6;3;2;1;3;2;41;2;3;1;1;1;1;1;2;1;3;4;1;1;1;1;2;1;3;2;1;2;1;1;2;1;1;4;1;36;3;3;3;1;1;1;4;2;1;11;2;1;9;1;1;5;2;1;9;1;1;1;2;2;3;1;1;2;2;5;4;7;5;2;1;3;1;1;6;2;1;2;2;11;1;1;1;1;2;1;13;1;12;2;6;1;1;10;5;1;16;2;4;1;6;8;2;1;9;1;1;1;2;2;22;8;2;2;8;1;3;3;3;4;2;1;5;9;1;1;2;1;1;1;3;2;1	chr18:7868829-7929026
Pcbp2	PCBP2	0	82	1;3;1;2;1;1;1;5;1;1;2;1;1;4;2;2;2;1;1;1;1;2;1;1;1;1;1;2;2;4;1;9;1;2;2;1;1;7;1;1;1;1;1;1;3;3;1;1;1;1;2;2;1;1;14;2;1;1;1;4;2;2;2;1;1;1;2;1;3;2;1;2;1;1;64;1;2;2;3;1;1;1	chr15:102301062-102330490
Kmt2e	KMT2E	0	136	1;6;1;2;2;1;2;1;1;1;1;1;2;2;9;1;1;3;2;1;2;1;2;4;2;26;2;5;1;6;2;1;2;3;1;1;1;2;2;5;68;2;6;1;1;32;4;15;1;3;5;1;1;2;1;7;1;2;4;1;1;3;1;1;6;2;2;5;2;1;2;109;3;1;1;3;2;3;4;4;1;1;2;5;1;4;1;2;1;2;3;9;3;2;3;6;1;3;21;1;1;1;3;3;1;63;1;2;1;4;8;1;1;1;1;3;63;10;1;1;1;1;1;1;2;1;2;2;1;3;8;1;2;1;4;2	chr5:22940246-23010047
Pten	PTEN	7.18e-304	130	4;1;10;3;1;2;2;3;3;1;1;2;2;9;59;6;14;65;1;1;99;2;1;5;3;2;1;3;1;1;1;1;4;1;1;1;3;1;3;1;1;39;2;7;2;1;2;8;4;2;2;3;1;1;3;2;1;2;3;2;24;2;1;4;1;5;2;1;2;1;2;1;5;2;5;1;1;1;1;1;2;2;1;61;1;1;1;18;1;2;2;1;1;1;19;1;1;1;2;1;8;1;35;2;34;1;1;1;2;2;3;2;1;4;3;1;2;4;2;6;2;1;2;4;1;2;1;3;3;3	chr19:32832066-32900650
Pafah1b1	PAFAH1B1	1.16e-303	110	1;1;3;1;1;1;1;1;1;1;1;2;151;1;1;1;1;1;2;3;1;1;1;1;1;1;1;1;2;12;1;1;1;1;1;1;1;1;2;10;1;8;2;1;2;1;1;1;3;10;1;3;2;7;1;1;1;1;8;1;2;4;1;1;1;2;6;2;9;2;1;1;3;1;2;1;2;1;6;2;2;10;1;1;1;5;1;1;1;8;1;1;1;1;1;2;1;1;1;1;1;1;1;1;3;1;3;1;4;8	chr11:74487450-74537886
Csnk1d	CSNK1D	1.29e-285	67	3;1;1;1;1;2;1;1;4;2;1;1;2;6;1;1;1;1;1;3;1;1;1;9;3;1;1;2;2;2;1;3;1;5;2;1;1;2;2;3;1;1;1;3;1;10;3;7;2;1;1;1;1;2;1;1;2;16;3;3;1;2;1;1;2;1;1	chr11:120823054-120852647
Hnrnpc	HNRNPC	8.73e-253	75	1;2;4;1;1;1;2;1;1;3;1;1;1;1;3;1;1;1;1;6;1;1;3;1;1;1;2;1;4;1;1;1;1;3;2;4;2;1;3;1;1;1;5;1;2;1;1;1;11;2;1;5;1;1;1;2;17;1;3;1;1;1;1;1;3;1;1;3;1;2;3;3;2;2;1	chr14:52693054-52723703
Raf1	RAF1	8.03e-252	99	1;3;1;1;1;1;2;6;1;1;1;1;1;2;2;2;2;1;1;3;1;2;1;2;1;1;2;2;1;5;2;1;4;1;16;1;2;2;1;2;1;44;1;6;3;1;3;78;1;2;15;1;1;2;1;2;1;1;40;2;1;3;4;1;2;3;1;2;1;1;14;1;2;3;1;2;1;6;1;1;1;1;9;1;18;1;1;2;2;5;1;1;1;1;1;1;2;1;3	chr6:115568590-115626653
Ube2d3	UBE2D3	2.35e-248	78	2;2;1;1;1;2;1;4;4;2;2;1;3;3;5;1;4;1;1;2;1;1;1;1;1;1;2;25;1;3;2;4;16;2;1;1;3;4;1;2;3;1;2;2;19;3;38;2;2;3;1;7;2;1;1;1;19;2;1;4;4;1;1;3;1;1;2;1;1;1;1;1;1;1;1;3;1;3	chr3:135101722-135130142
Ywhae	YWHAE	6.35e-246	74	3;1;2;1;2;1;2;1;3;1;25;7;2;1;2;1;1;3;1;1;1;1;1;1;1;1;1;4;1;1;1;1;2;1;1;3;2;5;1;10;2;1;3;1;1;2;2;2;90;39;1;1;1;13;2;3;2;3;1;2;1;9;1;1;2;3;1;2;3;2;1;1;2;4	chr11:75546388-75579343
Smek1	SMEK1	9.94e-246	92	1;5;1;1;1;4;1;2;25;1;1;2;1;1;2;2;1;1;15;3;1;6;2;1;2;3;1;2;2;1;2;3;1;1;3;1;1;1;1;1;3;1;2;2;1;1;3;1;1;1;26;47;2;1;2;3;3;1;2;1;2;5;4;1;1;1;7;2;1;3;1;4;1;1;1;1;1;1;1;10;17;5;1;8;5;2;1;1;1;1;1;1	chr12:102277618-102321912
Ube2d2a	UBE2D2	1.08e-245	82	1;1;1;11;5;2;1;2;1;1;1;1;1;2;2;1;5;1;1;2;1;2;2;1;32;4;1;1;3;3;1;1;1;2;1;1;1;10;3;1;3;1;13;10;1;1;2;3;1;1;1;12;1;4;1;10;1;2;1;2;1;2;2;2;1;3;1;2;2;1;1;1;1;1;1;2;8;1;1;1;2;2	chr18:35931212-35966826
Atl2	ATL2	1.57e-242	92	1;1;1;1;1;1;6;1;2;3;3;1;5;2;1;1;1;2;1;2;5;3;2;1;1;1;2;1;1;1;2;1;6;1;2;1;3;3;3;6;2;1;78;2;1;1;1;1;1;2;1;1;3;1;1;2;1;1;1;1;1;2;1;4;1;79;17;1;5;1;15;7;2;1;3;14;1;1;1;1;4;1;2;3;1;1;2;2;2;1;3;2	chr17:80247729-80295463
Celf1	CELF1	8.04e-239	117	1;3;1;1;1;4;1;1;1;1;6;1;2;3;1;1;4;1;2;1;2;6;1;1;1;2;1;2;2;3;1;6;2;17;1;3;1;1;3;1;2;3;1;1;3;2;3;2;1;2;1;2;3;9;2;17;2;1;2;1;2;3;2;31;1;3;1;2;1;2;1;6;1;1;1;2;1;9;3;1;1;1;1;1;1;3;3;4;2;1;2;1;1;1;2;1;2;1;1;37;21;7;1;2;2;3;1;2;1;1;1;3;1;2;2;5;3	chr2:90780553-90859654
Ctnnd1	CTNND1	8.73e-239	91	1;1;2;2;2;1;1;1;3;1;2;2;2;2;1;2;2;1;1;1;1;1;1;4;1;1;1;3;1;3;1;1;1;4;42;1;1;4;1;1;1;2;1;10;94;1;1;1;1;3;1;1;1;2;1;1;1;1;2;1;1;2;1;1;1;1;1;5;4;1;2;4;1;3;2;2;3;1;3;3;1;3;1;1;5;4;1;2;1;1;1	chr2:84440937-84490897
Larp1	LARP1	1.04e-232	82	1;3;1;7;1;1;80;1;1;1;2;1;1;1;1;1;3;3;2;2;1;1;53;1;2;9;1;1;5;6;1;46;29;1;3;1;1;2;3;1;1;2;1;1;1;1;1;4;1;2;1;1;1;1;2;1;1;1;2;1;6;4;3;2;1;1;1;1;7;1;1;3;1;1;1;1;3;1;1;1;1;3	chr11:57822565-57875534
Luc7l2	LUC7L2	6.5e-227	107	1;1;5;3;1;2;5;1;1;1;1;12;1;1;1;1;3;7;2;2;16;2;2;2;1;1;2;2;3;2;1;1;1;1;1;1;2;1;1;1;1;1;2;5;1;7;1;3;1;1;1;1;1;20;1;1;1;2;1;3;1;1;3;3;1;2;1;33;1;4;2;25;1;1;2;3;1;10;1;3;1;3;3;2;1;3;2;1;5;1;2;1;7;2;11;10;1;1;2;1;1;9;1;2;1;2;3	chr6:38501443-38559470
Lonp2	LONP2	1.95e-219	115	1;1;22;2;5;1;2;1;1;1;2;2;1;1;1;93;1;3;1;3;2;57;2;19;3;2;9;2;2;1;2;1;1;1;1;1;1;6;1;6;1;2;1;1;4;1;2;3;9;1;4;4;2;1;1;4;7;2;1;4;7;1;5;1;2;1;4;2;3;2;2;2;2;2;1;3;3;3;1;4;2;2;1;4;2;23;5;8;1;3;1;2;1;2;1;2;1;1;3;1;1;9;18;1;4;1;3;2;1;1;1;2;1;8;2	chr8:89147941-89240535
Picalm	PICALM	4.65e-219	127	1;4;10;4;4;8;2;1;2;1;4;2;1;1;1;7;2;2;1;3;1;2;1;1;4;2;1;2;2;1;2;1;1;1;1;2;2;2;5;3;2;2;2;1;2;2;1;1;2;6;1;1;2;1;1;1;1;2;1;3;1;1;2;2;1;1;1;1;2;2;3;1;1;2;2;1;66;1;12;1;2;4;1;10;10;2;2;5;1;5;1;1;1;2;1;1;1;1;2;2;1;4;2;12;3;30;1;2;2;1;3;1;1;1;2;4;1;1;2;1;3;1;1;3;1;1;1	chr7:97278741-97357957
Pum1	PUM1	6.35e-219	134	1;1;2;1;2;1;1;2;1;1;1;1;1;4;1;1;1;2;1;2;1;3;1;2;1;1;2;1;1;3;1;1;1;2;1;1;1;1;2;1;3;1;1;1;1;1;2;2;7;3;2;4;1;1;3;3;3;5;5;1;2;2;1;2;1;5;2;2;2;1;1;1;2;4;9;1;1;12;2;1;1;2;1;5;1;5;3;2;1;4;3;2;1;1;2;2;2;1;1;1;1;1;1;2;4;4;1;1;1;2;5;7;1;2;1;1;6;1;4;3;1;1;1;1;1;1;1;1;1;5;1;1;1;4	chr4:130219273-130337479
Crebbp	CREBBP	7.46e-218	143	6;1;1;1;2;2;1;1;1;1;1;20;2;1;1;1;3;2;1;1;3;1;2;2;1;1;1;2;1;16;4;1;3;1;3;1;1;1;1;4;3;1;1;4;2;1;5;2;2;1;1;2;2;11;3;2;2;1;3;1;3;2;3;1;2;1;1;1;1;8;2;1;1;3;17;2;1;1;1;2;1;1;1;2;2;1;2;5;1;1;3;2;2;4;1;1;3;1;61;2;1;3;5;1;1;2;3;2;1;2;2;3;1;1;1;1;3;3;44;4;1;4;2;1;6;15;3;2;1;2;23;7;4;4;1;2;9;1;1;2;1;2;1	chr16:4084047-4213404
Arih1	ARIH1	1.2e-215	137	11;3;3;3;1;3;1;1;2;1;1;1;3;1;3;6;7;1;1;1;1;1;2;3;3;1;2;2;1;1;3;1;1;3;2;1;11;1;1;6;3;3;5;3;2;1;1;3;1;4;1;1;1;3;1;1;1;1;3;5;1;7;2;1;45;4;1;1;1;3;7;1;1;1;2;1;5;6;2;1;1;1;8;5;2;2;4;3;1;2;2;2;1;4;4;2;1;2;2;1;1;1;1;1;1;1;2;1;1;2;2;1;1;1;1;2;3;4;1;7;1;1;1;1;4;1;3;1;4;2;1;1;3;1;2;1;4	chr9:59236360-59334181
Ewsr1		2.22e-215	66	1;2;1;6;3;1;3;1;1;8;1;2;3;14;1;1;9;1;6;1;1;2;1;1;3;1;1;1;1;2;2;1;1;1;2;5;3;1;4;1;1;1;1;2;1;2;10;3;1;1;1;2;2;1;1;1;2;7;1;2;2;1;2;3;1;1	chr11:4969689-4999091
Brd4	BRD4	1.79e-212	110	6;3;1;2;126;1;2;1;1;1;1;86;1;1;47;1;1;1;7;5;1;2;1;2;41;6;1;16;1;1;2;1;2;1;1;1;2;1;1;1;1;1;2;2;2;1;4;1;2;1;5;3;1;1;1;5;1;2;1;70;1;1;8;6;3;1;2;2;1;1;1;236;1;3;1;1;3;3;2;1;60;1;1;3;1;1;1;2;1;47;1;4;1;9;19;1;2;1;2;6;1;1;1;2;2;1;1;2;1;1	chr17:32333216-32421078
Nr3c1	NR3C1	1.38e-203	118	1;1;1;1;2;1;2;3;1;1;1;2;1;2;1;8;1;5;1;1;2;1;6;1;1;1;1;1;1;2;1;2;6;1;1;5;3;2;1;1;3;1;14;1;1;1;2;2;1;1;1;1;1;1;1;1;1;2;1;3;9;1;1;1;2;3;2;3;1;1;2;1;2;1;1;2;7;1;1;1;2;4;1;2;1;2;2;3;2;2;6;1;1;1;19;3;2;4;1;1;7;1;1;2;3;1;1;2;1;2;1;1;1;4;1;1;7;2	chr18:39570198-39646899
Cpeb4	CPEB4	3.43e-201	104	2;1;1;1;1;17;2;1;1;2;1;1;4;1;1;10;37;1;2;1;2;1;12;2;1;2;1;1;1;1;1;2;6;2;1;4;1;5;1;2;3;74;4;1;1;1;1;68;6;1;2;3;1;2;1;3;1;1;3;1;2;2;2;2;24;1;1;4;1;13;3;2;1;19;2;3;4;1;2;4;2;3;1;1;1;1;1;2;1;2;1;1;2;2;1;1;2;1;2;62;3;11;1;2	chr11:31772210-31831577
Setd2	SETD2	2.95e-199	116	1;2;27;2;1;12;4;2;3;2;1;6;1;1;14;1;71;1;6;4;2;1;91;2;1;3;1;6;11;1;2;1;1;3;2;1;2;2;1;2;1;1;1;1;1;1;1;1;1;1;1;1;1;4;3;1;1;1;6;12;1;13;12;2;1;2;4;1;1;119;1;2;5;2;1;57;1;6;2;1;2;18;1;1;2;1;4;3;2;1;1;1;1;1;1;4;6;3;5;1;2;7;2;3;95;1;21;2;1;68;1;2;1;1;1;1	chr9:110435100-110521137
Atxn2	ATXN2	1.98e-196	115	1;1;2;2;1;1;4;8;8;7;1;1;1;1;1;3;1;2;3;1;1;2;1;1;2;1;1;1;20;1;4;1;2;1;1;2;1;2;1;1;1;1;1;6;3;1;13;3;3;3;1;5;1;1;1;1;2;2;17;3;1;5;8;11;1;1;1;1;2;1;1;2;5;1;1;1;1;2;6;1;1;1;1;1;16;1;1;1;1;1;6;2;1;5;7;1;1;1;2;2;2;2;6;1;2;1;1;2;1;2;1;1;7;10;17	chr5:122161617-122264959
Arid1a	ARID1A	6.42e-196	93	19;1;1;3;1;1;1;1;1;1;1;2;2;1;4;1;42;2;1;1;1;1;2;3;1;1;1;1;2;35;1;1;1;1;1;2;39;1;2;1;1;1;1;1;3;21;1;3;2;1;2;1;2;1;29;1;25;1;10;20;1;1;1;2;13;1;1;2;3;4;1;2;1;2;6;1;1;1;3;2;6;2;1;1;1;5;1;1;1;1;1;1;1	chr4:133234922-133309526
Ppp2ca	PPP2CA	1.89e-194	56	3;1;1;1;86;2;2;2;3;1;2;2;1;3;3;1;1;1;3;1;1;3;2;1;1;1;3;1;5;1;13;1;1;1;1;2;2;1;1;8;1;2;1;1;1;3;1;31;5;1;3;2;1;1;3;1	chr11:51912325-51936251
Adnp	ADNP	1.01e-189	54	3;5;6;1;1;1;5;1;1;1;3;1;1;1;1;13;1;1;5;3;7;3;7;1;21;16;1;5;1;3;3;2;2;1;1;1;1;8;1;2;1;1;1;42;1;2;1;2;1;1;1;3;1;1	chr2:168006464-168032562
2810403A07Rik	KIAA0907	1.16e-188	61	2;6;1;1;4;1;6;1;1;1;2;2;1;2;1;1;2;2;1;1;1;2;1;1;1;1;1;1;2;3;1;1;1;1;7;2;2;1;3;1;2;1;1;1;2;1;3;1;1;1;1;1;3;1;3;1;4;1;3;1;1	chr3:88489715-88516855
Ifrd1	IFRD1	1.01e-182	54	1;1;1;2;1;1;1;6;1;1;1;1;3;2;1;5;3;2;1;1;7;2;1;1;1;1;1;1;2;5;2;1;1;1;1;4;1;1;1;1;1;1;1;2;1;1;1;1;1;4;1;3;2;2	chr12:40929715-40949776
Csnk1a1	CSNK1A1	2.33e-182	70	1;3;1;4;2;4;5;2;8;3;1;1;1;1;5;2;4;1;1;1;1;1;1;1;1;2;1;2;1;3;3;1;1;1;1;2;1;1;4;3;2;1;1;1;1;1;8;1;2;1;2;2;1;2;1;2;6;2;2;4;1;2;2;6;1;4;1;2;2;2	chr18:61715235-61747953
Kansl1	KANSL1	5.56e-182	129	2;1;1;2;1;2;3;1;1;8;2;1;1;25;2;6;2;4;1;46;1;1;2;6;2;2;1;2;4;1;2;1;1;2;2;14;1;1;3;2;5;2;1;1;1;3;20;3;1;1;1;1;2;1;1;2;6;1;1;1;3;2;4;4;1;2;3;1;3;11;3;1;1;3;1;2;1;3;3;1;1;2;2;1;1;1;2;1;4;1;4;1;2;1;2;4;1;1;1;3;3;1;2;2;1;3;2;2;1;1;3;1;3;2;1;1;1;2;2;1;1;1;2;3;1;1;10;1;1	chr11:104194542-104303605
Dennd5b	DENND5B	2.02e-181	130	3;1;1;4;3;1;14;2;1;1;2;1;1;2;1;1;1;2;4;1;2;2;1;2;2;1;3;1;22;1;2;1;1;1;3;4;1;1;14;3;10;3;1;1;1;14;2;3;4;1;1;1;2;4;10;2;1;1;1;2;9;5;2;2;1;1;18;1;1;1;3;5;1;6;1;1;2;1;2;1;3;1;1;1;1;1;18;5;3;2;2;24;5;8;2;1;1;2;4;3;1;1;3;1;1;1;1;1;1;1;3;2;1;2;1;1;1;4;3;1;1;6;2;1;26;2;2;1;4;2	chr6:148936590-149050202
Ppp6r3	PPP6R3	3.04e-181	122	1;1;42;1;1;2;4;6;12;3;1;2;3;2;2;13;1;1;4;2;1;10;1;4;3;2;1;1;1;2;4;2;1;46;2;1;2;1;8;1;1;2;3;3;1;4;3;10;3;1;2;1;1;1;1;3;3;1;3;2;1;2;1;60;1;10;1;1;2;2;1;2;1;1;2;1;1;11;1;3;2;11;4;3;1;2;2;1;2;1;1;1;2;2;2;1;1;2;3;7;6;2;1;1;2;3;3;2;2;1;4;1;1;1;1;3;2;2;2;1;1;2	chr19:3454927-3575749
Ubqln1	UBQLN1	5.21e-181	68	1;1;1;4;1;1;1;7;3;1;2;1;2;1;1;1;3;1;1;2;1;1;1;1;1;1;2;5;1;12;1;1;1;1;1;7;1;1;1;2;1;1;3;16;5;1;3;2;1;1;1;1;1;2;1;1;3;2;1;1;1;1;1;1;1;1;1;1	chr13:58277516-58317014
Larp4b	LARP4B	9.47e-178	104	7;4;1;1;2;5;1;3;2;2;1;2;3;6;3;1;1;1;4;1;1;1;1;1;1;1;2;1;1;1;1;1;1;1;1;1;1;1;1;2;1;1;1;6;2;1;1;1;1;7;1;2;3;1;1;2;4;3;1;1;14;13;4;1;1;2;1;2;10;1;1;1;1;4;16;1;1;1;1;1;6;1;3;3;2;2;1;6;1;1;1;3;3;1;1;1;2;3;2;1;1;1;2;1	chr13:9093150-9172336
Lrrc58	LRRC58	9.47e-178	46	1;2;1;3;1;2;1;1;1;1;2;4;1;2;1;2;1;1;1;1;2;1;2;1;1;1;1;3;3;2;3;1;1;2;28;1;1;1;1;1;1;2;2;3;1;1	chr16:37868485-37888943
Abcd3	ABCD3	1.63e-175	91	2;28;1;1;3;4;2;62;7;4;2;1;2;2;1;2;1;1;1;1;1;2;2;2;1;3;1;14;1;3;2;1;2;8;1;1;1;1;1;4;1;2;15;5;1;1;2;3;2;3;23;37;1;1;2;1;35;2;7;1;1;1;2;1;1;1;1;1;2;3;1;2;2;5;1;1;5;1;2;1;1;3;1;1;1;1;1;1;1;3;1	chr3:121461827-121518133
Txndc11	TXNDC11	3.26e-175	84	2;1;1;1;1;1;2;1;2;1;2;7;2;1;1;5;2;43;4;1;2;3;4;2;6;3;1;1;12;2;1;1;3;1;2;3;4;3;1;1;1;5;2;8;2;3;2;2;1;1;1;2;1;2;1;6;1;1;2;2;1;1;1;1;1;2;2;1;2;1;1;2;1;1;1;1;2;3;1;2;2;3;2;1	chr16:11075003-11134625
Caprin1	CAPRIN1	1.09e-172	71	3;1;1;2;2;28;2;2;1;2;2;2;1;23;1;1;1;1;1;2;34;2;1;1;2;2;2;1;1;1;2;69;1;4;1;1;1;1;1;3;1;1;1;1;7;13;6;1;4;1;1;1;1;2;2;1;1;1;5;1;2;1;1;2;2;1;1;1;14;1;3	chr2:103603101-103637797
Mkln1	MKLN1	9.56e-172	131	1;5;46;4;1;2;3;1;3;1;21;1;1;1;2;4;1;1;1;1;3;1;1;1;1;1;1;1;1;2;1;2;1;2;3;1;2;1;1;1;1;1;1;9;1;1;2;6;1;2;1;1;1;1;2;1;1;1;2;1;8;20;1;1;3;1;1;2;3;24;3;4;2;3;12;4;1;2;1;1;1;1;2;1;1;3;5;1;2;5;6;1;2;1;1;1;2;1;3;4;1;4;1;1;3;1;1;1;2;1;2;3;1;1;1;1;2;1;1;14;1;2;14;1;2;3;3;1;5;5;1	chr6:31348827-31459477
Atp13a3	ATP13A3	1.34e-171	106	1;1;1;1;1;1;1;1;1;3;3;1;2;2;1;7;2;3;2;1;2;1;1;1;4;1;5;1;1;1;1;2;5;6;1;2;1;2;3;2;2;11;1;1;2;2;1;1;4;2;2;10;3;3;2;1;1;1;2;3;1;1;1;3;27;1;2;1;2;2;1;1;11;2;1;3;9;1;3;4;2;17;1;1;1;1;1;1;2;1;1;1;1;3;1;9;2;1;6;2;1;3;1;3;2;2	chr16:30312509-30388616
Wapal	WAPAL	1.8e-171	101	1;1;1;1;1;1;10;2;1;1;12;1;5;1;1;1;2;1;1;1;2;1;1;2;1;2;21;4;4;48;1;4;7;1;2;3;2;2;3;1;7;24;3;2;1;1;2;7;1;10;18;1;3;1;2;2;1;2;4;5;2;1;1;1;2;3;1;8;1;13;4;2;1;2;1;1;1;2;1;1;1;1;1;5;3;2;1;2;4;1;3;1;4;6;3;1;5;1;2;1;1	chr14:35487113-35559403
Cltc	CLTC	1.08e-170	95	2;1;2;1;1;1;1;2;1;1;1;1;1;1;3;1;1;1;1;1;2;1;1;5;2;3;2;1;2;1;2;3;1;1;1;1;2;2;2;1;7;4;4;2;2;2;3;9;2;1;1;5;4;1;2;4;1;4;2;1;2;1;1;1;46;1;1;1;3;2;3;1;2;1;2;1;1;2;1;1;3;2;8;2;1;1;4;2;1;1;1;1;2;6;2	chr11:86508154-86570994
Hectd1	HECTD1	2.21e-170	109	1;2;2;1;1;1;1;1;1;6;3;9;3;8;2;1;3;1;1;6;1;1;1;1;1;1;1;2;3;1;2;6;1;1;1;1;8;1;1;8;1;2;2;3;3;1;1;38;1;1;4;2;1;4;1;1;1;1;1;1;32;1;6;1;1;5;1;187;1;2;1;8;1;1;1;1;2;1;2;4;1;1;1;2;2;2;1;2;3;4;2;1;2;1;11;1;3;1;1;2;1;3;1;1;1;2;1;3;1	chr12:52844708-52930523
Scaf11	SCAF11	1.99e-169	81	1;1;2;78;4;1;1;2;1;3;7;1;1;1;1;3;1;2;1;3;3;1;1;2;20;1;1;1;1;3;1;8;1;2;5;1;4;2;1;1;1;45;2;2;1;2;1;1;1;36;2;2;1;24;29;1;1;1;1;2;2;1;1;1;2;5;26;2;2;4;1;1;1;1;1;4;1;1;7;21;1	chr15:96242128-96291274
Luc7l3	LUC7L3	1.71e-166	61	6;1;3;1;1;2;5;1;1;7;1;3;2;1;3;5;1;2;2;1;6;2;1;1;1;1;2;1;1;1;8;2;2;1;1;3;1;1;3;1;1;2;1;1;3;1;1;1;4;3;1;1;1;4;1;1;1;1;1;1;9	chr11:94152452-94183225
Rrbp1	RRBP1	6.23e-166	78	1;1;1;1;2;1;3;1;4;5;40;2;1;3;3;1;1;2;1;1;1;2;12;11;4;1;2;1;1;1;2;6;1;1;2;1;1;1;1;2;1;1;3;1;1;1;1;3;2;1;1;6;2;1;14;2;1;1;3;1;1;1;1;5;3;7;1;1;1;1;2;1;8;1;1;5;3;1	chr2:143773130-143836999
Arhgef12	ARHGEF12	2.95e-165	132	1;3;2;1;2;2;2;1;2;1;1;5;8;4;1;1;1;11;1;1;2;2;1;2;2;3;1;1;2;1;2;3;4;2;1;1;1;1;1;1;1;3;1;2;1;1;5;3;1;1;2;3;2;1;1;2;2;1;1;1;2;1;3;1;1;1;2;4;3;25;1;10;1;3;1;6;2;2;13;1;2;1;4;1;1;1;1;1;1;2;1;1;1;1;2;6;1;1;1;6;2;6;1;1;2;1;1;8;3;3;2;2;18;2;2;2;5;2;1;10;1;1;3;1;11;2;1;2;2;5;3;1	chr9:42771924-42913801
Eif4b	EIF4B	5.26e-163	49	2;5;2;3;2;1;4;2;2;1;2;2;2;1;1;5;6;3;1;1;1;1;1;124;1;1;5;3;3;9;1;1;1;1;1;1;2;1;1;1;1;1;3;2;1;1;1;2;6	chr15:101904203-101927604
Zfp207	ZNF207	1.67e-162	56	3;1;2;2;1;1;1;1;1;2;1;1;1;6;1;1;1;1;1;1;3;5;1;1;3;1;1;4;1;1;1;1;1;99;1;4;5;1;2;1;23;2;2;23;1;1;1;2;1;1;1;1;1;1;3;1	chr11:80196780-80219375
Fxr1	FXR1	6.25e-162	84	3;3;2;1;1;1;1;1;6;15;1;3;1;1;2;1;1;4;1;3;1;3;5;1;1;2;1;2;2;1;1;1;1;1;1;3;3;1;1;1;1;1;2;1;1;1;1;17;12;2;5;1;1;1;4;3;3;29;2;17;1;1;2;1;2;1;3;1;1;1;1;5;2;1;1;1;1;6;1;1;1;1;2;13	chr3:33919000-33968266
Ankrd17	ANKRD17	1.2e-161	147	3;2;3;1;7;1;2;1;1;6;2;3;1;2;1;5;1;3;1;3;1;1;1;3;1;1;4;4;1;1;1;1;1;15;2;1;1;1;1;3;1;2;1;1;28;2;1;3;1;7;1;3;1;2;6;5;27;1;1;2;1;6;4;1;2;1;1;1;9;4;2;2;1;1;3;2;1;6;6;77;1;2;11;2;2;1;1;1;9;4;2;1;1;1;1;1;1;1;1;2;2;13;1;5;1;2;1;1;1;1;4;2;4;1;2;1;15;6;1;1;1;2;2;6;3;1;4;8;4;4;2;6;1;1;1;4;2;1;2;4;2;1;1;18;2;2;7	chr5:90656190-90795211
Zranb1	ZRANB1	1.69e-159	67	1;2;1;2;2;1;1;1;1;1;1;3;2;1;3;2;1;7;1;1;2;2;2;1;27;1;1;6;1;2;2;2;1;1;1;1;2;7;2;14;10;1;1;12;1;1;2;1;1;1;1;2;1;2;10;1;2;3;1;2;1;2;1;1;2;1;1	chr7:140141304-140175634
Evi5	EVI5	6.92e-159	130	1;2;2;1;1;1;3;2;3;1;21;2;1;1;2;2;1;1;2;4;2;1;1;8;1;4;2;2;1;1;1;2;1;1;1;1;2;2;1;9;1;2;1;2;4;1;1;1;1;1;2;3;1;1;3;2;3;3;3;5;1;8;2;1;1;3;1;1;1;1;2;2;5;2;1;2;1;1;3;2;1;3;2;1;1;1;1;1;1;1;7;1;1;58;10;1;1;1;1;6;1;1;3;2;5;53;1;1;2;1;3;4;1;3;15;1;1;6;4;1;1;1;6;2;1;1;2;4;1;9	chr5:108173813-108304126
Rbm33		2.79e-158	113	2;1;2;1;1;1;1;1;3;2;1;1;1;1;2;1;1;2;2;2;2;2;1;3;1;1;1;2;2;3;2;3;1;10;1;2;2;1;2;4;1;1;1;1;5;2;1;2;1;1;2;1;3;5;2;2;2;4;1;3;1;1;1;3;2;3;2;1;1;6;1;1;2;1;1;1;1;1;24;2;21;1;1;1;1;1;5;16;1;1;2;1;1;4;1;10;16;1;1;1;2;5;1;1;1;1;4;1;1;1;3;8;1	chr5:28643728-28745782
Atp2a2	ATP2A2	2.99e-158	73	1;1;2;1;1;2;1;3;1;4;1;1;1;1;1;1;3;1;1;2;3;1;3;1;87;2;1;2;2;2;68;2;5;2;1;2;2;1;1;1;2;1;9;1;1;1;1;1;1;28;2;4;1;1;1;2;1;9;1;5;2;1;2;1;2;83;1;11;1;9;46;2;2	chr5:122903521-122952234
Csde1	CSDE1	7.77e-156	69	4;1;1;2;1;1;1;2;7;1;1;1;2;3;1;2;2;1;2;1;1;1;1;1;1;1;1;1;26;3;2;1;1;1;1;1;4;24;8;1;1;1;1;2;1;3;1;1;4;3;1;2;1;3;5;10;1;1;1;1;3;1;1;1;1;1;1;2;1	chr3:102824468-102862112
Fbxo3	FBXO3	4.33e-155	67	9;1;2;1;1;1;1;1;22;1;6;1;1;1;1;5;1;3;2;2;6;2;1;3;1;2;1;1;1;1;1;2;2;2;1;2;1;1;1;2;1;1;4;2;1;1;2;18;1;1;3;1;1;1;1;1;4;3;6;2;1;1;6;1;1;1;2	chr2:103867955-103903394
Wdr82	WDR82	4.39e-154	45	1;1;1;34;2;3;1;7;1;16;1;1;2;1;3;1;3;2;2;6;3;1;7;1;2;1;1;1;1;1;2;1;2;1;2;1;15;2;14;2;2;1;3;5;1	chr9:106073259-106094037
Tax1bp1	TAX1BP1	9.44e-154	83	1;1;7;5;1;5;1;1;2;1;1;1;3;1;1;1;1;1;3;1;1;1;1;1;1;1;3;1;2;1;5;2;1;1;1;1;3;1;6;12;1;1;5;1;2;1;1;3;1;1;2;1;2;1;1;4;1;1;1;4;1;2;3;1;1;2;3;1;1;2;1;1;1;1;1;1;3;1;1;4;19;3;1	chr6:52663722-52716773
Kpna4	KPNA4	9.69e-154	90	1;4;2;1;1;1;1;3;1;1;1;1;2;1;1;1;1;2;11;4;1;4;2;2;4;4;1;2;9;3;1;3;6;1;4;1;2;3;1;1;2;1;1;2;1;1;2;2;1;3;2;1;1;3;1;41;1;2;2;2;1;1;1;3;2;2;2;3;2;1;1;2;1;3;1;1;2;1;2;3;2;3;3;3;2;3;1;2;4;3	chr3:68876142-68931014
Ube3a	UBE3A	1.51e-152	109	2;2;1;1;1;1;4;1;2;4;1;2;1;1;2;5;5;1;2;1;1;1;1;2;20;1;1;1;1;1;1;32;1;1;2;1;3;1;2;1;1;1;1;1;4;2;8;4;1;4;2;3;1;6;4;12;1;2;1;1;3;2;1;4;1;1;1;1;1;4;4;1;2;1;2;2;4;1;2;13;1;1;1;1;1;1;1;1;1;1;1;1;2;3;7;1;2;1;1;2;1;14;4;3;2;1;2;12;2	chr7:66484119-66562097
Tnks2	TNKS2	3.08e-152	86	1;3;1;1;2;1;1;1;1;6;2;1;2;1;1;1;2;9;1;123;1;1;1;1;4;2;1;1;1;2;1;1;1;1;7;1;6;1;1;5;2;2;4;1;1;1;1;8;1;4;1;1;1;2;4;2;1;1;1;2;1;3;1;1;1;1;1;4;1;2;2;1;1;2;1;3;2;1;2;2;1;1;2;1;1;7	chr19:36908721-36967967
Zfp148	ZNF148	1.88e-151	124	1;2;4;2;3;3;2;1;1;3;3;4;2;2;1;1;3;13;1;6;1;1;3;1;5;2;1;2;1;1;1;1;81;2;1;1;2;1;2;2;1;1;1;4;2;1;1;1;2;1;2;3;1;12;1;1;5;1;1;1;4;1;1;1;11;1;2;1;3;1;1;1;3;3;1;1;1;2;2;1;14;1;21;1;2;1;2;1;1;2;2;1;2;2;1;1;1;2;8;4;3;2;1;2;4;1;1;2;1;7;3;2;2;1;3;1;1;2;1;1;1;8;1;16	chr16:33380860-33503989
4933426M11Rik	SUSD6	1.62e-150	102	1;6;2;19;1;2;1;1;1;1;4;1;1;1;1;1;5;1;2;1;1;1;5;1;1;1;1;3;4;3;6;1;1;1;9;3;1;3;2;1;1;15;2;2;2;2;1;1;2;1;2;1;2;2;1;1;1;3;1;2;3;2;5;5;1;2;4;5;2;1;1;1;1;23;1;1;1;1;2;1;1;1;1;1;4;1;2;3;2;4;1;1;3;4;1;1;2;1;1;2;2;1	chr12:81891518-81981820
Ppm1b	PPM1B	2.31e-150	87	1;4;1;1;1;1;3;1;1;1;2;2;1;3;2;1;2;1;3;1;2;2;1;2;13;1;1;1;3;1;1;1;1;12;1;2;2;2;2;2;1;5;3;1;1;1;1;1;1;2;1;16;1;4;1;1;3;1;1;1;10;1;1;1;7;1;1;10;1;1;2;2;3;6;1;2;1;1;1;2;6;2;3;1;5;1;1	chr17:85356080-85423332
Nsd1	NSD1	2.51e-150	113	3;2;1;2;4;3;1;2;2;1;1;2;1;10;2;1;1;5;2;2;2;2;14;1;2;1;1;1;1;8;1;4;3;1;1;12;1;5;1;1;7;2;1;1;3;1;1;1;2;1;2;1;2;4;3;1;1;1;1;2;2;8;1;1;3;1;2;6;1;1;4;3;4;2;2;1;1;1;1;1;2;1;2;4;1;1;1;1;3;5;1;1;2;2;1;6;3;1;2;1;1;1;1;3;1;1;6;1;1;1;1;1;1	chr13:55311142-55419686
Setd5	SETD5	2.6e-150	102	4;1;3;1;1;1;1;1;1;1;2;2;2;1;1;1;1;2;2;1;1;1;4;1;1;1;4;1;2;2;3;2;2;1;1;3;2;1;6;2;4;8;2;2;8;1;2;1;1;1;1;4;1;5;2;3;1;1;1;1;1;7;1;1;1;2;7;1;4;1;1;2;18;1;1;2;1;1;1;1;3;1;2;1;3;1;3;2;8;1;1;3;2;1;8;1;2;4;1;1;1;1	chr6:113027632-113103418
Rabep1	RABEP1	5.12e-150	108	1;5;1;5;1;2;2;1;1;2;1;5;1;1;3;1;1;2;3;1;1;1;1;2;1;1;1;1;1;2;1;1;1;1;1;1;2;1;1;1;1;1;3;20;2;2;1;1;2;2;1;1;1;3;1;1;1;1;1;1;3;3;2;3;3;1;3;4;2;1;6;3;1;2;1;1;3;2;1;1;4;1;1;1;1;2;2;3;1;1;1;1;1;2;2;1;1;1;4;2;1;3;2;2;1;1;3;1	chr11:70658264-70756607
Ggnbp2	GGNBP2	8.79e-150	68	2;1;2;1;1;1;1;1;2;2;37;1;2;1;2;1;9;1;1;3;1;25;1;1;3;1;3;1;4;1;2;1;1;7;2;1;1;1;2;1;1;4;6;1;1;1;3;1;4;1;1;1;1;1;1;4;1;3;1;1;1;1;2;1;1;1;1;1	chr11:84645862-84684240
Ube2g1	UBE2G1	2.21e-149	103	1;1;3;8;4;1;3;2;1;1;1;1;1;1;5;1;1;1;1;1;1;2;1;1;1;4;1;1;1;1;1;1;1;1;1;3;1;1;2;3;2;2;11;1;1;1;1;1;2;1;21;1;1;1;1;15;1;2;2;2;19;2;1;3;1;1;1;1;1;1;12;1;3;34;1;1;1;1;3;2;1;1;1;1;3;1;2;1;2;2;9;2;2;3;2;2;3;1;1;1;2;6;1	chr11:72420762-72499983
Hnrnpm	HNRNPM	2.04e-147	66	2;6;1;11;3;1;1;2;5;1;3;1;1;1;1;1;1;1;3;6;3;1;3;1;1;2;1;3;1;1;3;2;18;1;1;1;1;1;1;1;1;3;2;1;2;2;1;4;20;1;1;1;1;1;2;1;1;1;2;1;1;1;3;1;1;2	chr17:33783177-33822403
Gsk3b	GSK3B	2.6e-147	141	2;4;2;5;3;2;17;1;1;1;1;3;6;4;2;3;1;4;56;5;2;2;8;8;1;2;4;1;1;2;1;2;2;11;2;2;47;2;5;2;3;3;2;1;1;2;1;1;1;1;1;2;6;2;1;5;2;4;1;1;1;1;19;1;2;11;3;5;2;1;2;1;1;4;1;5;2;4;7;1;1;1;2;27;1;1;1;3;1;1;2;1;2;14;1;4;13;1;1;1;1;1;4;1;1;3;3;2;2;1;3;1;1;1;3;7;4;3;3;1;2;1;5;4;1;88;7;1;2;2;2;1;3;3;1;14;1;1;3;4;3	chr16:38089086-38246165
Msl2	MSL2	3.9e-147	51	1;2;1;3;4;32;1;3;2;1;1;5;4;2;1;7;2;1;1;4;1;1;1;3;3;2;1;1;4;2;1;1;1;8;1;1;3;1;1;2;1;1;2;1;1;1;1;2;2;2;2	chr9:100978485-101007129
Sppl3	SPPL3	6.97e-147	92	1;1;4;2;1;1;5;1;5;1;1;2;2;1;2;1;1;2;1;4;1;1;1;1;1;1;2;4;2;1;1;5;1;2;1;1;1;1;1;1;1;1;2;1;8;1;8;1;5;1;3;2;1;1;1;4;1;1;2;2;2;1;1;1;4;3;1;1;1;1;1;2;2;1;4;2;4;2;1;1;1;4;1;2;6;1;2;1;1;1;1;2	chr5:115461532-115548799
Ipo7	IPO7	8.37e-146	68	1;7;5;4;1;1;5;1;2;1;1;1;2;2;2;1;1;6;1;11;1;1;1;1;4;1;1;2;1;1;10;5;3;1;2;1;1;2;1;1;1;1;7;3;1;1;5;3;1;2;1;2;2;1;1;3;2;1;1;1;4;5;1;2;2;1;3;1	chr7:117161938-117198628
Fubp1	FUBP1	4.78e-144	57	2;1;1;8;1;3;3;123;1;2;1;2;2;1;1;1;1;5;2;2;3;1;1;1;1;1;1;3;3;3;1;3;25;8;3;1;1;2;1;1;1;4;1;1;1;15;1;25;2;1;1;5;1;1;2;3;9	chr3:151873421-151899794
D5Ertd579e	KIAA0232	6.53e-144	79	3;2;2;2;4;1;1;6;2;2;1;1;1;4;1;19;4;2;1;2;2;1;19;1;2;3;1;7;1;3;1;6;1;1;6;1;2;1;2;1;1;1;3;1;35;1;1;1;1;7;2;2;1;1;1;1;1;1;1;4;2;1;2;1;6;1;1;1;1;2;2;1;18;2;2;1;2;4;29	chr5:36943137-37087260
Wbp1l	WBP1L	6.88e-143	63	14;1;1;1;1;1;1;1;1;2;1;1;1;12;2;83;1;4;2;5;2;1;2;1;4;1;2;6;1;2;1;2;1;1;1;3;1;1;1;3;4;5;3;2;2;1;1;1;4;1;1;1;3;1;105;1;1;1;1;1;29;1;1	chr19:46673595-46731879
Rnf169	RNF169	7.3e-143	76	21;1;1;2;2;2;1;2;15;1;1;1;1;3;5;5;2;1;1;6;1;1;2;1;1;1;4;1;1;1;1;1;1;1;1;2;1;2;1;1;1;1;2;1;1;3;1;3;16;1;8;2;1;1;2;1;12;1;3;2;1;1;2;2;1;1;1;1;1;1;1;1;1;1;1;1	chr7:107068764-107128968
1810013L24Rik	C16orf72	8.03e-143	54	1;1;1;2;1;1;3;3;2;1;3;1;1;2;3;1;3;1;8;2;2;1;1;1;1;3;3;3;2;1;7;4;2;1;1;7;3;1;1;1;1;2;4;2;1;1;3;2;1;2;1;1;1;1	chr16:8830192-8859017
Sec24a	SEC24A	2.04e-142	83	4;1;3;2;1;1;2;1;1;1;2;1;1;1;1;6;6;1;2;1;4;2;1;3;4;1;2;4;1;1;4;1;1;3;1;2;1;3;3;7;1;1;2;1;1;12;1;2;5;1;7;24;1;1;9;2;1;1;2;2;1;1;2;1;1;1;1;1;1;1;8;1;2;1;2;1;1;1;3;3;3;2;1	chr11:51505764-51570336
Foxo1	FOXO1	5.21e-142	88	1;2;4;2;2;2;2;1;3;1;1;2;1;1;8;1;3;1;4;1;1;4;2;3;1;1;1;1;1;2;1;1;1;1;1;1;1;1;1;3;1;2;1;1;1;1;1;2;2;4;1;3;4;1;1;10;1;1;3;2;1;1;2;1;1;1;2;1;8;1;1;1;1;1;1;16;3;2;1;16;1;37;1;2;1;1;1;3	chr3:52072258-52154031
March6	MARCH6	1.2e-141	91	1;2;1;5;5;1;1;1;6;2;1;4;5;1;1;3;5;3;1;2;3;1;4;2;9;2;1;1;3;4;3;1;2;1;1;3;4;4;2;1;2;1;5;1;3;2;1;1;1;2;3;20;1;1;2;2;2;2;1;1;1;2;11;2;1;3;1;1;2;2;8;1;1;1;2;17;2;2;12;3;6;2;2;1;2;1;1;5;1;2;2	chr15:31385653-31460792
Cdc42		1.22e-141	63	1;1;1;1;3;3;1;1;5;1;4;1;1;2;1;2;3;1;1;1;4;1;1;1;1;4;1;38;1;1;1;7;1;1;1;2;3;1;2;2;1;1;1;2;9;1;3;4;2;1;1;1;31;1;1;1;1;1;3;2;1;3;1	chr4:136875610-136913674
Pcf11	PCF11	4.14e-141	57	5;1;1;4;1;1;31;2;1;1;1;2;5;1;28;1;2;1;1;1;1;1;4;2;1;1;1;7;2;1;1;7;1;7;3;1;3;1;2;4;1;2;1;1;2;1;3;42;2;2;1;1;2;1;1;10;4	chr7:99792221-99818422
Ppara	PPARA	6.06e-141	77	3;3;2;1;2;1;1;1;2;3;1;4;1;1;2;3;9;1;4;7;2;5;1;2;2;1;3;4;2;3;2;2;1;1;3;6;1;18;1;1;2;3;1;2;2;3;4;1;1;4;1;6;1;1;4;6;6;1;1;10;1;1;1;1;2;1;12;1;4;2;1;1;2;1;4;8;1	chr15:85565993-85637281
Psmd11	PSMD11	1.13e-140	66	2;2;1;1;1;7;2;1;1;1;1;1;1;2;1;1;10;1;1;6;1;1;3;1;3;2;16;1;1;1;1;1;1;2;3;8;1;5;1;1;4;2;2;4;1;2;1;1;1;1;3;1;1;3;3;1;5;1;1;1;1;2;1;1;2;2	chr11:80242116-80285635
Actn4	ACTN4	5.86e-140	69	1;1;1;2;1;1;3;1;1;5;1;1;1;2;5;3;2;1;1;1;1;1;1;2;1;1;1;1;1;1;1;2;2;2;4;1;1;2;1;1;1;1;3;4;1;2;1;1;2;9;1;2;2;3;1;14;1;1;1;1;1;1;1;2;2;3;1;2;3	chr7:29678272-29747299
Adipor2	ADIPOR2	1.92e-139	78	2;96;1;1;2;1;1;1;2;2;1;1;1;1;2;2;1;1;1;1;1;2;1;2;3;1;11;1;2;1;1;1;1;1;1;2;1;1;2;3;1;3;1;1;2;3;1;1;8;2;1;3;1;2;12;1;3;1;1;22;77;1;1;1;2;1;1;2;1;1;1;1;1;6;1;3;1;1	chr6:119303167-119367501
Scaf4	SCAF4	1.02e-138	73	2;1;1;2;1;1;3;1;1;2;3;1;1;1;2;2;1;1;2;1;1;1;1;1;5;1;1;1;1;1;1;13;2;2;5;1;1;3;2;1;1;4;16;1;1;2;26;1;3;4;1;1;3;2;1;1;1;1;1;1;1;1;1;1;6;1;1;2;1;1;2;6;7	chr16:90229384-90284670
Cnot1	CNOT1	1.15e-138	98	1;3;1;1;1;1;1;2;1;1;1;3;2;1;1;3;3;1;2;1;34;1;6;1;1;1;1;4;1;1;1;6;2;18;2;1;2;2;1;1;2;1;1;1;1;2;1;3;2;3;1;1;4;1;24;1;1;1;4;1;1;1;9;5;1;3;1;1;1;6;2;2;1;6;1;3;3;1;1;4;3;2;1;1;3;1;4;1;1;35;1;3;3;1;1;2;1;5	chr8:98243350-98331362
Sec63	SEC63	9.06e-138	92	2;2;4;1;2;2;1;1;2;1;1;29;12;2;1;3;1;1;2;2;2;5;1;1;2;1;1;3;1;2;1;3;1;5;1;1;2;1;3;1;1;3;2;2;2;32;1;1;2;1;2;2;2;1;1;1;3;2;2;1;1;1;2;1;1;4;1;1;1;2;5;1;1;3;2;1;1;4;6;1;1;1;1;2;1;1;1;2;1;1;1;2	chr10:42481301-42552320
Rab1	RAB1A	2.74e-137	50	2;1;19;2;1;2;2;1;4;2;1;1;1;1;1;2;1;2;54;5;2;1;1;2;2;1;2;6;19;7;5;1;19;2;1;17;4;1;1;1;9;7;1;1;7;2;5;1;2;1	chr11:20101604-20126859
Arf1	ARF1	5.28e-137	36	23;1;1;7;2;1;1;1;1;2;63;1;1;1;5;1;1;3;1;1;1;11;4;6;2;1;2;1;1;7;1;1;1;1;1;1	chr11:59024913-59041769
Nedd4	NEDD4	5.34e-137	92	1;1;1;1;5;1;1;1;1;1;6;1;2;1;3;1;1;1;1;2;1;1;1;1;1;1;1;2;2;2;2;1;1;1;1;1;1;1;1;7;1;13;8;4;1;1;2;1;1;1;1;1;1;1;1;2;2;29;1;1;10;2;2;1;2;1;1;3;4;11;3;1;1;1;1;1;1;1;1;1;2;2;1;2;1;2;2;1;1;9;2;2	chr9:72510153-72597655
Smurf2	SMURF2	1.21e-136	109	1;7;2;2;9;1;2;1;8;1;1;1;1;1;4;2;2;1;1;1;18;1;2;1;1;2;11;5;1;1;7;1;22;2;2;1;2;1;1;3;1;1;5;1;2;1;1;1;3;1;2;1;1;3;1;2;7;10;1;2;1;1;1;2;1;1;2;1;1;37;4;1;1;1;1;1;2;1;1;1;1;1;1;3;2;3;9;8;1;1;1;1;4;2;1;1;4;2;2;1;12;1;1;2;2;2;1;1;2	chr11:106681377-106782029
Man2a1	MAN2A1	1.3e-136	127	2;1;2;1;2;13;2;1;1;4;1;3;5;1;1;1;1;2;2;33;1;2;21;1;10;1;2;1;23;10;2;1;1;32;12;6;1;1;2;1;1;2;2;1;18;1;2;2;3;3;1;1;1;1;1;1;2;2;1;4;3;1;2;3;1;4;2;6;1;1;1;1;3;1;1;50;1;1;1;2;2;1;1;15;1;6;1;1;1;3;3;1;1;15;3;1;8;4;1;1;2;2;2;3;1;8;2;1;1;1;51;3;1;11;12;1;1;1;1;1;6;1;5;4;1;7;2	chr17:64950988-65104450
Abhd17c	ABHD17C	3.14e-136	60	1;1;24;2;2;5;1;5;1;1;1;1;6;1;1;1;1;1;1;1;1;1;8;1;2;1;13;1;25;1;4;4;1;2;1;1;14;26;1;1;19;2;2;1;1;1;1;1;15;21;2;2;4;1;7;1;1;2;1;5	chr7:91257865-91300403
Zfr	ZFR	4.45e-136	92	4;2;1;1;28;1;1;1;3;1;2;1;3;1;1;1;11;1;4;2;5;1;2;1;1;1;1;1;1;3;1;1;1;1;3;8;2;40;3;1;3;1;3;1;4;1;4;1;5;52;1;22;3;1;1;1;1;1;2;5;1;3;2;1;5;1;4;1;1;1;1;4;1;5;3;2;1;3;1;3;4;2;1;1;3;3;1;5;1;1;1;1	chr15:12047605-12115205
Ctage5	CTAGE5	8.7e-136	78	3;1;1;2;1;3;11;1;1;1;4;2;3;1;5;3;1;2;1;1;1;1;4;2;1;1;2;3;1;1;1;1;2;2;1;2;1;1;1;8;2;2;2;6;1;1;2;1;1;1;1;19;1;3;1;1;6;1;5;44;1;1;1;1;1;2;10;1;1;3;1;1;3;1;1;1;1;1	chr12:60230732-60291207
Rxra	RXRA	1.25e-135	69	1;3;1;1;1;1;12;7;1;1;1;10;1;1;2;3;2;1;1;5;17;5;2;1;2;1;4;2;2;2;1;17;2;1;3;2;1;11;1;1;1;2;1;1;2;2;1;11;1;2;1;1;7;1;2;1;1;2;1;1;1;2;2;1;2;3;4;1;2	chr2:27532720-27618839
Nufip2	NUFIP2	4.29e-135	59	17;8;1;1;2;2;1;1;1;15;2;1;2;1;2;1;1;3;1;1;1;1;2;2;1;1;1;1;3;1;1;3;1;2;1;1;1;1;1;1;2;1;6;15;1;1;1;1;3;1;1;1;1;2;1;2;2;1;1	chr11:77499640-77531468
Cacul1	CACUL1	6.67e-134	80	1;1;1;1;1;1;1;1;2;1;2;3;5;1;1;2;1;2;35;1;2;2;2;2;3;1;2;2;7;1;1;54;11;2;1;5;1;1;1;2;3;1;1;1;1;4;1;1;1;1;2;1;2;1;2;1;1;1;2;1;3;1;1;2;1;1;2;5;2;1;1;5;2;1;67;3;2;3;1;2	chr19:60600598-60656926
Eif3a	EIF3A	3.22e-133	57	2;1;1;1;33;33;1;3;1;1;1;2;1;1;3;2;1;1;6;1;1;7;1;1;2;1;1;5;2;72;1;2;3;1;2;5;1;1;1;13;2;1;2;1;1;2;1;1;3;11;2;3;2;4;2;3;4	chr19:60837018-60866596
Rhoa	RHOA	3.84e-133	54	1;1;3;3;3;1;1;1;2;2;2;1;1;2;4;1;2;1;2;4;2;2;2;2;2;1;1;1;1;2;2;1;12;1;1;1;1;37;5;1;1;2;1;2;1;4;1;1;1;1;1;1;1;4	chr9:108208535-108240270
Aff4	AFF4	4.55e-133	87	3;2;4;1;3;1;1;2;4;1;6;1;1;1;1;2;2;1;1;1;1;1;1;2;5;2;1;2;2;1;1;1;3;2;1;1;1;2;1;2;1;4;2;1;2;2;1;1;23;2;2;2;2;49;2;2;2;2;2;1;3;2;3;1;13;1;1;11;1;1;1;1;1;1;5;1;1;3;2;1;3;1;1;1;1;1;1	chr11:53164268-53235332
Spag9	SPAG9	9.25e-131	121	1;2;1;1;1;1;2;1;1;1;4;4;1;1;1;2;1;1;2;2;2;1;1;1;1;1;1;1;1;1;2;4;1;1;1;1;2;15;1;1;2;3;1;1;1;1;1;1;5;1;1;2;1;2;1;4;1;1;7;1;3;2;7;1;1;4;2;1;5;3;1;1;1;2;1;1;1;5;1;2;1;1;2;1;32;1;4;2;1;2;5;1;3;1;1;4;5;1;2;1;1;1;2;1;8;6;2;1;1;4;3;1;1;3;2;2;2;1;1;2;1	chr11:93857404-93987396
Tnrc6a	TNRC6A	1.01e-130	84	1;1;3;3;3;1;2;1;1;3;1;2;1;1;1;2;3;1;2;2;1;2;1;4;1;1;1;2;2;1;2;1;8;2;2;1;1;1;1;1;4;1;1;1;3;2;1;1;1;3;3;1;3;2;1;2;1;2;2;1;1;1;1;1;2;1;1;1;1;1;1;4;2;1;1;2;1;1;3;2;2;6;11;1	chr7:130267398-130338810
Arhgap5	ARHGAP5	1.26e-130	83	4;1;1;8;1;1;4;1;1;1;17;1;1;4;1;1;2;3;2;1;2;3;1;2;1;1;1;1;1;8;2;1;2;2;1;2;1;1;1;1;1;1;1;1;1;1;6;1;1;1;3;3;1;2;1;1;3;2;4;3;1;1;2;3;1;3;1;1;1;1;1;2;1;5;1;1;1;2;1;1;1;3;2	chr12:53617063-53668838
AB041803	LINC-PINT	2e-130	102	6;1;1;3;5;2;1;2;4;1;1;3;2;1;1;1;2;4;1;10;1;1;1;1;1;2;2;34;1;1;1;4;2;1;1;2;1;1;3;1;1;1;1;2;6;2;1;1;1;2;9;1;5;1;5;1;1;2;1;1;1;1;10;1;16;4;21;1;4;1;1;1;1;1;4;2;6;1;1;6;2;2;1;2;1;1;2;1;1;8;2;1;3;1;3;5;2;1;1;1;12;5	chr6:31043562-31168474
Matr3	MATR3	2.19e-130	59	4;3;48;9;12;1;1;2;2;1;2;2;1;2;5;1;1;18;3;1;7;3;3;1;1;1;1;1;2;1;1;1;3;1;1;1;1;3;1;2;1;1;1;7;1;1;1;1;1;1;2;2;1;3;1;2;3;1;2	chr18:35721811-35751699
Bclaf1	BCLAF1	2.93e-130	59	3;2;1;8;3;1;1;7;2;1;3;3;19;1;1;1;1;1;1;1;3;2;1;5;3;3;1;1;1;1;1;1;1;2;1;1;1;2;1;2;1;2;5;1;1;1;1;1;1;1;1;118;1;1;1;1;1;3;3	chr10:20032274-20062307
Cep85l	CEP85L	9.35e-130	110	1;6;1;26;1;1;1;1;1;1;1;16;2;1;3;1;2;1;2;1;14;1;1;1;1;1;1;1;1;1;1;1;1;1;1;1;2;2;1;2;3;1;4;3;1;1;2;2;1;2;1;1;2;1;1;3;5;1;2;1;2;1;4;4;6;1;2;2;1;1;5;2;4;1;2;1;33;1;4;1;1;2;3;1;1;6;1;14;3;3;1;1;6;5;1;1;4;2;2;1;1;1;1;2;1;7;3;1;1;1	chr10:52997886-53099657
Ranbp9	RANBP9	1.9e-129	92	1;4;1;1;2;3;2;2;1;3;2;1;1;4;1;3;2;2;1;2;1;1;2;4;1;1;1;1;1;1;1;1;1;2;3;6;1;16;1;10;2;2;1;1;1;5;1;3;1;1;4;4;4;1;2;1;3;4;3;1;6;2;8;1;1;2;1;5;1;1;4;2;1;1;4;2;1;27;1;3;2;1;6;1;2;22;3;1;2;1;2;2	chr13:43498041-43576342
Vapa	VAPA	1.3e-128	60	1;1;1;1;2;1;1;1;5;1;2;1;1;1;2;7;2;2;1;2;3;2;1;1;1;2;1;1;1;8;1;2;1;4;3;37;1;1;5;1;3;2;1;1;4;15;1;1;1;8;2;3;1;2;1;1;2;2;2;1	chr17:65929392-65962895
Larp4	LARP4	1.89e-128	69	22;1;2;1;1;1;2;1;1;1;1;1;1;1;21;1;1;1;1;1;2;3;2;4;1;1;2;1;1;3;1;1;4;5;1;2;2;4;1;1;1;1;1;3;1;1;1;1;1;1;1;5;1;1;1;2;3;1;1;31;2;1;2;34;1;2;2;2;6	chr15:99800495-99846789
Mtus1	MTUS1	6.92e-128	116	1;1;1;4;3;3;1;3;1;3;1;3;1;1;1;1;1;1;7;1;2;1;1;1;1;1;1;2;2;1;2;2;2;1;1;1;9;1;1;25;2;2;33;1;4;1;1;2;2;2;1;3;1;1;1;2;10;3;2;5;7;7;1;2;1;9;2;2;1;1;1;1;1;1;1;4;10;2;3;4;2;1;2;1;5;1;2;1;1;1;4;1;2;2;1;2;1;1;2;3;4;2;1;1;1;10;5;1;1;1;1;2;1;1;1;2	chr8:42076265-42219080
Ythdc1	YTHDC1	1.51e-127	62	3;3;15;2;1;6;1;1;1;1;2;1;1;2;1;2;1;4;2;6;1;2;2;2;3;1;1;2;54;1;1;4;2;2;1;1;1;1;1;2;1;1;11;8;2;2;1;1;6;2;1;1;1;1;2;1;1;1;1;4;2;1	chr5:87233514-87265682
Ankrd11	ANKRD11	2.34e-127	117	1;1;4;4;1;1;4;1;2;1;1;1;21;1;1;49;1;2;1;2;9;1;2;1;1;1;2;7;1;1;2;1;2;1;3;2;1;5;33;3;1;2;1;2;2;2;1;1;3;2;1;1;1;1;3;2;1;1;2;1;1;5;2;1;1;1;1;1;2;5;1;1;27;2;4;3;6;2;2;1;2;3;1;3;4;1;3;1;1;1;1;21;1;1;1;3;4;3;1;2;2;2;1;1;2;3;1;2;3;3;1;1;3;2;1;2;4	chr8:125407721-125566184
Chka	CHKA	1.26e-126	59	1;3;7;1;6;1;2;1;1;1;2;1;3;1;1;1;1;4;3;5;3;1;1;2;1;1;1;14;2;2;7;2;1;16;2;6;2;7;1;1;1;1;1;1;2;1;1;1;1;1;38;1;5;1;1;1;1;1;5	chr19:3851772-3894369
Tlk2	TLK2	1.26e-126	104	1;2;1;1;2;1;4;2;1;1;1;3;8;1;1;1;2;1;1;1;6;1;1;1;1;1;1;1;1;2;7;1;1;2;1;1;1;5;1;2;1;2;1;6;1;3;1;5;1;2;1;6;2;2;1;1;1;1;4;1;4;2;1;1;1;1;1;3;2;1;1;2;1;1;1;5;1;1;5;1;5;1;1;1;1;1;2;1;1;4;4;1;4;2;2;1;2;1;1;1;3;1;1;2	chr11:105042843-105145270
Trpm7	TRPM7	1.81e-126	101	2;2;1;2;2;8;2;3;1;2;1;2;1;3;1;9;2;2;1;1;2;3;4;1;2;1;1;1;1;1;3;1;2;1;1;3;1;2;2;1;2;3;5;1;3;1;1;2;1;1;8;2;1;2;6;1;19;1;1;3;1;1;1;1;1;1;1;1;1;5;1;1;3;1;1;3;1;2;1;2;2;1;1;2;2;1;2;1;5;6;1;7;1;1;2;2;3;2;2;2;1	chr2:126617293-126701997
Dnaja2	DNAJA2	3.03e-126	41	2;1;1;1;1;1;2;1;4;2;2;1;1;4;1;1;2;2;1;1;4;1;1;1;3;2;1;1;1;1;15;3;1;2;2;2;1;5;1;1;9	chr8:88061538-88079170
Serbp1	SERBP1	4.26e-126	50	2;3;3;3;2;1;1;5;2;1;2;1;1;1;1;2;1;1;4;2;1;2;1;1;27;1;2;1;1;2;2;1;1;2;2;10;1;2;4;1;2;2;1;1;1;1;1;1;1;1	chr6:67216972-67239296
Rnf19a	RNF19A	4.47e-126	67	1;1;1;2;1;1;1;1;1;1;1;5;1;8;1;1;1;1;2;1;1;1;1;3;3;3;17;1;2;1;1;2;1;1;3;2;5;1;1;1;2;1;3;1;1;6;1;1;3;1;2;2;2;2;1;1;1;1;1;30;2;1;1;1;1;5;1	chr15:36169688-36212902
Ash1l	ASH1L	3.59e-125	107	1;1;1;1;1;64;2;2;1;1;4;2;2;1;3;4;1;5;4;1;2;1;1;1;1;1;1;1;5;2;3;1;1;1;1;4;1;1;1;2;9;12;1;4;6;3;1;1;75;1;2;3;1;4;2;1;1;1;5;4;4;3;2;2;3;1;1;1;4;2;1;3;2;2;2;1;1;1;2;2;1;2;1;1;2;2;8;1;1;1;1;1;1;1;7;1;1;1;1;1;1;1;1;2;5;2;1	chr3:88769733-88883297
Bmpr1a	BMPR1A	9.41e-125	99	2;8;1;1;3;1;2;1;1;48;2;1;2;1;2;1;2;1;3;1;1;2;1;2;1;1;1;1;1;1;1;4;3;2;1;1;1;1;3;2;6;1;7;1;1;1;4;6;1;1;2;1;2;2;2;1;1;1;1;1;1;3;1;1;1;92;12;1;2;1;3;1;2;1;1;2;1;2;1;1;1;2;1;1;1;1;2;1;2;1;1;1;1;1;1;1;1;2;2	chr14:35224253-35315732
Ywhaz	YWHAZ	1e-124	46	1;1;18;1;2;4;1;1;2;2;2;1;1;2;1;5;2;1;17;1;23;2;16;1;5;1;3;3;3;2;4;3;1;6;1;2;1;1;1;2;1;2;11;25;1;1	chr15:36700015-36726684
Sorbs2os		1.98e-124	101	3;7;1;1;1;2;2;1;2;4;1;2;1;1;1;1;1;2;1;1;1;1;1;2;1;1;1;1;1;1;1;2;3;1;2;1;3;2;1;1;2;1;1;2;1;2;1;2;3;4;1;4;1;3;1;3;1;2;1;1;27;3;1;4;1;5;22;1;1;2;5;2;2;1;1;2;1;1;5;3;1;5;1;1;2;2;3;1;3;1;1;1;6;1;3;2;1;1;3;1;2	chr8:46808678-46904651
Pum2	PUM2	2.38e-124	98	1;6;8;1;1;1;3;2;2;1;1;1;2;1;1;1;3;10;1;2;2;1;1;1;1;2;1;1;1;3;1;1;1;1;1;3;2;1;3;2;1;1;2;1;2;1;1;3;2;1;1;5;2;1;2;3;5;1;1;1;2;2;3;1;1;1;1;2;5;2;2;1;3;1;1;1;1;2;2;2;3;1;42;1;1;1;3;2;2;1;2;1;9;4;3;9;1;3	chr12:8680939-8759389
Itch	ITCH	2.65e-124	98	1;1;1;1;2;1;2;2;1;1;3;3;2;1;12;3;3;2;3;1;2;1;1;1;1;1;1;10;1;1;1;1;2;1;6;1;1;4;2;1;4;3;1;1;2;3;1;1;3;9;1;9;3;1;2;2;3;1;3;1;3;1;1;1;2;39;3;5;1;1;1;7;1;2;1;1;15;1;1;32;1;1;1;2;1;1;4;7;2;2;2;1;1;2;1;1;1;2	chr2:154959216-155052591
Nploc4	NPLOC4	1.4e-123	64	7;2;1;1;1;14;3;1;2;1;2;1;2;2;2;2;1;1;1;1;1;1;2;1;2;1;5;1;1;1;3;1;1;1;1;2;1;1;1;1;1;1;3;3;1;1;1;3;14;2;1;1;1;1;1;1;5;1;1;1;7;1;4;1	chr11:120241111-120299014
Snrk	SNRK	1.56e-123	63	2;1;1;5;1;1;1;1;1;1;1;1;1;2;2;21;1;1;2;2;1;1;1;2;5;1;2;1;1;1;1;1;2;1;7;2;1;2;1;2;1;2;1;1;2;1;6;1;3;1;2;1;1;13;1;2;2;5;1;4;1;7;9	chr9:122026383-122078820
Zfand3	ZFAND3	1.68e-123	137	3;2;3;2;1;1;2;2;11;1;3;1;5;3;2;3;2;3;10;7;2;5;1;1;6;4;1;5;3;1;2;4;1;1;1;8;5;1;1;2;4;2;1;3;1;2;1;2;2;1;3;1;1;1;1;1;2;2;1;1;1;1;2;2;2;1;2;2;1;5;1;11;2;1;2;3;3;3;1;2;3;2;14;1;2;5;3;4;1;4;2;1;1;28;6;2;49;1;1;3;2;1;4;1;2;1;2;2;4;3;2;3;1;5;2;1;1;3;1;2;1;11;1;1;2;1;2;1;1;1;1;3;2;1;2;4;5	chr17:30142031-30346965
Thrap3	THRAP3	2.42e-123	56	2;1;3;1;3;3;2;5;1;2;1;2;1;2;2;2;1;3;16;1;2;3;1;1;3;2;1;13;1;4;1;2;59;18;33;1;3;1;1;1;3;1;2;1;6;1;1;1;3;2;2;7;2;3;2;118	chr4:125841326-125879954
Ube2h	UBE2H	4.53e-123	90	1;6;3;2;2;4;38;2;2;1;3;1;1;1;1;1;1;1;2;1;1;11;2;5;1;1;1;1;4;1;1;1;2;1;1;1;1;1;1;1;1;1;7;1;1;1;1;2;1;1;2;1;3;1;15;17;2;2;3;5;2;1;2;1;1;3;2;1;1;1;1;1;1;1;3;2;1;1;1;1;5;3;1;1;1;1;3;1;3;3	chr6:30161288-30254539
Iqgap2	IQGAP2	6.79e-123	155	14;2;13;2;2;3;4;1;2;1;4;1;1;2;3;1;1;1;1;1;5;1;1;2;3;1;3;1;1;1;9;5;2;7;1;2;5;1;1;1;1;3;12;1;2;11;3;6;1;2;5;1;3;5;4;3;2;2;1;3;1;1;2;3;1;1;2;2;1;1;1;146;1;1;1;2;2;2;2;1;18;1;3;1;1;1;1;3;5;4;1;2;10;2;1;1;1;1;4;2;3;38;11;1;1;2;1;4;4;18;2;1;1;3;1;1;1;13;2;3;2;1;3;3;1;2;1;1;2;4;1;1;4;1;3;1;1;1;1;1;4;10;4;1;2;2;3;1;1;1;5;1;1;3;1	chr13:96397131-96661877
Rab14	RAB14	9.81e-123	46	1;2;1;1;1;3;1;2;4;2;1;1;1;1;4;2;2;5;1;1;5;1;1;2;2;1;1;1;3;2;1;1;3;1;2;2;2;1;1;1;1;2;1;1;2;1	chr2:35035724-35056640
Ppp2r2a	PPP2R2A	8.93e-122	76	2;1;1;1;3;2;8;2;2;1;2;2;2;3;1;2;1;2;2;2;1;1;4;1;1;3;1;1;3;2;1;1;1;10;4;1;1;4;2;1;1;3;1;1;1;1;2;1;1;10;2;5;1;8;1;1;1;1;1;1;1;2;4;1;3;4;2;7;1;1;1;3;1;2;2;1	chr14:67632892-67691308
Ythdf3	YTHDF3	1.98e-121	63	2;1;3;3;2;1;2;1;1;1;2;2;1;1;1;3;1;2;1;2;2;1;2;1;1;1;1;4;2;1;1;2;2;2;3;1;1;14;7;2;1;3;2;3;1;1;1;1;19;1;1;4;1;1;2;2;1;20;1;1;1;2;1	chr3:16083182-16117038
Tmbim6	TMBIM6	5.22e-121	32	3;1;1;1;1;1;2;1;1;2;2;1;1;1;2;46;12;1;2;14;3;10;3;1;1;3;1;1;1;1;2;4	chr15:99223377-99240480
Rsrc2	RSRC2	7.19e-121	46	1;3;1;1;1;3;2;1;1;2;12;2;1;1;1;1;2;1;1;2;1;3;1;1;1;5;1;1;1;1;2;1;4;1;1;1;1;1;2;2;2;1;1;1;2;1	chr5:124178434-124199423
Paip2	PAIP2	1.77e-120	40	14;1;1;2;1;2;1;1;1;1;32;1;44;1;2;17;1;2;1;2;1;8;1;3;1;1;1;1;1;1;5;1;1;1;1;2;2;1;1;1	chr18:35758320-35776839
A1cf	A1CF	3.42e-120	87	1;1;2;1;5;3;1;1;1;1;1;1;2;1;1;1;2;5;1;3;6;4;2;1;13;1;1;2;1;2;12;3;1;1;2;1;1;1;2;1;4;1;2;3;1;2;1;2;1;1;1;1;1;3;1;13;1;1;9;1;1;1;4;2;1;6;1;2;5;5;1;1;1;2;1;6;3;1;4;1;3;1;1;6;1;1;1	chr19:31943250-32023896
Tlk1	TLK1	3.47e-120	112	1;1;4;1;1;1;1;2;1;1;2;1;1;15;6;2;3;2;1;1;23;1;11;1;2;1;1;1;1;2;1;1;1;3;1;1;3;18;1;2;1;1;2;1;2;14;1;2;1;1;2;1;5;1;4;1;1;1;5;32;1;1;1;12;1;1;1;9;2;1;1;1;3;6;2;1;29;1;1;3;1;2;1;3;34;1;1;1;5;1;3;1;4;1;4;1;1;2;2;2;2;1;3;6;4;1;3;1;1;1;10;2	chr2:70550464-70663537
Ube2r2	UBE2R2	1.33e-119	69	1;5;3;1;1;2;1;1;1;2;1;2;1;1;1;1;2;1;1;1;3;2;1;2;2;4;1;1;1;2;2;1;2;4;8;1;2;1;1;1;1;3;1;1;1;1;2;5;1;2;3;1;1;1;2;1;1;3;2;1;1;3;1;2;1;1;1;1;4	chr4:41083053-41140403
Ndst1	NDST1	2.59e-119	37	3;1;1;1;1;1;2;1;1;1;3;2;1;1;6;2;1;21;3;1;2;2;1;1;4;5;1;1;2;1;1;2;1;1;1;1;1	chr18:60845629-60873043
Ugp2	UGP2	3.78e-119	71	2;1;1;1;3;2;1;8;13;1;1;3;1;1;1;1;1;1;1;1;16;4;19;1;1;1;3;1;1;1;2;5;1;1;1;1;11;1;5;1;1;1;4;1;1;1;1;1;2;1;1;1;1;2;2;5;5;4;2;2;1;1;3;2;3;1;1;3;1;4;2	chr11:21221144-21270882
Rad23b	RAD23B	7.56e-119	63	47;3;1;1;1;3;1;185;1;1;1;1;1;7;3;1;3;1;1;1;1;1;121;2;1;3;1;3;3;1;1;1;1;2;10;4;2;2;1;1;4;11;2;1;1;2;4;1;8;1;16;1;1;1;1;2;3;2;2;1;2;3;29	chr4:55362913-55405109
Fam120a	FAM120A	5.37e-118	86	1;2;1;4;2;1;1;1;1;4;1;6;1;1;1;1;2;1;1;2;1;1;1;1;2;1;3;4;2;1;2;2;1;3;2;1;1;12;2;1;1;2;1;1;66;1;3;3;1;1;5;1;2;1;1;2;1;1;1;2;3;1;1;3;6;1;1;1;4;2;1;1;1;1;1;1;1;3;9;1;1;1;2;4;1;1	chr13:48974585-49063197
Mapk14	MAPK14	7.88e-118	63	3;1;1;1;9;1;34;1;1;2;3;2;1;1;2;1;1;2;1;1;1;1;1;1;1;1;1;1;1;1;2;1;1;2;1;1;1;70;2;1;1;1;1;1;1;1;1;1;2;1;1;1;26;2;2;2;2;1;1;2;1;2;10	chr17:28828286-28885350
Mllt10	MLLT10	7.98e-118	127	1;1;1;6;5;3;1;1;3;4;1;1;2;1;1;1;2;2;1;1;2;1;1;1;1;2;2;8;1;1;1;1;4;1;1;7;1;1;10;1;2;1;1;2;1;1;1;1;3;4;2;1;1;1;1;3;2;2;3;8;2;1;1;1;2;2;1;4;1;1;1;1;1;1;1;1;1;3;10;3;1;1;3;2;2;1;1;3;1;2;2;2;3;1;1;4;1;1;2;1;1;1;2;2;1;4;1;3;4;1;1;1;4;5;1;12;1;1;1;2;1;1;2;1;1;1;1	chr2:17976863-18134017
Arf4	ARF4	1.41e-117	42	2;1;3;2;1;1;1;1;1;1;1;1;4;1;2;2;1;1;1;14;3;1;29;2;3;1;1;1;1;1;2;2;1;1;1;1;2;1;36;2;56;1	chr14:27457682-27476744
Rnf111	RNF111	2.29e-117	84	2;1;2;3;1;6;1;6;1;1;5;4;6;1;1;1;2;1;2;3;2;2;1;3;1;1;1;1;9;1;1;1;2;2;2;23;1;1;1;34;2;2;1;2;1;1;2;2;1;2;1;1;1;4;1;3;1;1;4;1;2;2;1;1;1;2;1;2;1;6;1;1;3;1;2;4;1;7;1;1;1;1;2;1	chr9:70273235-70351532
Rbm47	RBM47	1.17e-116	103	1;8;10;4;1;1;1;1;7;1;5;1;2;2;5;1;3;1;3;6;1;4;1;2;1;2;1;15;1;3;6;1;1;1;1;2;2;8;1;1;4;1;1;1;2;1;1;1;2;2;3;1;2;1;19;1;7;2;5;2;2;1;1;4;1;1;1;14;2;1;1;1;1;2;1;1;1;2;3;5;3;2;3;2;1;1;1;2;5;4;2;1;7;2;4;1;1;62;1;1;7;1;1	chr5:66407795-66543163
Abca1	ABCA1	1.3e-116	98	1;47;1;1;2;5;4;4;16;5;4;1;1;1;2;1;2;1;1;5;2;2;7;8;10;1;4;1;1;8;3;3;7;1;2;1;2;1;1;8;1;1;2;1;2;2;1;2;1;7;1;2;1;3;11;1;2;1;2;4;6;1;2;1;2;1;32;3;2;2;3;1;5;4;3;1;1;1;1;1;3;1;1;1;2;2;2;1;1;1;3;2;2;2;1;1;3;1	chr4:53043660-53172767
Slc39a14	SLC39A14	1.3e-116	55	2;2;1;1;1;1;1;1;1;1;3;1;1;2;8;6;1;15;1;1;3;2;2;1;3;3;5;1;3;1;1;1;2;2;1;4;1;1;1;1;1;1;1;2;2;5;1;1;1;1;1;5;1;1;1	chr14:70703273-70751231
Lpin2	LPIN2	1.34e-116	74	3;6;3;1;1;1;1;1;2;1;1;1;1;1;5;4;2;7;5;1;2;1;1;1;2;1;4;1;1;3;1;6;1;1;3;1;1;3;3;1;8;4;1;1;2;1;1;4;1;2;2;3;6;2;2;3;5;2;3;1;1;1;2;1;1;7;1;1;1;2;2;3;1;2	chr17:71533317-71599158
Qk	QKI	5.92e-116	115	1;1;1;1;1;1;2;2;5;1;1;1;2;2;1;6;1;1;1;1;3;2;1;1;1;1;1;3;1;1;1;1;1;1;2;4;1;1;4;2;1;1;2;3;12;1;1;1;1;6;1;5;1;12;1;1;2;1;2;2;5;2;1;1;6;1;1;1;2;1;2;12;4;2;1;1;1;1;1;1;2;1;1;1;1;2;2;2;1;3;1;1;1;2;1;55;2;1;2;2;1;1;1;2;3;4;1;3;12;2;2;18;1;5;1	chr17:10399335-10512226
Nfe2l2	NFE2L2	6.62e-116	45	9;1;2;1;3;1;2;2;1;1;3;1;1;1;2;1;1;1;1;65;1;2;1;1;1;2;2;2;1;1;1;1;2;23;1;1;1;1;1;1;1;1;1;3;4	chr2:75513575-75542698
Med13	MED13	8.85e-116	104	2;2;6;1;11;3;1;1;2;2;1;5;1;6;1;3;1;2;2;2;2;2;3;1;2;2;1;1;1;1;1;1;1;2;1;1;2;2;1;1;1;1;1;1;1;1;1;2;2;1;1;1;3;1;1;1;1;1;2;1;1;1;2;1;1;1;1;1;1;2;8;2;1;1;1;45;2;2;3;1;2;1;3;1;3;1;3;2;3;11;1;1;4;1;2;2;2;2;1;1;1;1;1;1	chr11:86079216-86171027
Fam214a	FAM214A	3.92e-115	80	2;2;1;3;1;1;4;3;1;1;1;1;2;1;3;2;1;1;1;2;1;2;1;2;1;1;2;1;2;1;1;2;1;1;1;1;2;1;1;1;3;96;3;1;1;1;1;2;2;1;4;1;2;1;2;4;3;2;1;1;2;1;1;1;2;1;9;1;3;3;1;1;1;1;1;1;1;3;2;1	chr9:74800859-74880275
C3	C3	1.41e-114	33	1;1;10;1;1;1;2;3;9;3;1;1;7;3;4;1;4;5;5;3;1;3;1;2;4;4;2;1;1;1;7;5;1	chr17:57343395-57367559
Crkl	CRKL	1.64e-114	54	1;1;3;3;2;3;2;1;3;2;4;2;1;1;1;2;1;1;1;1;4;1;1;1;2;2;3;1;1;1;1;7;1;1;1;1;3;4;1;16;3;1;1;2;3;1;3;1;3;17;1;1;12;2	chr16:17452077-17487533
Epc1	EPC1	2.75e-114	84	1;2;1;8;1;2;2;2;1;1;1;1;1;1;1;3;1;1;3;1;2;1;1;1;1;8;1;1;1;1;1;1;1;3;1;2;1;2;1;1;2;1;1;1;1;9;2;2;1;11;1;2;1;3;2;2;5;3;1;1;1;2;1;1;1;1;1;1;3;21;1;1;2;1;1;1;1;1;7;2;1;2;1;3	chr18:6435948-6516106
Ppp2r5e	PPP2R5E	8.19e-114	118	2;2;31;2;1;4;4;2;1;1;1;1;1;1;3;1;1;2;48;3;1;13;1;1;1;1;1;2;42;3;2;2;1;2;1;2;1;1;1;2;2;2;1;1;3;5;1;1;10;1;1;2;2;1;1;1;1;2;1;1;2;1;2;1;2;1;11;1;12;6;1;1;1;2;1;1;2;6;1;1;1;1;3;5;1;6;1;2;1;1;2;7;3;10;1;1;2;1;2;4;3;1;1;2;1;1;2;2;1;2;2;1;5;2;1;1;6;1	chr12:76551867-76697187
Aplp2	APLP2	6.75e-113	70	2;1;3;1;2;1;1;2;1;1;1;2;1;1;1;1;1;2;1;1;1;4;1;1;1;3;3;1;2;1;5;1;1;8;1;1;1;1;1;2;3;2;1;1;1;1;1;1;1;8;1;4;1;1;1;2;4;1;1;1;2;1;1;2;12;1;1;1;1;1	chr9:30957141-31019400
Papd5	PAPD5	1.68e-111	68	3;1;2;1;1;1;1;1;3;1;5;7;1;2;2;1;2;1;1;10;1;1;2;1;1;1;1;2;1;60;3;7;2;2;1;5;3;1;1;3;1;1;1;1;1;1;1;2;18;1;1;4;2;5;4;3;3;1;4;1;4;1;1;1;1;1;1;3	chr8:90723111-90783621
Arnt	ARNT	1.98e-111	75	1;2;3;1;1;3;1;1;1;11;2;2;3;2;3;1;5;1;3;1;2;1;1;1;1;4;1;3;1;1;2;1;1;7;1;1;4;1;2;1;1;2;1;2;3;1;1;1;2;2;1;2;2;1;1;1;1;1;2;1;2;1;3;3;2;2;2;2;1;1;1;2;3;2;2	chr3:95238311-95301161
Slc25a13	SLC25A13	4.68e-111	120	2;2;1;1;6;3;1;2;2;21;1;3;1;1;1;3;1;1;1;2;1;3;1;1;6;1;3;1;2;1;1;1;1;1;4;1;1;6;2;5;2;3;1;14;3;2;5;5;1;2;2;1;1;1;2;1;1;1;8;3;4;3;1;1;2;33;1;7;1;3;2;1;2;1;1;2;1;2;10;2;13;2;4;1;3;1;1;1;9;7;3;1;1;3;1;1;1;2;1;1;2;3;2;1;1;1;1;3;1;6;1;4;3;1;1;14;1;1;1;2	chr6:5991217-6167173
Cluh	CLUH	1.01e-110	31	2;2;1;1;3;2;17;1;2;2;4;2;17;2;5;1;1;1;36;22;2;1;1;1;3;1;5;3;1;3;4	chr11:74462996-74484349
Ppp1r12a	PPP1R12A	1.06e-110	109	1;2;2;8;2;1;2;2;2;1;3;1;1;1;2;2;1;1;1;2;1;1;1;9;1;2;1;2;1;1;2;1;26;1;1;9;1;1;1;3;1;2;1;1;1;1;1;2;1;1;1;1;2;1;4;2;1;1;1;1;1;1;1;2;1;1;5;7;1;1;2;1;1;1;1;1;5;1;1;1;1;1;1;4;3;1;2;1;1;1;11;4;1;2;2;2;1;5;9;6;1;2;2;2;1;3;1;1;1	chr10:107599455-107714631
Pdia4	PDIA4	1.64e-110	33	1;1;1;1;2;2;1;4;1;3;1;2;1;1;1;2;6;2;1;1;6;1;1;1;4;1;1;14;1;1;2;1;1	chr6:47746139-47763511
Ddx6	DDX6	2.22e-110	54	1;1;3;2;1;1;1;2;94;1;1;1;1;1;1;1;1;2;44;1;1;5;1;56;1;2;1;1;1;3;1;1;2;1;1;1;2;1;7;4;2;1;5;1;1;1;2;1;1;1;2;1;11;1	chr9:44412974-44448814
Ankhd1	ANKHD1-EIF4EBP3	2.29e-110	104	8;4;1;1;3;2;1;5;1;3;1;2;1;1;10;1;2;1;7;1;2;2;1;1;1;1;1;3;1;2;1;1;1;1;1;3;1;1;1;12;1;1;8;2;2;1;2;2;1;2;2;1;5;1;2;4;1;2;46;1;1;1;1;1;1;1;1;2;1;1;1;5;6;1;1;1;2;1;1;1;1;2;2;1;1;1;1;2;2;1;2;2;1;2;2;1;1;3;7;1;1;1;2;3	chr18:36720256-36818562
Baz1b	BAZ1B	9.23e-110	68	1;4;1;4;1;1;2;1;5;2;3;2;1;1;1;3;2;1;3;1;1;1;2;3;1;1;1;1;2;1;1;1;1;2;1;2;1;1;19;1;1;1;1;1;14;1;2;1;3;2;1;1;1;2;1;3;1;1;1;3;1;1;1;1;2;1;1;2	chr5:135663192-135721999
Elavl1	ELAVL1	1.45e-109	55	1;1;1;1;2;1;13;2;1;1;1;3;1;1;3;1;3;1;2;14;6;1;1;1;12;3;4;1;1;2;1;6;1;1;4;1;3;1;3;1;1;1;1;2;1;1;1;1;6;1;1;1;1;1;1	chr8:4284781-4325100
Eif4ebp2	EIF4EBP2	2.62e-109	33	2;3;1;1;1;1;1;1;2;3;8;5;102;2;10;2;2;1;1;1;2;1;1;3;3;1;1;2;2;1;1;2;3	chr10:60895244-60915417
Dido1	DIDO1	2.97e-109	60	17;3;1;3;4;4;1;1;1;1;1;2;1;2;17;1;1;1;1;1;3;1;1;4;1;1;1;1;1;1;1;1;1;2;2;7;3;4;1;1;1;2;1;1;1;1;1;2;1;1;1;1;1;2;7;1;2;1;3;1	chr2:180392668-180444704
Onecut2	ONECUT2	8.89e-109	64	5;1;1;3;1;1;2;138;2;2;2;1;1;1;3;1;1;1;3;1;1;1;3;1;2;1;1;1;3;1;2;1;1;1;3;4;1;1;1;1;2;1;1;2;1;2;1;3;4;2;1;4;1;1;1;2;1;1;2;1;2;1;2;12	chr18:64500017-64558142
Mtss1	MTSS1	9.52e-109	93	1;2;8;1;1;16;1;1;1;1;2;1;9;3;1;2;2;3;1;2;5;8;2;1;1;2;2;1;2;1;2;1;10;7;1;3;2;1;1;8;2;9;2;1;1;1;1;2;2;6;1;1;7;2;5;2;2;1;1;3;87;2;2;2;1;2;1;7;8;4;1;2;1;6;1;1;1;1;2;1;6;2;1;2;1;4;2;1;4;1;1;9;6	chr15:58772788-58913581
Ctnna1	CTNNA1	8.91e-108	116	3;2;17;1;2;1;1;2;4;1;1;4;11;1;1;5;2;2;1;1;1;2;2;2;3;1;1;1;1;2;2;2;2;11;4;1;2;4;2;3;1;4;1;2;1;1;1;2;2;1;2;3;1;5;1;1;1;4;3;1;1;3;3;1;1;4;1;1;1;1;1;4;1;1;2;1;2;2;1;1;3;1;1;1;1;2;2;4;1;2;2;1;2;1;4;4;1;1;1;7;1;1;1;2;2;4;1;1;1;1;3;1;2;5;3;3	chr18:35278565-35414429
Canx	CANX	1.52e-107	52	1;3;2;1;1;3;4;1;1;5;1;2;1;1;3;1;2;1;1;1;1;1;1;1;1;2;1;4;1;1;2;3;3;2;1;2;1;1;6;2;1;13;1;1;1;18;2;1;1;3;1;1	chr11:50107458-50139175
Wwp1	WWP1	6.04e-107	98	2;1;3;3;14;1;1;1;5;1;1;1;1;2;1;1;1;1;1;2;5;1;2;2;1;1;1;1;4;2;1;1;2;1;1;1;1;1;1;25;1;1;1;1;1;1;2;1;1;1;1;2;1;1;1;2;2;3;1;2;2;1;15;1;1;2;1;3;1;1;2;2;1;3;92;1;1;1;1;2;1;1;1;1;2;1;1;2;4;1;2;1;1;1;1;1;1;1	chr4:19535445-19636151
3110056K07Rik		1.65e-106	43	1;6;1;1;4;1;2;1;1;1;1;1;4;1;2;1;1;2;1;4;1;20;1;1;1;1;1;1;1;1;26;5;1;2;1;1;1;2;2;1;1;2;1	chr12:72092601-72116810
Pik3r1	PIK3R1	1.52e-105	79	1;2;1;1;1;1;2;2;45;3;1;1;1;1;1;1;4;9;1;1;1;1;2;9;1;1;3;1;1;1;1;1;2;1;1;3;3;3;1;1;2;1;3;1;3;2;1;1;8;1;1;2;1;1;2;1;1;8;1;2;1;1;1;1;1;10;3;4;2;4;1;1;10;2;1;1;1;8;1	chr13:102450715-102538172
Brd1	BRD1	1.88e-105	50	1;2;1;2;1;1;3;1;1;6;1;1;1;2;3;4;2;1;1;1;2;1;1;1;9;1;1;1;2;11;1;2;2;2;1;1;19;1;4;2;1;2;1;1;1;2;1;1;4;1	chr15:88517464-88564649
Kcmf1	KCMF1	1.94e-105	66	2;5;1;1;1;1;3;6;1;1;2;1;1;2;1;1;3;1;1;3;2;2;2;1;2;2;1;2;3;1;2;1;2;1;1;2;1;2;1;1;1;2;4;3;1;1;1;1;2;1;1;3;1;2;1;2;1;2;1;2;22;1;1;1;1;13	chr6:72791107-72849973
Hspa9	HSPA9	2.9e-105	36	1;1;1;2;1;2;2;2;2;1;1;2;1;2;4;1;1;1;1;3;1;7;1;11;4;1;1;2;1;2;1;2;1;1;3;1	chr18:35097068-35114005
Clint1	CLINT1	3.8e-105	66	1;1;7;1;3;1;1;1;1;4;2;1;1;26;1;32;1;2;1;7;1;1;2;1;1;2;3;2;1;1;1;1;2;1;1;1;3;4;1;1;2;1;2;2;2;2;1;4;1;3;1;1;1;2;2;2;1;2;1;2;1;1;3;2;1;1	chr11:45665465-45724127
Gpt2	GPT2	4.62e-105	42	1;1;1;1;1;3;2;1;5;2;1;1;2;1;1;16;1;1;1;1;2;1;1;1;2;1;2;7;1;1;1;1;1;1;21;1;2;2;1;1;1;2	chr8:88016515-88051457
Ptplad1	HACD3	9.51e-105	47	1;3;1;2;2;1;1;5;5;4;1;2;1;2;2;1;1;4;1;1;1;2;1;11;2;3;13;2;1;3;1;1;1;2;3;2;3;1;1;1;3;1;1;1;48;2;2	chr9:64834789-64869524
Zfx	ZFX	1.54e-104	64	2;1;1;2;3;2;1;1;2;1;1;1;1;5;15;5;3;4;1;3;2;2;1;2;1;3;1;5;1;1;1;4;1;1;2;1;8;1;2;3;3;1;1;1;1;1;3;3;2;1;1;1;1;1;2;2;16;4;2;1;2;4;1;1	chrX:91319969-91368746
Adk	ADK	3.41e-104	201	10;1;9;5;4;5;1;1;1;8;4;1;2;2;4;4;1;1;2;2;4;2;3;3;1;1;1;1;2;1;20;4;1;11;16;1;1;10;4;3;1;3;3;2;2;4;3;7;2;3;8;7;4;1;3;5;7;3;5;4;1;1;4;139;1;1;4;15;2;3;2;4;2;1;2;1;1;2;3;8;1;1;11;3;4;2;42;7;3;2;2;4;2;2;7;33;2;5;4;4;4;1;2;3;1;5;1;3;1;4;2;2;1;2;4;48;24;4;2;2;2;6;5;30;2;3;12;3;6;2;2;16;1;18;4;4;6;1;2;4;12;3;1;1;3;1;2;2;1;2;9;3;5;1;9;1;2;5;2;90;1;4;2;6;6;7;28;1;2;6;1;7;3;1;3;1;2;8;7;11;3;8;2;1;3;2;26;2;3…	chr14:21871795-22267791
Arl8b	ARL8B	5.89e-104	56	1;1;1;6;1;1;3;3;1;1;2;2;23;1;1;1;1;1;1;4;2;1;1;5;1;14;1;1;4;1;1;3;2;2;1;5;5;1;1;1;1;1;1;7;2;1;1;1;1;1;1;2;1;1;2;4	chr6:108733052-108773717
Ern1	ERN1	1.03e-103	82	6;1;155;5;1;1;3;12;1;3;1;1;2;1;1;1;3;3;1;1;2;3;4;1;1;2;1;2;1;1;4;1;1;1;3;1;127;3;1;1;2;1;2;24;3;9;2;15;3;1;2;4;1;1;1;1;1;6;2;1;1;1;1;1;1;1;1;1;1;1;6;90;1;1;1;1;1;3;2;1;2;1	chr11:106258933-106349110
Kdm2a	KDM2A	1.29e-103	85	1;6;2;1;1;1;1;1;3;1;1;1;2;1;1;1;1;1;1;3;1;2;1;2;1;1;1;2;22;1;2;1;1;3;1;2;9;1;1;1;2;1;2;1;1;7;1;3;1;9;3;1;1;2;1;1;11;1;1;1;4;1;3;5;1;1;1;1;2;1;4;3;1;2;1;3;1;1;1;2;5;5;1;2;4	chr19:4316146-4397077
Jmjd1c	JMJD1C	2.31e-103	114	14;1;1;1;1;1;3;1;1;1;1;1;1;1;7;3;1;2;1;1;1;1;1;2;1;1;3;2;1;1;5;4;1;1;2;1;1;4;3;3;1;1;3;1;2;4;2;1;3;1;1;1;2;2;2;1;2;9;1;1;6;1;1;2;1;1;1;4;2;1;1;1;1;1;2;1;1;1;1;1;1;1;1;2;1;1;4;2;2;1;2;2;2;1;1;1;1;2;10;2;1;3;1;1;2;2;4;1;2;1;3;1;1;1	chr10:66590005-66719074
Ppm1a	PPM1A	4.22e-103	53	1;1;1;1;2;2;3;1;2;2;1;2;1;1;1;1;1;1;1;1;2;1;3;2;1;1;2;1;1;2;1;2;1;1;1;2;1;1;1;1;1;1;1;2;1;2;3;1;1;1;1;3;4	chr12:73862197-73895927
Morf4l1	MORF4L1	1.69e-102	41	1;3;1;1;1;1;3;1;2;3;1;1;1;2;5;1;1;27;1;3;2;1;1;1;2;1;1;4;1;2;1;1;1;3;2;2;1;1;1;1;3	chr9:89986506-90009658
Plg	PLG	5.22e-102	49	1;2;1;1;1;5;3;1;1;1;7;1;1;2;5;1;1;5;1;1;4;1;11;1;1;4;3;1;1;2;6;1;1;2;1;3;1;4;3;1;1;1;1;1;1;3;1;2;1	chr17:12571474-12612250
Rian	MEG8	5.48e-102	69	23;29;5;19;28;1;181;48;5;46;311;31;2;4;4;36;11;31;2;96;104;29;3;4;8;10;17;78;18;1;1;23;28;181;36;167;17;65;85;7;128;82;26;36;409;26;13;79;1;19;57;11;91;5;12;17;78;216;1;3;1;4;311;18;19;2166;172;32;1	chr12:110842154-110899921
Amd2		2.63e-101	28	37;1;1;5;2;2;1;1;1;1;1;3;1;4;1;2;65;1;2;1;1;3;1;1;1;1;4;1	chr10:40007270-40021992
Taok3	TAOK3	2.75e-101	95	1;1;1;1;1;40;36;1;1;1;1;5;4;2;3;1;1;1;1;1;1;7;1;1;1;1;1;3;3;1;7;1;3;1;1;1;46;2;6;21;2;5;1;18;2;3;1;1;1;2;1;2;1;1;1;1;1;1;2;2;2;1;7;6;2;1;2;4;2;8;6;1;2;8;7;1;1;3;3;2;1;2;2;1;2;1;1;1;1;1;1;1;1;1;3	chr5:117570137-117725107
Zfp592	ZNF592	2.94e-101	59	1;1;2;2;2;1;2;1;1;1;1;1;1;1;1;1;1;1;1;3;3;1;2;5;1;1;1;3;2;2;2;9;4;1;1;2;4;1;2;4;2;1;1;2;6;1;3;1;1;1;9;2;2;3;2;1;1;2;1	chr7:88138569-88190048
Amd1		3.72e-101	28	37;1;1;5;2;2;1;1;1;1;1;3;1;4;1;2;65;1;2;1;1;3;1;1;1;1;4;1	chr10:40007263-40021994
Ubr4	UBR4	4.52e-101	76	1;2;1;1;7;8;2;31;1;2;3;2;2;2;1;1;2;1;1;1;5;1;4;4;1;43;2;2;2;1;1;2;2;1;3;1;5;3;1;1;1;1;1;3;21;1;3;1;2;1;1;1;1;8;2;2;1;1;1;1;1;1;3;1;1;1;2;2;1;1;1;7;1;1;5;1	chr4:138936573-139045447
Arcn1	ARCN1	1.11e-100	44	1;1;1;12;6;1;2;3;1;2;1;1;1;2;2;2;1;1;1;1;2;1;2;10;10;4;2;1;3;2;1;1;2;1;1;5;2;2;1;3;2;1;6;1	chr9:44550227-44575891
Ncor1	NCOR1	1.2e-100	116	3;1;1;2;1;1;8;1;1;3;3;1;1;2;2;6;1;1;16;1;2;1;1;5;3;1;1;1;4;13;1;3;1;2;1;2;3;1;4;4;1;2;3;3;1;1;1;1;2;1;3;1;1;3;24;4;1;1;1;2;1;6;1;10;1;1;1;2;1;2;4;2;1;1;1;2;2;1;2;1;1;7;1;1;1;1;1;8;12;1;2;2;2;2;46;3;1;10;2;1;1;3;1;1;3;1;1;2;2;1;5;1;8;4;6;3	chr11:62129927-62270834
Gclc	GCLC	1.34e-100	52	5;7;3;175;1;2;3;1;2;2;2;1;5;1;3;1;2;4;5;5;2;1;2;4;1;1;1;2;1;2;1;1;1;1;3;1;3;2;1;1;6;6;1;1;1;1;1;1;3;2;1;3	chr9:77602341-77642296
Tab2	TAB2	1.58e-100	67	1;1;1;1;3;3;5;1;1;4;3;3;1;1;4;3;3;1;3;43;1;1;1;3;2;2;3;1;1;4;1;1;8;3;1;1;1;1;1;1;11;3;2;2;1;1;2;1;1;1;1;1;1;1;1;1;1;4;1;1;3;1;1;3;1;1;1	chr10:7625445-7675921
Hnrnpll	HNRNPLL	1.59e-100	53	1;2;3;3;1;4;1;1;1;1;4;1;1;6;2;4;1;2;2;1;1;5;4;1;2;1;60;1;1;2;1;2;11;1;1;1;1;1;2;1;2;1;1;1;1;2;2;1;1;1;1;1;3	chr17:80428826-80461608
Fermt2	FERMT2	2.4e-100	72	2;1;2;1;2;4;1;1;4;5;1;1;1;6;3;1;1;2;1;2;1;1;1;1;1;3;2;2;27;2;1;2;1;1;1;5;3;1;3;1;2;2;1;8;3;1;1;2;1;1;1;2;1;1;1;1;2;3;1;10;1;3;3;1;7;1;2;1;2;1;1;2	chr14:46078466-46149740
D17Wsu92e	C6orf106	3.55e-100	61	2;1;6;1;2;1;1;3;2;2;2;1;3;2;1;1;6;5;2;2;3;1;1;10;1;1;1;1;10;1;1;1;1;6;2;7;1;1;3;1;1;5;2;1;1;1;2;2;1;3;2;5;3;5;1;1;19;1;1;4;1	chr17:27888176-27957487
Hgd	HGD	3.59e-100	57	3;1;1;5;18;1;1;1;1;1;1;1;1;3;7;2;1;3;1;1;1;1;1;1;2;1;1;1;3;1;2;2;1;1;1;1;1;3;3;1;3;1;1;2;1;1;1;1;1;3;3;2;2;1;2;2;1	chr16:37580238-37632112
Mtfr1	MTFR1	7.3e-100	51	2;1;1;2;1;1;1;1;2;2;1;4;1;1;1;4;7;1;2;1;2;2;1;2;2;3;5;1;1;1;4;1;1;1;2;2;1;1;1;3;1;1;1;3;1;1;1;2;1;2;1	chr3:19087328-19120817
Cdk12	CDK12	3.76e-99	67	1;1;1;2;2;2;1;1;4;2;1;3;1;7;1;3;1;1;3;1;6;1;37;3;1;1;2;1;2;1;1;1;5;10;1;4;1;1;2;2;1;5;1;2;3;3;1;5;1;1;1;1;2;1;1;4;1;1;1;1;3;2;1;1;1;2;1	chr11:98064618-98114854
Son	SON	5.18e-99	49	1;3;1;1;1;1;1;1;1;1;1;1;1;6;4;2;1;2;1;2;1;2;3;1;1;1;5;4;1;1;2;1;1;2;8;3;2;1;2;1;2;1;2;5;1;12;10;2;1	chr16:91648068-91679437
Mkl2	MKL2	6.62e-99	110	1;2;2;1;1;1;2;2;1;1;1;2;3;1;1;2;1;1;2;1;1;1;2;8;2;1;1;4;2;2;1;1;1;2;1;2;45;4;1;1;3;1;1;1;3;1;1;1;1;1;2;2;4;2;1;1;3;1;2;1;1;1;1;2;1;1;1;1;2;1;1;1;2;2;4;1;1;3;1;1;1;3;1;2;2;1;2;2;1;1;1;6;1;5;1;1;1;8;1;2;1;1;1;1;1;1;1;1;1;9	chr16:13256573-13417622
Pde3b	PDE3B	9.28e-99	113	1;6;1;1;1;1;1;2;1;1;1;6;1;1;1;2;3;1;1;4;1;6;1;50;1;1;1;1;1;1;1;4;1;2;1;1;1;4;8;2;1;1;1;4;7;1;1;1;1;2;2;1;2;3;1;2;4;1;1;2;8;2;1;1;1;1;1;1;2;1;1;2;1;1;1;4;1;1;2;2;1;1;1;1;1;1;1;1;2;1;4;2;1;1;2;2;1;1;2;1;1;1;2;2;1;1;1;1;2;1;4;1;1	chr7:121558767-121681451
Azin1	AZIN1	1.37e-98	52	2;7;1;2;3;2;2;1;2;1;1;2;3;1;3;2;2;2;1;1;2;2;1;1;4;3;2;1;2;1;1;3;1;5;1;5;3;2;1;1;1;1;1;1;3;2;1;1;1;4;1;2	chr15:38417184-38449021
Dhrs3	DHRS3	1.53e-98	42	2;6;1;1;1;1;1;1;2;2;3;1;3;1;2;2;2;1;1;2;17;1;53;7;8;1;1;2;1;1;2;1;2;5;1;1;1;1;2;1;2;1	chr4:144482729-144517548
Ubl3	UBL3	1.68e-98	59	1;2;1;5;1;1;1;2;1;2;1;1;1;1;4;1;1;1;38;9;1;1;1;17;1;3;2;4;1;1;1;1;1;1;1;2;1;2;1;1;1;2;17;1;1;3;6;1;2;3;1;4;1;4;1;1;1;2;2	chr5:149316206-149364364
Rbbp6	RBBP6	2.89e-98	51	1;1;1;1;26;1;1;1;1;1;1;15;45;1;1;2;1;1;1;19;2;2;6;1;1;4;1;3;2;1;1;4;1;2;1;14;2;1;1;1;1;1;2;1;11;1;1;1;1;14;1	chr7:130114077-130146086
Irf2	IRF2	3.22e-98	87	2;1;3;3;3;1;9;2;1;1;1;6;3;1;1;1;3;1;1;7;1;1;1;3;1;1;7;1;1;35;2;1;1;1;3;2;1;5;2;1;3;1;2;1;3;1;2;1;1;2;1;5;1;1;2;1;1;1;1;1;1;4;1;4;2;2;1;1;1;1;1;3;1;2;2;20;4;1;1;1;2;2;14;1;2;1;2	chr8:47825098-47932812
BC005537	C6orf62	5.44e-98	29	5;1;1;1;1;2;1;1;1;2;1;1;1;3;2;2;2;1;2;1;1;4;3;1;1;3;1;2;1	chr13:24893525-24904768
Stt3b	STT3B	5.81e-98	71	2;2;2;1;1;3;1;1;1;1;1;1;1;1;1;1;3;1;1;2;2;1;1;1;4;1;1;1;1;2;3;1;3;4;4;1;1;1;2;3;2;2;1;3;2;1;1;1;1;2;38;3;1;2;1;1;1;1;2;1;1;1;1;1;1;2;1;3;1;1;2	chr9:115151699-115219539
Ap1g1	AP1G1	8.34e-98	84	1;3;1;1;2;5;2;2;1;1;2;1;1;1;1;4;4;2;1;2;1;1;1;3;1;3;2;1;1;1;8;4;1;2;1;1;3;4;1;5;1;1;1;4;1;3;2;8;2;1;2;2;2;2;1;1;1;6;1;2;1;1;1;6;1;2;1;3;4;2;1;2;5;1;1;1;46;5;1;1;2;3;1;2	chr8:112302539-112388108
Nfib	NFIB	1.28e-97	138	1;2;3;1;2;1;1;1;2;2;1;2;2;2;2;1;1;1;3;1;4;3;1;2;2;2;1;1;1;1;3;5;2;1;1;1;4;2;2;3;3;1;4;2;1;1;1;1;1;1;1;2;1;3;1;2;1;1;2;1;3;3;2;3;1;2;2;4;1;2;1;37;5;4;3;1;36;2;3;3;1;1;1;2;1;1;1;1;2;3;1;2;4;1;1;1;1;1;1;1;1;1;1;1;2;7;2;4;2;2;3;1;1;1;1;1;4;3;1;2;1;2;2;1;3;2;1;1;1;22;7;1;1;30;2;2;1;1	chr4:81936076-82151683
Rap1a	RAP1A	1.28e-97	82	1;1;2;2;1;1;1;1;1;3;1;1;3;4;1;1;4;1;1;1;1;1;2;1;1;2;1;1;1;2;2;3;3;2;8;2;4;2;1;1;5;3;1;3;1;1;6;1;1;3;1;4;2;3;1;1;3;2;1;2;1;5;4;3;1;2;1;1;1;1;1;2;1;1;1;1;1;1;1;2;1;1	chr3:105530177-105604299
Hnrnpd	HNRNPD	4.27e-97	45	5;1;1;2;1;1;1;1;1;2;1;3;1;1;3;1;1;2;1;2;2;4;1;1;1;1;1;1;1;1;2;4;1;1;7;1;2;1;2;5;2;11;3;9;6	chr5:100384953-100407957
Notch2	NOTCH2	4.94e-97	90	1;1;1;8;1;8;3;1;1;5;2;1;1;1;1;2;2;1;1;1;1;4;2;3;1;2;1;1;7;44;3;32;1;1;1;1;2;89;1;1;2;1;2;1;1;2;1;9;1;2;1;1;1;3;1;1;8;1;5;15;1;1;1;2;1;2;1;3;1;1;6;4;3;1;2;1;2;1;1;1;1;1;2;1;1;2;2;2;3;2	chr3:97817460-97954290
Tm9sf3	TM9SF3	5.3e-97	66	1;2;1;1;1;1;1;2;29;3;4;1;5;1;1;1;1;1;1;1;1;2;1;1;2;4;1;1;2;1;1;4;1;1;1;2;2;1;1;11;1;1;1;1;2;1;1;1;1;1;3;1;1;1;1;1;1;2;2;1;2;1;4;1;3;1	chr19:41285331-41338494
Grb2	GRB2	1.08e-96	61	1;3;2;1;2;2;2;3;1;1;1;1;1;1;1;4;1;1;1;23;2;2;2;1;8;1;1;1;2;3;1;13;1;1;1;1;1;4;1;1;1;1;2;1;2;1;1;6;6;2;1;1;1;1;1;2;5;1;1;2;1	chr11:115505457-115569911
Itm2b	ITM2B	2.76e-96	39	1;1;1;2;1;8;1;2;33;1;2;3;1;1;1;1;8;1;54;5;7;1;1;1;2;1;4;1;2;1;2;1;1;8;5;4;1;1;1	chr14:73762038-73785078
Ell2	ELL2	3.17e-96	74	3;2;1;2;1;2;2;1;1;3;1;1;3;1;1;1;1;1;3;2;2;5;2;2;3;1;1;2;1;2;1;1;1;1;1;28;1;3;2;1;3;1;4;4;1;1;1;1;1;3;3;3;3;4;2;1;1;1;1;2;1;4;1;10;2;1;1;1;2;2;1;1;2;3	chr13:75844931-75909806
Cxadr	CXADR	4.07e-96	60	5;3;6;1;1;1;4;5;1;3;4;4;3;4;2;1;1;1;1;6;5;1;1;1;1;1;1;2;3;1;1;1;1;3;1;57;1;6;2;1;3;1;7;2;1;2;2;2;1;2;2;1;1;1;1;1;19;1;1;1	chr16:78301915-78360030
Klf9	KLF9	4.28e-96	36	1;1;1;1;1;2;2;1;1;1;1;1;1;2;1;1;1;1;2;2;2;3;2;3;3;1;1;2;2;1;1;1;3;1;2;1	chr19:23215715-23241401
Akap1	AKAP1	4.69e-96	39	2;4;1;3;1;1;1;4;1;1;2;6;1;1;1;1;2;1;1;3;2;1;2;2;1;3;2;1;2;3;1;2;2;17;10;5;1;1;21	chr11:88692105-88725900
Rab6a	RAB6A	5.11e-96	53	1;4;1;4;1;6;1;1;1;2;2;1;1;1;1;6;1;1;1;7;3;1;2;1;1;1;1;1;6;1;6;1;1;1;4;1;2;5;1;4;1;1;1;1;1;2;2;2;3;3;1;4;1	chr7:107756099-107789782
Atp5c1	ATP5C1	2.04e-95	40	1;2;3;22;1;6;1;1;4;2;1;13;1;1;1;4;1;1;2;5;1;2;2;8;3;1;2;19;1;1;1;1;1;1;2;34;14;1;1;1	chr2:9977658-10002137
Srsf4	SRSF4	9.43e-95	40	1;6;1;2;5;1;1;1;5;1;1;1;1;1;13;6;1;1;2;6;1;1;4;1;26;9;1;1;7;2;2;1;2;1;1;1;1;5;1;1	chr4:131429553-131457640
Cpne1	CPNE1	1e-94	52	1;3;1;1;1;2;2;1;1;2;2;11;1;33;2;2;5;4;1;3;1;2;1;1;2;1;1;1;1;1;2;4;1;5;2;2;1;1;1;3;1;1;1;1;1;2;2;1;1;1;1;3	chr2:155897576-155937701
Gpbp1	GPBP1	1.26e-94	77	9;1;17;1;1;1;1;2;1;7;1;2;5;1;1;2;1;2;3;3;1;1;2;1;1;11;2;1;1;1;3;1;2;1;2;2;1;1;1;24;2;2;1;1;2;2;14;1;1;1;1;1;3;3;1;1;11;2;1;1;1;2;2;12;1;1;2;3;3;2;1;1;3;1;2;14;4	chr13:112215887-112280249
Tra2b	TRA2B	1.96e-94	39	1;2;1;7;2;1;3;2;1;2;4;1;1;1;1;1;4;1;20;3;79;1;1;3;1;1;1;1;12;1;1;5;2;1;3;2;1;6;1	chr16:22245813-22266002
Itih2	ITIH2	3.07e-94	48	1;1;1;1;1;4;1;2;1;1;1;3;4;2;1;6;1;1;3;1;1;2;1;1;1;1;1;1;1;1;1;2;1;2;2;1;1;1;2;1;2;1;1;1;1;2;1;1	chr2:10016217-10052310
Chd1	CHD1	6.43e-94	76	2;3;2;2;3;1;3;1;1;1;1;1;4;3;1;2;3;2;1;4;1;1;1;1;1;1;1;1;4;1;2;1;2;1;1;1;1;1;1;2;1;1;1;1;5;1;1;4;3;1;1;1;1;1;2;40;2;1;1;2;1;2;5;1;10;1;1;1;2;1;2;4;3;7;9;1	chr17:15841930-15909576
Zhx3	ZHX3	6.91e-94	85	1;2;3;1;3;1;3;3;4;2;2;7;1;1;3;7;1;1;2;1;1;1;1;3;2;1;3;1;1;1;1;5;1;1;1;1;1;1;2;2;4;2;3;2;1;1;2;1;1;1;1;1;1;1;3;2;1;5;1;2;1;2;18;1;1;1;1;2;2;3;1;1;47;3;2;1;2;1;1;2;1;1;1;1;13	chr2:160596182-160698726
Apob	APOB	1.51e-93	49	1;1;3;5;1;1;10;1;1;2;1;2;66;1;1;1;2;2;1;21;14;7;3;1;4;2;1;1;1;3;1;3;4;1;1;1;1;2;33;2;1;1;1;1;2;2;1;1;2	chr12:7984482-8023645
Rbpms	RBPMS	1.59e-93	94	1;1;3;1;2;1;1;6;6;1;1;1;2;1;3;2;1;3;1;1;1;1;25;1;6;1;2;2;1;1;4;4;1;1;1;1;1;2;1;2;1;1;1;3;2;3;1;1;1;2;42;1;2;1;1;1;1;1;5;84;1;26;1;1;2;40;2;62;11;12;1;3;2;2;1;1;1;1;2;2;2;3;1;5;2;2;4;4;1;1;1;1;1;4	chr8:34893115-35040335
Txnl1	TXNL1	2.05e-93	50	2;8;3;1;1;1;2;1;1;1;2;2;1;1;1;1;2;1;2;4;2;68;1;1;2;6;2;1;1;1;1;3;3;1;1;2;6;1;1;2;1;7;2;1;3;2;1;1;1;3	chr18:63822454-63852013
Fam193a	FAM193A	1.14e-92	94	1;1;1;5;1;2;3;1;5;3;1;2;1;1;1;2;1;1;1;2;1;11;1;2;5;1;3;5;1;1;1;1;2;2;4;1;1;1;2;1;2;1;1;3;1;2;8;5;2;2;3;2;2;3;1;3;5;1;1;1;2;5;5;2;1;1;1;2;1;1;2;4;2;3;2;1;8;1;2;2;5;1;1;2;2;1;3;4;1;1;2;1;1;6	chr5:34712581-34829107
Birc6	BIRC6	2.44e-92	125	1;2;2;2;3;1;1;6;2;1;1;1;1;1;1;1;26;3;2;2;1;1;7;1;3;1;1;3;2;3;6;1;2;1;2;2;1;2;1;1;15;1;1;7;1;1;1;1;1;9;1;4;1;1;4;1;4;1;1;4;3;2;1;2;1;2;2;6;3;2;1;2;1;1;1;5;1;3;53;1;1;2;1;3;1;1;3;1;1;1;3;3;1;18;1;1;3;1;1;1;1;1;3;1;4;1;1;5;1;1;1;2;3;2;2;5;1;2;3;1;2;1;6;2;5	chr17:74927634-75102696
Yy1	YY1	4.18e-92	38	1;1;1;1;2;2;2;2;1;1;1;4;1;1;1;2;1;3;2;5;1;1;10;1;1;1;1;1;5;1;1;15;3;1;9;1;4;1	chr12:110031520-110054842
Ranbp2	RGPD8	6.32e-92	64	1;1;41;1;1;2;1;1;1;1;1;2;1;1;1;36;1;8;1;1;1;5;2;1;2;1;1;1;1;1;1;1;12;1;1;1;1;5;4;1;1;2;1;1;1;2;1;3;2;2;1;1;2;46;1;1;3;1;1;1;1;1;11;4	chr10:57909599-57956902
Cdk13	CDK13	6.36e-92	91	1;1;1;1;1;1;2;3;3;1;10;1;1;3;2;1;1;3;3;3;2;1;1;3;3;2;1;2;1;4;1;1;2;1;1;2;2;1;5;1;1;1;2;2;1;15;1;1;1;1;1;2;1;2;1;1;1;2;34;2;1;1;1;8;1;1;1;2;3;1;3;1;1;1;2;2;1;1;4;5;1;4;2;1;1;1;1;1;1;1;1	chr13:17807795-17896931
Cnbp	CNBP	1.36e-91	24	4;2;10;1;1;2;2;2;1;1;3;1;1;2;1;221;3;1;2;1;6;1;2;2	chr6:87792608-87801100
Dnaja1	DNAJA1	3.12e-90	30	1;7;2;2;1;1;1;1;1;1;3;2;9;2;2;2;1;3;3;2;3;1;4;1;1;1;2;2;1;2	chr4:40669500-40684184
Ell	ELL	4.12e-90	46	1;1;2;3;1;3;1;1;2;1;1;2;1;1;1;1;5;2;9;1;1;1;1;1;1;1;2;2;2;42;1;1;1;1;1;1;1;4;4;2;2;1;2;2;3;1	chr8:73063573-73116757
Lrp6	LRP6	5.13e-90	98	26;2;1;1;1;2;1;1;2;1;2;1;1;1;1;1;4;2;1;1;1;1;7;2;4;1;1;3;8;1;2;1;1;1;2;1;1;1;2;2;1;2;1;1;3;1;2;1;1;1;2;1;6;2;1;1;1;1;4;1;1;1;1;1;3;5;17;18;1;1;1;1;1;1;3;2;1;4;1;1;23;4;3;2;4;2;3;1;3;1;8;2;2;1;1;2;2;3	chr6:134396495-134516931
Raly	RALY	1.72e-89	75	1;1;2;1;1;2;2;2;1;2;1;8;1;1;1;1;1;1;8;1;1;1;1;1;1;3;1;1;14;2;1;2;3;1;1;1;2;2;4;1;1;1;2;1;2;1;2;2;2;4;3;2;2;1;2;1;1;5;1;1;1;1;1;1;1;4;1;9;3;1;2;1;1;1;3	chr2:154616845-154692997
Cul1	CUL1	2.43e-89	74	2;1;8;8;1;1;1;1;2;3;1;1;3;2;1;3;1;2;1;2;2;1;1;3;1;1;1;3;5;2;1;1;1;7;1;1;2;1;1;1;3;20;6;1;1;6;1;1;1;2;1;1;2;1;1;4;1;1;4;1;1;2;1;2;1;1;1;7;1;1;1;1;1;1	chr6:47404322-47476138
Esd		2.77e-89	35	1;1;1;1;1;1;1;1;11;2;1;1;1;1;1;1;1;4;3;1;1;1;1;1;2;1;1;1;1;1;1;4;1;2;2	chr14:75132103-75150572
Insr	INSR	6.28e-89	92	1;2;3;2;1;1;1;1;1;2;4;1;2;1;1;1;2;4;1;1;1;2;1;12;1;1;17;4;1;2;1;2;2;2;3;2;1;1;1;4;1;1;1;2;2;2;1;2;2;1;5;1;1;3;2;2;1;1;1;2;4;1;1;47;1;1;4;1;5;3;2;1;5;1;1;1;1;2;1;1;1;1;1;3;1;1;1;1;2;1;1;1	chr8:3150921-3279617
Gdi2	GDI2	1.42e-88	44	4;1;1;1;1;1;1;1;1;3;1;2;1;3;14;1;1;5;8;1;2;7;1;2;3;1;5;2;1;1;1;1;1;1;1;3;1;1;2;5;1;1;3;1	chr13:3537320-3565507
Ddi2	DDI2	6.79e-88	46	1;1;1;11;1;1;4;3;1;1;1;1;1;2;2;9;1;2;2;1;1;1;2;2;2;1;1;1;1;24;19;1;2;1;1;2;3;1;1;1;2;1;1;1;1;3	chr4:141239477-141279334
Phf12	PHF12	7.78e-88	53	2;2;1;2;5;6;1;1;3;1;6;3;2;1;1;2;1;1;1;1;3;1;6;1;7;3;1;9;1;3;1;1;7;1;1;1;1;1;1;1;2;4;4;2;14;1;1;2;1;1;4;1;4	chr11:77796317-77844037
Ep300	EP300	1.83e-87	70	2;1;2;1;1;1;1;2;1;3;1;2;3;2;2;2;1;1;2;2;3;1;2;1;2;1;5;1;2;5;1;2;3;1;1;1;1;1;1;1;1;1;1;1;1;7;4;6;1;1;2;5;1;2;4;2;1;1;2;1;2;1;1;4;2;1;1;1;1;1	chr15:81416643-81482507
Rdx	RDX	1.85e-87	56	1;3;2;1;1;1;4;2;1;2;1;1;1;5;2;1;1;2;37;1;1;4;1;1;1;1;1;1;1;5;1;1;1;1;2;1;1;1;1;1;1;2;1;43;2;2;1;1;2;2;4;2;1;1;1;1	chr9:51855254-51896843
Ube2k	UBE2K	6.99e-87	67	1;3;1;4;2;2;1;1;1;2;1;1;1;1;4;3;1;3;1;1;1;1;5;1;1;7;1;1;4;2;5;1;2;2;1;3;2;1;1;1;10;1;1;4;4;1;1;2;3;1;1;2;4;1;2;1;1;1;3;1;2;4;1;1;1;1;3	chr5:65928499-65990228
Vps13d	VPS13D	7.84e-87	122	10;1;2;1;14;3;3;2;2;6;1;3;4;1;3;1;1;17;1;2;1;5;1;1;1;1;1;1;1;1;1;1;1;2;9;1;1;1;1;2;1;1;7;6;3;1;1;1;1;2;4;4;5;1;4;2;1;4;8;3;1;2;7;4;1;2;1;1;2;2;1;1;1;5;1;2;1;1;1;1;5;3;2;2;1;2;2;1;1;1;1;2;3;1;1;1;1;1;4;1;1;1;2;5;2;2;1;3;4;1;2;2;1;2;2;1;1;2;1;1;1;1	chr4:144562524-144784908
Aco2	ACO2	8.44e-87	46	1;1;1;2;2;1;4;5;2;3;4;1;1;1;2;1;1;1;1;1;5;2;1;2;5;2;2;1;2;5;1;3;1;1;1;1;14;1;2;3;1;1;1;1;1;1	chr15:81702892-81745567
Ubr5	UBR5	8.73e-87	92	3;1;1;2;1;1;2;1;1;2;10;1;1;1;5;4;2;1;1;1;1;1;2;1;20;1;1;2;2;6;1;1;1;2;1;2;1;1;3;1;1;1;1;1;2;1;3;2;2;1;4;1;1;2;1;3;1;18;1;2;1;1;1;3;1;1;12;2;1;1;4;1;1;11;1;2;4;1;1;1;2;1;1;7;1;1;1;2;13;2;1;1	chr15:37897082-38008609
Ndfip1	NDFIP1	5.63e-86	56	2;2;2;1;2;1;9;1;2;9;1;2;1;1;2;1;1;1;1;1;1;2;1;1;3;3;1;1;2;1;1;3;1;1;1;3;1;2;2;1;2;1;1;2;3;1;4;1;1;1;1;3;2;1;3;1	chr18:38578628-38624060
St13	ST13	8.31e-86	48	1;1;2;2;3;1;1;2;1;1;1;2;2;1;3;4;1;1;1;1;1;1;1;1;1;2;2;2;7;1;17;1;4;2;1;3;3;28;2;3;1;1;1;3;1;1;1;2	chr15:81195473-81230124
Rnf146	RNF146	1.71e-85	36	1;2;1;1;1;1;1;1;1;2;2;1;1;1;1;2;2;1;2;1;4;3;2;2;5;2;1;1;2;1;1;4;1;1;1;1	chr10:29063981-29082248
Myh9	MYH9	1.84e-85	55	38;1;3;1;1;2;4;1;1;1;1;1;7;1;3;10;2;2;1;2;1;15;1;2;11;1;1;1;3;1;2;1;1;1;3;1;1;1;1;2;1;1;1;1;1;1;1;2;1;3;4;2;2;3;3	chr15:77591014-77672605
Ctnnb1	CTNNB1	2.18e-85	37	1;2;1;1;2;1;3;2;4;1;2;1;1;1;3;1;1;1;1;15;1;1;2;1;1;3;21;1;2;1;2;1;2;1;1;1;18	chr9:120842517-120869625
Hp1bp3	HP1BP3	2.47e-85	40	1;4;1;1;2;2;6;1;5;1;1;2;1;2;1;1;1;1;3;2;1;1;1;2;2;2;1;1;1;1;4;7;3;1;1;1;1;3;1;1	chr4:137772526-137800597
Ptbp3	PTBP3	4.21e-85	80	1;1;1;2;1;1;1;1;6;3;1;2;1;1;2;1;2;2;3;1;1;1;4;1;3;2;1;1;21;1;4;5;1;1;1;6;1;3;1;2;2;2;2;2;4;2;2;2;1;1;7;6;1;1;1;2;1;2;4;1;2;1;1;1;1;1;6;1;2;1;1;1;2;1;2;1;1;2;3;1	chr4:59484739-59562236
Strn3	STRN3	1.2e-84	85	1;1;1;2;1;1;1;1;1;3;11;3;1;1;1;2;1;1;1;2;1;2;1;1;1;3;1;1;1;1;1;1;3;1;1;1;2;1;2;2;1;1;1;1;2;1;1;1;5;2;5;1;2;7;3;1;1;2;2;1;10;2;1;2;5;2;5;1;2;1;1;2;1;1;3;1;2;1;1;2;2;1;1;2;1	chr12:52709527-52792901
Nipbl	NIPBL	2.63e-84	122	1;2;2;1;2;1;3;1;1;1;2;1;2;2;4;1;5;1;2;2;2;2;2;1;2;1;2;2;1;2;1;1;1;1;1;5;1;2;4;2;3;1;3;1;2;2;1;1;1;2;1;2;2;2;2;3;1;1;1;3;1;1;2;4;2;1;5;1;2;3;1;1;1;1;3;2;1;1;1;1;1;61;3;2;1;4;1;2;2;1;5;2;1;2;3;2;2;1;2;3;1;1;1;2;3;5;1;1;4;2;2;3;1;1;5;2;1;1;1;1;1;1	chr15:8239823-8394463
Hsd17b4	HSD17B4	9.41e-84	67	1;2;5;1;1;1;1;12;1;2;1;2;1;1;1;1;1;1;1;2;1;1;3;1;4;2;6;1;3;1;1;1;1;6;1;1;1;1;3;2;1;2;2;2;1;2;1;1;1;1;2;1;3;1;3;3;1;1;1;3;1;2;4;2;2;1;2	chr18:50287854-50355924
AI314180	KIAA0368	9.47e-84	100	2;3;4;3;5;2;2;1;3;3;1;1;2;1;1;4;1;4;1;1;4;1;1;2;1;2;1;15;1;1;5;1;1;1;1;1;1;2;1;2;2;1;2;1;2;2;1;2;2;1;1;1;1;1;1;4;1;2;1;2;1;1;1;1;1;1;1;1;3;1;2;2;1;2;2;1;3;1;2;10;3;1;4;3;2;2;1;1;2;1;1;1;1;3;1;2;5;6;7;1	chr4:58812902-58925597
Erbb2ip	ERBB2IP	1.66e-83	93	1;2;8;1;2;4;1;1;20;2;1;1;1;2;2;2;1;1;1;2;2;1;1;2;2;1;1;2;4;1;1;3;1;2;1;1;1;1;1;1;1;1;1;4;2;1;3;1;1;3;1;2;1;2;84;1;1;2;2;1;1;1;1;1;1;4;1;1;5;7;7;4;2;1;1;3;1;1;2;3;2;1;2;3;1;1;2;1;2;1;1;2;4	chr13:104608865-104710666
Smg1	SMG1	1.74e-83	92	2;1;1;2;1;1;2;18;1;1;1;34;5;1;1;1;3;2;1;2;4;2;1;4;3;2;1;1;1;1;1;1;1;2;1;1;2;1;1;2;1;3;1;1;1;2;6;4;1;2;2;1;1;1;1;2;1;1;2;27;2;1;7;2;4;1;1;1;1;2;3;1;1;1;3;1;3;34;1;1;1;1;1;1;2;6;6;1;1;2;2;5	chr7:125274825-125387151
Rab18	RAB18	1.92e-83	44	1;1;1;2;2;2;1;4;2;1;7;21;1;2;1;2;2;1;2;1;1;6;1;2;2;9;1;1;4;1;1;1;4;1;3;1;1;1;1;1;1;1;1;37	chr18:6765164-6791604
Wasl	WASL	2.16e-83	63	2;1;1;3;1;1;1;1;1;1;1;5;1;2;2;5;1;1;1;1;12;3;1;1;4;1;1;2;1;2;2;1;1;1;1;2;1;27;1;1;7;1;1;1;1;1;2;1;11;2;1;1;1;1;6;1;1;6;1;1;1;4;1	chr6:24563809-24614995
Pnpla8	PNPLA8	3.56e-83	56	1;1;1;2;2;6;2;3;1;1;1;3;2;2;1;1;2;1;1;1;3;2;4;2;3;1;1;2;2;1;5;3;1;1;2;1;1;1;1;2;1;2;1;1;1;1;3;2;5;1;1;1;1;2;1;1	chr12:45370140-45414422
Eif4h	EIF4H	2.06e-82	28	1;3;26;2;1;2;1;1;2;2;1;14;1;1;2;1;1;1;1;1;2;1;2;2;2;7;1;1	chr5:135095745-135115198
Usp47	USP47	2.21e-82	84	4;1;1;1;1;1;1;1;1;9;2;2;2;2;1;1;6;1;1;2;4;2;1;1;11;1;1;1;1;1;15;9;1;2;46;1;1;1;1;1;4;4;4;14;1;2;6;2;1;1;2;2;36;1;1;1;1;11;2;1;1;1;1;3;1;1;2;3;1;1;1;2;1;1;1;1;1;1;2;2;2;1;3;1	chr7:119167019-119254900
Clk4	CLK4	2.41e-82	34	1;2;1;1;2;2;2;3;5;2;6;1;1;3;1;1;68;5;1;1;1;1;3;2;1;5;3;2;2;2;3;1;7;17	chr11:51076672-51095266
Eif4g1	EIF4G1	3.23e-82	29	1;4;1;1;1;1;2;2;1;1;3;1;1;1;2;1;1;4;1;2;1;2;25;6;1;1;2;1;1	chr16:20672821-20692956
Ttpa	TTPA	3.6e-82	38	2;1;1;2;1;2;1;1;1;2;1;1;1;1;2;1;33;2;1;2;8;15;1;2;1;1;1;1;2;1;1;1;1;1;1;1;1;1	chr4:19935574-19957932
Acbd5	ACBD5	7.72e-82	55	2;4;1;1;1;1;1;9;3;2;1;1;1;1;3;2;1;1;1;1;3;1;2;2;3;1;6;3;1;1;1;1;1;2;1;1;1;1;1;3;1;1;2;1;1;1;1;10;4;2;1;1;4;1;5	chr2:22923720-22970032
Cpeb2	CPEB2	1.05e-81	66	2;1;1;2;2;1;3;2;4;8;1;1;6;2;1;13;1;1;1;1;5;2;1;1;1;11;2;1;4;1;1;1;21;3;1;5;1;4;27;1;2;3;1;1;2;1;4;1;1;2;1;3;1;1;1;3;1;2;3;2;1;1;2;1;4;6	chr5:43624701-43680963
Dnajc5	DNAJC5	1.61e-81	43	2;1;3;1;2;1;3;1;1;2;1;1;1;2;2;1;2;1;1;2;1;1;2;1;2;1;1;2;3;2;4;2;1;2;1;1;1;3;1;1;2;1;4	chr2:181255189-181287585
Gpbp1l1	GPBP1L1	4.51e-81	49	1;2;2;3;41;1;1;2;1;4;1;1;2;3;1;3;2;2;1;1;3;2;2;2;1;1;54;1;2;6;2;5;5;1;1;1;1;1;2;1;1;1;1;1;1;1;2;1;2	chr4:116230331-116266487
Rbm25	RBM25	7.58e-81	62	2;2;2;1;1;1;1;1;1;2;2;1;1;1;1;2;45;3;2;1;1;6;1;1;3;1;1;1;1;1;1;2;3;1;2;2;2;2;1;1;1;2;1;2;1;1;1;2;1;2;2;2;1;3;1;1;2;1;18;1;1;2	chr12:84973183-85024073
Zbtb43	ZBTB43	1.27e-80	28	1;5;1;1;1;2;1;43;3;2;2;1;1;1;3;4;1;1;1;1;1;3;7;1;5;4;1;2	chr2:33305807-33324052
Rprd2	RPRD2	1.53e-80	59	1;1;21;3;1;1;1;2;1;2;1;3;1;2;3;1;1;2;1;1;3;1;2;2;1;1;1;1;2;1;1;1;4;2;3;1;3;1;1;3;1;2;1;2;1;3;1;2;2;9;1;1;2;1;1;1;1;3;1	chr3:95563795-95622876
Rab2a	RAB2A	1.79e-80	71	1;3;2;5;1;1;1;1;3;1;1;2;2;1;1;1;157;1;1;11;1;1;7;1;1;1;1;4;1;1;1;12;3;1;2;1;2;1;5;2;2;1;1;2;4;2;1;1;2;2;1;1;1;73;1;2;1;1;1;1;1;1;1;2;3;1;1;1;1;1;2	chr4:8462790-8534849
Rbm39	RBM39	3.25e-80	49	1;1;1;2;2;3;1;1;1;2;2;1;3;1;1;5;2;1;4;1;2;32;1;7;1;1;3;1;1;1;1;4;1;3;4;2;1;1;1;2;2;3;2;2;2;1;1;1;2	chr2:155972974-156005976
Numa1	NUMA1	3.53e-80	45	1;1;23;1;1;1;1;2;1;1;2;1;1;1;1;1;1;1;1;1;1;1;1;1;2;4;2;1;2;3;1;1;2;1;1;1;1;6;2;3;2;2;6;1;1	chr7:109118356-109163473
Zmiz1	ZMIZ1	3.86e-80	91	1;3;1;2;1;1;3;1;4;228;1;3;2;1;1;3;1;4;4;2;3;3;1;1;2;1;1;4;3;1;2;3;2;1;1;2;2;2;3;1;1;1;3;1;1;2;1;1;1;7;8;1;5;5;11;2;1;1;1;1;5;1;1;24;1;1;2;1;1;24;1;3;4;1;3;1;1;1;1;1;2;1;1;2;10;1;3;1;1;10;2	chr14:26278670-26486233
Prkar1a	PRKAR1A	4.37e-80	31	5;1;6;2;1;1;1;1;2;8;1;36;1;9;1;4;1;5;1;1;1;8;2;15;1;2;2;2;1;2;2	chr11:109512262-109530962
Slc25a3	SLC25A3	8.13e-80	21	1;3;1;3;1;1;1;5;7;3;1;2;1;3;1;2;1;1;1;3;1	chr10:90579322-90586708
Ppp1cb	PPP1CB	8.29e-80	48	2;1;1;2;1;6;1;2;3;4;1;1;1;1;2;1;4;2;1;1;2;2;1;1;3;2;1;9;2;2;15;2;1;2;1;1;1;3;1;1;5;1;1;1;2;5;1;1	chr5:32761342-32796085
Papola	PAPOLA	1.01e-79	60	5;11;1;2;3;4;24;2;1;2;1;1;12;1;2;1;1;1;1;4;1;1;1;1;5;1;2;1;2;1;1;1;1;2;1;35;1;2;1;5;1;1;2;3;1;2;1;2;1;2;2;3;4;1;1;1;1;3;1;2	chr12:107022911-107077153
Epb4.1	EPB41	1.33e-79	100	3;11;2;1;3;1;1;5;1;1;1;1;2;3;1;1;3;1;4;1;1;1;1;1;3;1;1;13;1;1;1;1;1;1;1;1;1;2;2;3;1;3;8;1;2;1;1;1;1;3;2;2;7;3;1;3;7;1;1;1;1;6;2;1;2;1;2;1;1;1;1;2;1;1;1;3;3;1;1;1;2;1;1;2;2;2;1;3;1;3;1;2;2;1;1;1;1;4;8;2	chr4:131479340-131631228
Srsf11	SRSF11	1.42e-79	43	1;2;1;4;1;2;1;2;74;1;2;2;1;2;4;1;3;1;1;1;12;3;4;3;2;2;2;99;2;2;1;1;1;1;57;12;1;1;1;3;3;3;1	chr3:157673456-157699603
Zmym2	ZMYM2	2.14e-79	77	2;1;3;3;1;1;2;2;2;1;2;1;1;1;1;1;5;2;6;1;2;3;1;1;1;1;2;2;2;1;1;1;1;3;1;1;1;1;1;1;1;1;2;2;3;1;1;2;2;1;1;1;1;1;1;2;2;3;7;1;1;1;2;1;2;2;3;1;1;4;1;2;1;1;2;1;1	chr14:57506631-57581416
Sp3	SP3	2.2e-79	56	7;1;2;1;1;2;2;2;1;3;3;3;1;11;1;1;2;1;1;1;1;2;1;2;5;2;5;1;1;1;3;1;1;1;1;3;1;2;1;1;3;1;1;1;1;2;5;2;1;1;2;2;5;1;1;2	chr2:72774489-72818503
Senp6	SENP6	2.83e-79	76	1;1;2;20;1;1;1;4;1;1;1;1;1;1;1;5;2;7;1;2;1;17;2;1;1;1;3;1;1;3;4;1;1;1;1;1;1;1;1;1;2;1;2;2;1;1;1;1;1;1;2;1;1;2;1;2;1;2;2;4;1;2;2;1;1;1;1;1;1;1;1;1;1;1;3;1	chr9:79914709-79992587
Slc27a2	SLC27A2	2.94e-79	42	2;2;3;1;2;1;3;43;1;1;2;1;2;1;6;1;1;6;3;1;1;5;1;2;2;5;1;1;1;1;1;1;3;1;1;2;2;1;1;4;3;68	chr2:126378759-126413979
Rhobtb1	RHOBTB1	5.52e-79	62	1;1;2;1;1;1;2;1;2;2;1;1;2;1;1;1;1;1;8;1;1;167;3;1;1;1;4;1;2;1;3;1;3;1;2;1;2;1;3;1;1;4;4;2;2;2;1;7;4;1;1;1;1;4;1;2;1;1;1;1;54;1	chr10:68671299-68754532
Ece1	ECE1	6.11e-79	60	1;1;1;5;1;2;52;27;10;4;1;5;1;3;2;2;1;2;2;1;4;1;2;1;2;3;2;3;4;6;4;1;2;2;1;2;27;1;1;1;1;3;1;1;1;1;3;1;2;2;1;1;1;1;1;1;7;1;1;1	chr4:137418151-137521144
Tsc22d2	TSC22D2	9.76e-79	67	1;1;1;2;4;1;2;2;4;30;1;1;3;3;2;2;2;1;2;1;1;2;83;1;1;1;1;1;3;2;2;11;1;1;3;1;1;4;4;3;11;1;2;2;1;1;1;1;1;2;1;1;1;1;2;1;1;1;1;2;1;1;2;1;1;1;2	chr3:58219610-58270709
Dnajb6	DNAJB6	1.06e-78	52	1;1;1;1;3;1;7;1;4;1;2;1;1;1;3;1;2;1;2;1;1;1;1;1;1;2;2;1;1;1;1;1;43;1;1;1;1;1;3;1;3;1;1;1;10;1;1;1;2;1;3;6	chr5:30062437-30113018
Ythdf1	YTHDF1	1.18e-78	29	1;1;1;5;1;4;1;1;3;1;1;1;3;2;23;1;1;1;1;2;2;1;2;1;1;2;1;1;1	chr2:180639081-180655641
Trpc4ap	TRPC4AP	1.56e-78	55	4;1;1;3;2;1;1;5;1;3;1;4;1;5;1;1;1;2;5;4;1;1;1;4;1;1;2;1;1;8;2;2;1;1;1;1;13;1;1;2;1;1;1;1;10;1;3;2;1;1;4;1;1;1;2	chr2:155460012-155518120
Tnpo1	TNPO1	1.91e-78	74	2;1;2;2;2;2;1;14;2;2;1;2;1;1;1;1;1;2;1;3;2;3;1;1;1;4;2;4;1;3;3;1;1;1;5;1;1;5;2;2;1;1;1;1;1;1;1;3;1;1;4;2;1;1;3;1;1;3;5;1;1;1;2;1;2;12;2;1;2;2;1;5;1;1	chr13:99612035-99696339
Garem	GAREM	3.12e-78	104	1;1;6;1;1;1;1;1;1;1;1;1;1;5;4;4;1;4;2;3;2;1;1;1;1;1;1;2;1;2;1;1;5;1;2;3;1;1;1;1;1;2;1;2;1;1;4;1;1;2;2;1;4;2;16;3;1;1;2;1;1;1;1;1;25;1;1;2;1;1;1;1;2;1;1;1;1;3;1;1;5;3;2;1;1;2;3;3;2;2;2;1;1;3;1;3;1;2;4;1;1;1;3;1	chr18:21285842-21458640
Csnk2a1	CSNK2A1	3.9e-78	55	3;2;1;1;5;2;1;2;1;1;1;1;7;1;2;1;1;1;4;1;1;1;2;1;1;1;3;1;1;1;1;1;2;2;1;1;1;1;2;2;4;1;2;1;3;2;1;1;1;2;4;1;1;1;1	chr2:152052575-152107587
Sec31a	SEC31A	7.35e-78	56	1;1;1;2;1;1;1;2;1;1;2;1;3;2;1;1;1;1;1;3;5;2;1;3;1;1;3;8;4;7;2;9;2;2;19;1;1;1;1;1;1;1;1;1;2;1;2;1;1;2;1;8;1;1;1;4	chr5:100790667-100845253
Derl1	DERL1	9.04e-78	35	1;1;1;1;1;4;1;1;1;2;3;2;1;1;2;1;1;1;12;1;8;1;3;1;1;1;1;1;3;1;2;4;2;1;1	chr15:57701056-57723973
Prdx1	PRDX1	1.29e-77	27	1;2;1;3;4;1;3;1;1;2;1;1;2;1;1;1;1;1;7;1;2;1;1;4;1;1;1	chr4:116358203-116372605
Rock2	ROCK2	1.3e-77	87	3;2;3;1;15;4;2;2;2;4;3;2;1;1;1;1;2;2;7;1;2;1;1;5;1;1;1;3;1;1;1;1;1;1;1;1;1;1;1;1;1;1;1;1;2;1;3;3;2;1;2;1;5;1;1;2;1;8;1;1;1;1;1;2;1;1;2;1;1;1;1;6;1;1;2;1;1;1;9;2;1;1;1;5;1;1;2	chr12:16901783-16995080
Slc22a23	SLC22A23	1.51e-77	97	1;1;1;1;2;1;1;1;1;1;5;1;2;2;1;2;1;1;8;1;2;1;1;1;1;1;2;2;2;4;1;1;2;4;4;5;1;4;8;1;2;1;1;1;3;4;1;4;4;4;1;7;3;1;1;2;2;1;1;1;1;1;1;1;1;5;1;1;4;2;1;1;1;3;1;2;1;2;5;3;1;1;1;2;1;1;1;6;4;5;2;1;3;1;1;1;1	chr13:34271026-34437051
Nrip1	NRIP1	1.83e-77	70	1;3;1;1;2;3;2;1;1;1;1;3;2;1;1;5;24;2;1;2;1;1;2;1;2;3;1;2;1;1;1;1;1;1;2;1;4;1;3;3;1;1;1;3;1;1;1;2;1;4;1;2;1;1;1;1;2;1;1;1;1;1;1;3;3;1;2;2;2;1	chr16:76291106-76373294
Golph3	GOLPH3	2.78e-77	42	1;1;1;3;1;1;1;1;1;1;1;1;3;3;2;1;1;2;2;1;3;1;2;2;1;2;2;2;5;1;1;1;1;1;3;1;3;1;1;1;1;1	chr15:12251250-12281022
Hspa4	HSPA4	3.01e-77	47	1;2;1;1;1;1;6;1;2;1;3;1;1;2;1;3;1;4;1;1;28;1;1;1;1;3;1;4;1;2;1;1;2;2;1;1;1;1;1;2;1;1;1;1;2;29;1	chr11:53073315-53113981
Dnajc3	DNAJC3	4.42e-77	49	3;1;1;2;1;2;1;4;2;4;1;1;7;1;1;1;1;1;1;1;2;1;1;2;1;1;2;1;1;1;1;3;1;1;1;2;1;1;1;1;1;1;1;1;8;1;8;1;1	chr14:119337153-119380924
Tdo2	TDO2	4.75e-77	34	6;1;4;1;1;2;1;1;1;1;1;4;3;1;1;1;3;2;2;1;1;1;2;1;5;1;1;19;3;1;1;1;17;1	chr3:81762335-81779650
Rps15a	RPS15A	1.2e-76	23	1;7;6;1;1;1;1;1;2;1;1;7;1;2;1;2;1;34;1;1;2;2;1	chr7:125247889-125259661
Ccny	CCNY	1.27e-76	92	1;2;1;2;1;2;4;1;2;1;3;1;4;1;1;1;1;2;2;1;7;1;1;1;3;1;7;1;2;3;2;1;1;1;1;1;1;1;1;1;2;2;2;16;3;1;1;1;2;1;1;1;1;2;1;1;2;1;4;4;1;1;2;1;7;1;4;1;3;1;1;1;1;1;2;2;2;5;1;1;37;1;1;1;6;1;1;1;2;1;1;1	chr18:9314041-9450148
Ttc39c	TTC39C	1.72e-76	67	2;1;2;1;2;1;2;1;2;2;2;14;1;1;5;1;1;1;4;1;1;1;14;1;1;3;2;3;29;12;1;1;1;1;1;1;4;1;12;2;1;2;1;1;1;3;4;7;1;1;9;1;3;1;3;4;1;1;1;1;1;1;4;5;4;3;2	chr18:12802041-12895561
Rhot1	RHOT1	4.26e-76	60	1;2;1;1;1;1;1;14;1;5;4;2;3;2;1;1;2;1;2;16;3;1;1;1;1;1;1;1;1;1;1;1;3;3;3;1;1;1;3;1;2;3;1;1;1;1;2;4;2;1;1;2;1;1;1;1;1;2;1;3	chr11:80022556-80081409
Rreb1	RREB1	4.56e-76	81	1;3;2;3;3;1;1;1;1;47;2;1;31;1;3;1;15;1;1;4;5;2;1;4;1;7;3;1;1;2;1;1;1;1;1;1;3;3;1;1;4;3;3;1;1;9;1;1;1;12;1;1;2;1;1;2;3;1;1;2;4;1;3;2;1;2;2;1;4;2;2;1;1;1;1;1;11;3;3;2;1	chr13:37917906-38043874
Tomm70a	TOMM70A	4.89e-76	48	1;1;1;1;2;1;3;1;1;2;1;1;1;1;1;1;3;5;1;2;2;1;1;12;1;2;1;4;1;3;1;1;2;1;2;2;3;1;1;7;1;1;1;1;1;1;1;1	chr16:57121826-57154643
Akirin2	AKIRIN2	8.84e-76	32	1;2;1;26;1;1;3;1;1;3;2;1;1;1;1;1;1;2;1;1;48;1;1;1;1;1;1;1;1;2;1;1	chr4:34497863-34514157
Nbr1	NBR1	2.11e-75	38	1;1;1;1;1;4;1;1;4;1;2;1;2;6;2;2;1;1;1;3;1;1;1;1;1;2;1;2;1;1;1;1;3;1;2;1;1;5	chr11:101413420-101443265
Rap1b	RAP1B	2.19e-75	42	1;1;1;1;1;1;2;3;2;1;1;9;6;4;1;1;4;1;1;1;1;1;2;2;2;1;1;1;1;1;1;4;1;1;1;5;1;2;1;7;1;2	chr10:117251652-117283030
Uhrf2	UHRF2	2.26e-75	67	1;1;2;1;2;1;1;4;2;1;1;3;1;1;8;3;1;2;1;1;1;1;7;4;2;2;1;5;1;1;1;1;1;1;1;4;1;3;1;5;1;1;1;1;2;1;1;1;1;1;3;2;1;1;2;2;1;1;3;37;2;1;2;1;1;4;1	chr19:30105002-30168214
Ddx17	DDX17	2.95e-75	31	1;2;1;134;1;1;1;1;1;10;1;2;1;1;3;3;1;1;4;1;1;2;1;2;3;3;4;1;2;5;1	chr15:79358125-79377171
Qrich1	QRICH1	3.08e-75	48	2;1;2;1;9;1;1;4;1;2;2;1;3;1;1;2;1;1;1;1;2;4;50;2;1;1;3;1;2;1;1;2;3;2;1;1;1;9;1;1;3;1;2;1;5;1;2;1	chr9:108419417-108462498
Eif3j1		5.5e-75	40	3;4;3;1;2;2;3;1;2;2;2;1;1;6;2;5;2;1;1;2;1;4;1;2;1;1;1;2;1;1;1;1;3;1;1;1;2;3;1;2	chr2:121854315-121879368
Eif3j2		5.5e-75	40	3;4;3;1;2;2;3;1;2;2;2;1;1;6;2;5;2;1;1;2;1;4;1;2;1;1;1;2;1;1;1;1;3;1;1;1;2;3;1;2	chr2:121854318-121879367
Rab10	RAB10	6.43e-75	63	3;1;1;1;3;1;11;1;1;1;1;3;2;2;2;5;3;1;4;5;1;3;6;1;2;7;3;1;1;1;1;1;2;3;1;1;1;8;2;1;2;1;1;2;1;1;2;1;2;1;1;1;1;11;2;2;1;1;3;3;1;3;1	chr12:3247427-3309969
Mapk1	MAPK1	1.19e-74	62	2;1;1;1;1;1;1;2;1;1;2;1;1;2;1;7;1;2;3;1;1;1;1;1;1;1;1;3;2;1;1;1;1;1;1;1;1;3;1;2;1;1;5;1;1;1;1;1;2;1;1;8;2;2;1;1;2;1;1;10;1;1	chr16:16983474-17047546
Ndel1	NDEL1	1.42e-74	41	1;2;4;3;2;1;1;8;1;2;1;1;1;1;2;1;1;3;1;2;2;1;1;1;1;1;1;1;2;1;1;2;1;4;1;3;2;1;1;1;1	chr11:68634948-68666633
Stard13	STARD13	2.02e-74	94	5;1;1;1;1;1;1;1;1;3;2;2;2;1;1;1;2;1;1;1;1;2;2;1;1;1;1;3;1;3;1;2;1;7;1;2;1;1;2;1;1;4;1;1;7;2;3;2;3;3;4;2;3;1;1;1;2;1;4;1;1;1;1;2;1;2;1;1;1;1;1;3;1;5;1;1;1;5;1;4;9;1;1;1;17;1;4;1;2;2;2;2;1;11	chr5:151840089-151992768
Eif2s2	EIF2S2	2.95e-74	37	4;1;2;1;1;2;2;2;2;2;2;1;6;1;1;1;1;1;1;1;2;2;4;1;1;1;3;1;1;1;1;1;2;2;3;1;1	chr2:154697145-154718642
Slc35d1	SLC35D1	4.24e-74	48	4;1;1;1;1;2;1;2;2;1;1;1;2;1;1;1;2;1;1;2;1;10;1;1;4;1;6;16;1;1;12;1;1;4;1;1;1;1;2;1;1;6;2;1;2;2;1;1	chr4:102844322-102887489
Zfp655	ZNF655	4.93e-74	28	2;11;4;2;2;1;7;1;1;1;1;2;1;2;1;4;1;1;1;1;5;4;1;2;25;2;38;1	chr5:145992583-146008175
Mdm2	MDM2	5.58e-74	34	3;1;1;4;2;2;1;2;3;1;1;1;4;1;1;1;3;2;2;14;1;1;1;2;2;1;1;3;1;1;2;2;1;2	chr10:117125930-117147814
Glud1	GLUD1	5.58e-74	43	1;8;1;2;1;2;1;1;8;2;1;3;1;1;1;2;1;3;2;2;1;1;1;1;1;4;2;1;19;1;8;1;1;1;1;1;1;1;6;1;1;1;4	chr14:35123912-35158219
Nedd4l	NEDD4L	8.19e-74	139	3;2;3;4;3;2;1;1;2;1;1;1;1;2;3;1;2;1;1;3;1;2;1;1;2;2;2;2;1;1;1;2;1;1;3;5;1;7;1;2;1;1;4;42;2;2;2;1;2;1;2;1;1;4;1;3;1;34;7;2;3;5;1;1;3;9;1;1;1;1;1;3;1;1;1;1;1;1;1;10;1;1;1;2;1;1;2;3;2;1;1;2;3;3;2;2;2;1;2;1;2;1;1;2;1;1;1;3;1;1;1;5;1;4;1;1;1;7;1;9;1;2;7;1;1;4;4;2;3;1;1;1;1;1;10;1;1;1;2	chr18:65047409-65377480
Selt		9.24e-74	31	1;1;2;3;7;2;1;1;2;1;1;1;5;1;2;2;4;1;4;1;6;1;2;3;1;2;1;1;1;1;4	chr3:58380579-58397466
Clpx	CLPX	1.11e-73	46	4;7;2;2;23;5;2;1;2;1;1;1;3;1;1;1;1;1;3;5;1;2;6;1;1;1;1;5;36;1;2;9;1;2;1;1;20;2;2;1;1;1;3;2;1;3	chr9:65142066-65178465
Zfp706	ZNF706	1.5e-73	23	1;1;1;4;1;1;1;1;1;1;1;3;1;1;1;1;4;7;2;1;1;5;1	chr15:36926781-36937157
Xrn2	XRN2	1.63e-73	69	3;1;2;1;15;4;1;1;1;2;6;2;1;1;2;1;16;2;1;1;1;1;1;1;1;1;3;2;5;2;1;1;1;2;1;1;1;1;1;1;1;2;1;1;2;2;1;4;1;1;3;1;1;2;2;1;3;2;3;1;1;1;1;1;1;1;1;4;1	chr2:146838795-146903733
Atl3	ATL3	1.82e-73	51	2;7;1;3;1;1;2;2;2;10;1;2;1;8;1;1;1;1;2;1;1;2;4;3;1;1;1;1;1;4;2;1;2;1;2;2;1;1;1;1;1;7;1;1;1;1;1;2;1;1;1	chr19:7568529-7613099
Rbm14-rbm4		2.05e-73	36	3;2;2;1;38;1;2;1;1;1;1;1;2;1;1;1;2;1;1;5;1;2;1;1;2;1;3;2;4;1;1;44;1;1;1;3	chr19:4784292-4811634
March7	MARCH7	4.63e-73	51	1;1;21;1;1;1;3;2;1;1;1;1;2;5;5;2;1;1;1;1;6;2;1;1;1;1;2;1;1;1;1;1;1;1;1;1;1;1;17;12;1;1;1;1;3;2;1;1;1;1;1	chr2:60047992-60086442
Rnf10	RNF10	7.03e-73	33	3;2;3;2;5;1;3;3;1;1;1;1;1;1;4;1;1;4;2;1;1;3;1;1;2;2;4;4;1;1;1;19;2	chr5:115691778-115722904
Nr1h4	NR1H4	8.57e-73	69	1;5;3;1;1;1;1;3;1;5;1;1;1;2;9;16;9;2;2;1;1;3;2;1;1;1;1;2;2;2;1;1;1;1;1;2;1;2;7;1;2;4;1;2;1;1;2;3;2;2;1;1;2;2;1;7;1;1;2;1;1;1;1;1;1;1;1;1;1	chr10:88916978-88996367
Ghr	GHR	1.26e-72	138	8;1;1;3;1;1;8;4;2;2;8;5;1;1;3;1;3;1;1;1;1;1;1;1;1;8;1;3;2;1;1;3;2;1;1;2;2;1;1;10;2;24;2;2;1;14;4;2;4;6;2;1;2;2;3;1;2;31;1;3;1;1;1;1;3;3;7;2;7;5;2;2;1;7;1;2;2;1;1;2;1;4;2;2;1;3;1;1;2;1;3;2;5;5;1;1;1;1;2;1;1;1;1;2;1;1;4;2;3;2;2;1;1;2;8;1;6;4;2;1;1;2;4;1;1;1;1;1;6;12;2;3;1;2;1;4;1;1	chr15:3267754-3533352
Prpf39	PRPF39	1.66e-72	44	1;4;1;1;1;1;2;86;1;2;2;1;1;1;1;1;4;5;4;5;1;2;1;3;1;1;2;1;1;37;1;1;1;1;2;7;1;2;1;1;4;2;1;2	chr12:66137320-66164373
Rbm4b	RBM4B	3.35e-72	22	1;1;1;1;1;1;1;1;1;3;1;3;1;2;1;1;2;1;3;2;1;1	chr19:4756524-4765940
Sorbs2	SORBS2	3.61e-72	154	2;1;7;1;1;1;1;2;2;3;2;1;2;2;10;3;1;2;1;1;2;3;4;22;1;1;3;2;2;4;1;1;1;3;1;1;1;1;1;1;1;1;1;1;2;1;1;4;2;1;1;2;1;2;2;1;1;4;1;3;3;7;6;1;1;1;1;2;2;1;2;1;1;3;1;2;3;5;3;4;3;1;6;1;1;1;1;3;2;1;2;1;1;1;27;3;2;4;1;1;1;1;22;1;1;1;6;2;5;1;2;2;1;1;2;2;1;1;1;5;3;2;1;1;5;5;2;1;2;1;2;3;4;1;26;3;1;1;1;1;6;1;1;2;3;2;1;2;2;1;1;3;2;2	chr8:46593141-46913260
G3bp2	G3BP2	4.24e-72	41	2;1;1;1;1;1;1;1;27;1;2;1;1;2;1;1;1;3;1;1;1;1;2;4;1;1;1;1;1;1;2;3;1;1;2;1;3;1;2;1;2	chr5:92481171-92512761
Map4k3	MAP4K3	6.18e-72	95	5;1;1;2;1;7;1;1;1;2;2;1;1;1;1;2;1;3;1;1;1;2;1;1;1;2;7;7;1;2;1;1;1;3;1;1;2;1;9;1;1;1;1;2;1;2;3;1;1;1;1;1;1;1;1;2;3;2;1;4;2;1;4;1;1;3;3;4;3;3;2;1;2;2;1;2;2;7;2;1;2;1;5;2;1;3;1;2;2;2;1;1;1;2;3	chr17:80979852-81127365
Numb	NUMB	6.5e-72	92	7;1;1;1;1;7;2;1;1;1;1;1;1;1;5;2;2;1;1;2;1;1;1;1;3;1;3;5;2;1;1;2;1;2;4;1;1;3;5;1;6;3;1;1;1;2;8;1;1;3;1;3;1;4;2;1;10;1;1;2;3;2;3;2;1;1;1;1;1;1;7;2;3;1;1;1;1;1;3;2;1;1;1;1;2;1;1;2;2;1;4;1	chr12:85134983-85262884
Rnf4	RNF4	8.26e-72	29	23;2;1;5;1;1;1;1;2;1;1;2;2;1;2;1;6;1;30;1;20;18;2;1;2;2;4;1;3	chr5:34679038-34696079
Mavs	MAVS	1.48e-71	22	1;1;2;1;1;1;1;1;5;1;19;5;19;6;11;3;2;1;1;3;12;1	chr2:131059798-131073760
Cd164	CD164	1.71e-71	25	1;1;1;1;1;3;1;1;3;2;2;1;2;1;26;1;1;1;2;1;3;1;6;1;3	chr10:41239305-41250848
Acsl1	ACSL1	2.71e-71	54	1;1;6;1;1;1;1;1;1;1;3;5;3;4;1;1;2;3;1;3;1;5;4;1;2;3;1;2;1;4;6;2;42;1;1;3;2;4;2;1;1;1;5;1;3;1;1;1;1;3;1;3;1;1	chr8:47556395-47621404
Wdr33	WDR33	4.45e-71	79	1;3;6;1;1;2;2;9;1;1;1;1;5;1;2;1;2;1;1;1;3;2;2;3;1;1;1;1;4;1;1;1;1;3;1;1;1;2;1;2;1;1;2;4;2;1;4;2;1;3;1;1;1;1;1;1;1;3;1;2;1;4;1;1;3;1;1;3;3;1;1;1;1;1;1;1;1;1;3	chr18:31963710-32068641
Kat6a	KAT6A	5.85e-71	73	1;1;1;1;2;2;1;2;1;1;1;1;2;2;9;3;5;1;1;1;1;3;2;1;4;1;1;1;1;2;1;1;1;1;1;1;2;1;1;1;1;2;2;1;1;1;1;2;1;2;2;4;4;1;9;2;1;2;1;2;2;2;2;1;5;1;2;1;1;1;2;2;1	chr8:23970010-24053734
Otud4	OTUD4	1.18e-70	48	2;1;1;1;4;1;1;1;7;2;1;20;1;2;3;2;1;1;1;4;2;1;1;2;1;1;10;1;1;6;1;1;1;1;3;1;3;1;2;2;1;2;3;1;1;1;3;2	chr8:82163574-82201654
Map3k1	MAP3K1	1.54e-70	54	1;1;2;1;1;2;1;1;1;3;1;1;1;1;1;1;52;1;2;1;2;2;2;1;2;2;1;4;3;1;1;2;1;2;4;1;1;1;1;4;2;1;1;1;1;61;2;2;1;2;1;1;2;2	chr13:112536642-112599191
Sfpq	SFPQ	1.74e-70	29	1;1;3;1;1;2;1;1;9;1;1;6;2;3;1;2;1;2;2;3;3;1;4;4;1;1;1;2;1	chr4:126698544-126714258
Hif1a	HIF1A	3.24e-70	53	36;1;1;1;1;1;1;1;1;1;1;7;1;5;1;2;4;1;5;8;1;2;1;1;2;1;1;1;1;7;2;1;2;2;1;1;1;1;1;1;3;2;1;1;1;1;57;1;4;2;1;1;2	chr12:75008853-75048517
Zfand5	ZFAND5	4.2e-70	29	1;1;1;1;2;2;2;1;1;1;1;1;2;1;1;1;1;1;2;1;1;1;2;1;1;1;12;1;5	chr19:21346767-21361330
Nudt4	NUDT4	4.78e-70	26	1;1;1;3;1;1;2;1;2;2;1;1;5;1;1;13;2;1;4;1;31;1;1;28;2;2	chr10:95009640-95026801
Suclg2	SUCLG2	4.93e-70	121	2;1;2;3;1;1;2;1;2;2;2;1;1;1;1;1;5;1;3;2;1;1;3;9;1;1;1;2;3;1;3;4;2;1;2;4;2;3;7;2;6;1;1;1;1;1;2;1;1;1;1;1;2;4;1;3;1;1;1;1;1;3;2;1;1;2;3;1;2;1;2;1;1;1;5;1;7;2;1;1;2;1;2;1;1;1;1;1;1;2;2;2;5;3;2;1;4;1;1;1;1;2;1;4;1;1;2;3;4;2;6;2;1;6;1;2;3;3;2;1;1	chr6:95423002-95668840
Lsm12	LSM12	4.99e-70	31	2;1;1;3;1;2;1;1;1;10;1;2;1;1;2;1;5;1;1;1;1;1;1;2;2;1;2;1;1;1;2	chr11:102024802-102046570
Litaf	LITAF	1.1e-69	35	1;3;3;3;1;1;1;3;2;1;1;1;1;2;1;1;1;6;1;1;1;3;2;1;1;1;4;1;1;2;4;1;2;1;1	chr16:10959365-10993214
Copb1	COPB1	1.95e-69	48	2;1;1;1;1;1;2;2;2;1;5;1;1;3;1;1;1;2;2;1;1;1;1;1;9;1;2;1;1;1;5;2;1;5;1;2;1;1;1;1;2;2;1;1;2;1;1;1	chr7:121359072-121398194
Cdh2	CDH2	3.97e-69	122	6;3;1;2;2;2;2;2;1;1;1;2;3;4;1;4;1;3;1;1;1;7;1;2;2;1;1;1;1;3;1;3;2;2;1;1;3;1;1;4;1;1;2;2;1;7;1;3;1;1;1;1;1;8;1;1;1;3;1;1;3;5;1;1;1;7;3;2;1;1;1;1;1;2;3;1;1;1;1;1;2;22;2;1;1;1;1;4;2;2;1;1;1;1;2;4;2;4;2;3;9;1;1;1;5;1;1;32;2;1;1;11;2;1;1;1;1;3;1;1;3;1	chr18:16747385-16967558
Gclm	GCLM	4.21e-69	32	1;1;1;1;1;1;1;1;3;1;1;2;1;1;1;1;1;1;6;1;1;1;1;1;2;1;1;2;1;1;1;1	chr3:121948474-121970133
Sar1b	SAR1B	4.49e-69	36	2;1;2;3;3;2;1;2;3;1;1;1;1;1;1;2;2;1;1;8;1;2;1;1;1;1;2;1;1;1;1;1;1;4;3;1	chr11:51577164-51605455
Cp	CP	4.64e-69	56	1;1;1;1;1;1;1;1;2;1;1;1;2;1;1;1;3;2;1;1;1;1;1;1;3;1;1;1;3;1;1;3;1;3;1;3;1;1;1;2;2;1;1;1;1;2;1;1;1;1;2;1;1;8;1;2	chr3:19857053-19909750
Mtmr3	MTMR3	6.02e-69	83	3;1;3;7;2;1;1;1;2;1;1;2;1;9;2;1;2;1;3;5;1;3;1;1;2;1;1;1;1;1;2;1;1;3;5;4;2;1;1;1;1;1;1;1;3;1;1;1;1;2;1;5;2;1;2;1;4;2;2;1;7;1;1;3;1;11;4;2;1;1;1;2;1;1;2;1;1;1;2;3;1;1;3	chr11:4380870-4494818
Chd2	CHD2	6.47e-69	82	1;3;4;1;3;2;1;2;1;1;1;1;1;1;1;2;1;1;1;1;1;3;8;1;6;2;1;1;1;3;1;3;4;1;2;2;1;2;4;1;5;3;1;1;1;1;2;3;2;2;2;1;1;1;1;1;2;4;1;1;1;1;1;3;1;26;1;4;1;2;1;2;1;1;1;1;3;1;1;1;1;1	chr7:80571537-80686632
Prdm2	PRDM2	6.48e-69	72	1;3;2;1;2;1;1;1;1;1;2;4;2;1;2;1;3;1;1;2;1;1;1;1;1;1;1;42;2;1;2;1;1;1;1;2;3;1;1;3;5;1;2;2;1;51;1;1;1;1;1;2;1;18;1;1;2;3;1;1;1;1;2;1;4;1;1;1;2;9;1;2	chr4:142697293-142802612
Aldh1l1	ALDH1L1	8.93e-69	40	1;19;1;3;2;9;2;2;2;1;2;4;1;1;2;1;2;16;2;4;20;2;1;1;2;1;1;2;3;1;1;1;1;7;1;2;2;1;2;1	chr6:90500841-90549165
Cand1	CAND1	3.06e-68	46	2;2;1;1;2;1;1;3;1;2;1;3;9;2;3;1;1;2;3;1;1;1;4;2;1;1;2;1;1;1;1;1;1;1;1;7;1;1;1;2;1;1;1;1;2;1	chr10:118635867-118677111
Sirt3	SIRT3	3.59e-68	27	1;2;2;3;1;1;2;1;1;2;1;1;2;2;1;3;1;1;2;3;2;1;3;1;2;2;2	chr7:148049561-148068208
Pabpc1	PABPC1	4.43e-68	26	2;1;1;1;1;7;1;2;2;1;1;2;1;1;1;1;2;1;1;1;1;1;1;1;1;4	chr15:36525412-36538728
Arih2	ARIH2	4.77e-68	47	2;2;2;2;1;1;4;1;1;1;3;4;1;1;1;1;2;1;3;1;5;1;1;1;2;1;1;1;3;24;1;1;1;1;1;1;1;2;2;18;3;1;2;1;1;1;1	chr9:108505273-108551711
Arid4b	ARID4B	8.4e-68	97	3;3;1;2;1;1;2;2;1;1;1;1;36;2;1;1;1;1;4;1;1;1;2;1;1;1;1;5;1;1;1;1;1;1;1;2;1;1;1;4;1;1;1;1;1;1;2;3;8;1;1;1;1;2;2;1;1;3;3;1;1;1;1;1;1;2;1;1;1;1;1;2;9;1;1;1;1;1;1;2;1;1;1;1;4;3;1;1;1;2;2;15;1;3;1;1;1	chr13:14156050-14291870
Usp3	USP3	1.22e-67	68	4;3;1;3;2;1;3;2;2;6;1;2;1;1;1;1;1;1;3;1;1;1;2;13;1;5;1;2;1;1;1;7;1;1;2;1;1;21;1;1;2;1;2;1;1;1;6;2;2;2;1;1;3;1;1;1;1;1;2;2;1;3;1;1;2;1;1;1	chr9:66365687-66440787
Fam13b	FAM13B	1.25e-67	61	1;8;1;1;1;1;2;1;2;1;1;4;1;2;9;1;1;1;2;5;2;2;1;2;2;2;1;1;1;1;1;1;3;8;21;2;2;1;2;7;1;2;1;1;1;2;1;1;3;1;2;3;1;3;1;1;2;7;2;1;7	chr18:34602004-34666477
Pgm2	PGM1	1.62e-67	50	1;1;1;2;5;2;1;1;1;1;2;1;1;4;1;1;4;1;1;1;1;1;8;1;1;1;2;1;1;11;1;1;3;1;2;1;2;3;1;2;1;1;1;6;1;2;2;1;1;5	chr4:99602055-99659899
Zfp91	ZFP91	1.7e-67	43	1;1;1;1;2;1;1;2;2;1;2;1;3;2;1;1;2;4;2;1;2;1;1;1;1;2;1;2;1;1;3;2;3;2;1;2;1;2;1;1;21;7;1	chr19:12841428-12870613
Uso1	USO1	2.22e-67	59	9;2;3;1;2;1;1;1;2;3;1;1;5;1;1;2;1;1;6;8;1;1;1;1;1;4;1;1;2;1;1;5;4;1;1;1;1;6;1;3;3;1;1;2;2;1;1;3;1;1;4;1;1;13;1;6;2;1;1	chr5:92566963-92631821
Fads2	FADS2	2.74e-67	36	2;3;1;4;1;2;1;1;3;11;3;1;5;8;2;1;1;2;1;1;1;2;3;32;26;1;1;7;2;1;12;28;1;1;5;1	chr19:10138653-10175993
Trak1	TRAK1	2.91e-67	58	1;9;2;6;4;1;1;2;2;1;1;1;2;4;1;3;1;1;1;19;1;1;1;2;3;4;1;1;1;1;2;3;10;1;7;1;3;4;1;1;2;3;2;1;1;11;4;1;1;1;1;1;1;1;1;1;1;1	chr9:121276075-121384036
Tnrc6b	TNRC6B	2.33e-66	119	1;2;1;1;2;2;6;1;2;1;1;1;2;2;8;1;2;2;15;1;1;1;2;1;1;1;1;3;1;2;3;1;1;2;1;1;1;3;1;1;3;2;2;1;2;1;2;5;1;1;2;1;2;1;5;1;1;1;2;1;1;2;2;3;2;1;3;1;1;1;2;1;2;1;1;2;2;1;1;3;1;1;2;2;3;1;1;1;1;3;4;1;4;3;2;1;1;3;2;2;1;1;5;6;1;1;3;1;2;4;1;2;1;1;1;1;1;3;3	chr15:80541742-80771516
Abcb11	ABCB11	3.07e-66	76	1;1;1;1;1;2;1;3;1;1;1;1;2;3;1;1;1;3;2;2;1;1;1;5;1;1;2;1;6;1;1;1;1;1;1;1;1;2;2;1;28;1;1;6;1;4;1;3;1;1;1;1;1;1;2;5;1;1;1;8;5;6;2;1;2;1;3;1;1;3;1;1;1;1;2;2	chr2:69076338-69180673
Gcnt2	GCNT2	3.74e-66	67	1;1;1;7;1;1;5;4;2;4;1;1;8;1;1;1;5;1;2;2;2;4;1;1;2;1;1;1;1;4;1;1;1;3;5;1;1;1;4;1;1;1;1;2;1;2;1;1;1;2;2;1;5;1;1;1;1;1;2;1;4;1;1;5;4;1;1	chr13:40955136-41056261
Mapk1ip1l	MAPK1IP1L	6.29e-66	33	1;2;1;2;1;5;2;1;5;6;1;1;1;5;2;3;5;1;1;1;1;1;1;3;4;33;1;1;1;1;11;1;1	chr14:47917988-47942766
Riok3	RIOK3	7.29e-66	35	1;1;1;3;2;1;2;5;1;1;1;19;1;1;2;1;1;1;1;1;2;1;1;1;1;1;1;1;1;1;1;2;2;1;1	chr18:12287358-12315876
Rbm5	RBM5	1.25e-65	39	4;3;1;3;1;1;1;1;8;1;1;1;1;1;1;2;6;2;1;4;1;3;1;3;1;1;3;1;1;2;32;1;2;1;1;1;1;1;1	chr9:107642825-107673333
Wnk1	WNK1	1.57e-65	92	3;2;3;2;2;1;3;1;1;1;1;1;3;2;1;2;2;4;1;1;3;4;2;3;3;1;1;1;1;31;1;1;2;1;1;1;1;6;1;1;1;1;3;2;2;1;1;1;2;2;1;1;1;1;2;1;1;1;2;9;1;2;1;2;1;2;3;1;1;1;2;2;1;1;1;1;2;3;1;1;1;7;1;1;1;3;2;4;4;2;1;2	chr6:119873986-119988673
Cxxc5	CXXC5	2.16e-65	29	1;1;1;1;1;5;1;1;1;1;2;1;1;4;1;1;1;1;3;2;2;1;1;1;1;1;2;3;1	chr18:35989471-36021342
Ube2b	UBE2B	2.2e-65	26	2;1;2;1;1;14;4;6;4;1;5;1;1;1;4;1;3;1;1;3;27;1;1;2;2;3	chr11:51798647-51813968
Optn	OPTN	2.9e-65	42	1;2;1;1;1;1;1;1;1;6;3;1;1;1;1;1;2;1;3;2;4;4;1;1;5;1;1;1;2;1;3;1;1;7;19;1;2;1;1;2;2;2	chr2:4941687-4984984
Ankrd13c	ANKRD13C	3.4e-65	55	1;1;7;2;1;1;1;2;1;5;1;8;1;4;1;1;1;2;5;1;1;1;1;1;2;2;1;1;4;10;4;1;1;1;1;3;1;1;1;4;1;1;2;1;1;1;23;2;2;1;1;1;1;9;1	chr3:157610429-157669801
Minos1	MINOS1	3.56e-65	33	2;1;2;1;1;2;1;1;1;3;6;2;1;1;2;1;1;1;1;1;1;1;1;1;1;1;3;1;2;2;2;3;1	chr4:138657728-138687028
Csnk1g3	CSNK1G3	1.04e-64	76	6;4;2;1;1;2;1;3;1;3;1;3;7;5;3;1;2;1;3;1;1;4;1;1;4;1;1;1;4;1;1;1;1;2;1;1;3;1;1;1;1;1;7;1;7;1;1;1;2;1;1;1;1;6;14;1;3;1;2;1;1;1;1;1;1;1;4;1;1;6;2;1;2;2;1;2	chr18:54021766-54115338
Stard7	STARD7	1.33e-64	37	1;2;2;5;1;1;2;2;1;1;1;3;1;1;12;2;4;12;1;1;2;1;2;2;1;1;1;2;1;1;1;1;1;1;6;1;1	chr2:127095964-127124670
Sptan1	SPTAN1	1.36e-64	53	1;2;1;2;4;5;1;2;1;1;1;6;3;1;2;4;1;1;1;1;6;1;2;1;1;2;3;2;4;4;3;2;1;1;2;1;2;1;1;4;1;4;1;1;1;1;1;1;1;2;4;1;2	chr2:29821079-29886970
Clk3	CLK3	2.13e-64	21	1;1;2;1;8;1;9;1;2;3;3;1;1;4;1;1;1;1;2;1;1	chr9:57598517-57613667
Ptpmt1	PTPMT1	2.13e-64	18	1;1;1;3;3;1;2;1;1;1;1;1;2;2;1;1;1;1	chr2:90750869-90758207
Hnrnpa2b1	HNRNPA2B1	2.84e-64	23	1;1;3;1;2;1;1;3;2;1;1;1;1;35;1;2;1;2;2;1;1;1;3	chr6:51410433-51419893
Egfr	EGFR	2.92e-64	94	2;1;1;1;1;1;4;1;1;1;1;1;1;3;1;2;1;1;3;1;2;2;1;1;2;1;1;1;1;4;3;1;2;34;1;2;1;1;1;2;1;1;6;1;2;2;2;4;1;1;1;3;2;1;1;6;2;1;4;1;7;16;1;1;1;1;1;1;1;1;1;3;6;1;5;2;2;2;4;3;2;2;1;1;5;1;4;1;1;1;2;4;2;3	chr11:16652205-16813910
Hsp90b1	HSP90B1	4.38e-64	25	35;4;1;1;2;4;26;1;2;1;1;1;2;1;1;5;1;1;1;22;1;1;1;2;1	chr10:86153585-86168189
Tomm20	TOMM20	5.53e-64	24	8;3;1;2;1;11;1;1;2;1;1;2;1;2;1;7;1;3;1;1;1;1;1;1	chr8:129454563-129469821
Btf3	BTF3	6.73e-64	17	3;3;1;2;2;1;1;3;1;2;1;1;1;2;1;1;1	chr13:99079851-99086961
Ireb2	IREB2	7.2e-64	55	4;1;4;1;1;1;1;4;3;1;1;2;2;1;4;1;1;1;1;1;3;1;1;2;6;2;1;5;1;17;2;2;1;1;4;1;3;1;2;5;1;1;2;1;1;1;1;3;2;1;3;1;1;1;2	chr9:54711561-54760341
Pogz	POGZ	9.38e-64	47	1;1;1;6;1;1;1;1;1;2;1;2;1;1;1;1;1;2;17;5;1;1;2;1;1;4;1;1;1;4;3;1;1;1;1;1;1;2;1;1;1;1;1;3;1;2;1	chr3:94641488-94687489
Rbm10	RBM10	9.48e-64	37	4;8;1;1;2;1;2;1;1;1;1;1;6;64;1;5;3;2;1;1;2;2;1;28;1;6;87;4;1;2;1;32;2;1;2;2;51	chrX:20194628-20228031
Safb	SAFB	1.38e-63	25	1;10;2;1;2;2;3;1;1;1;1;1;2;8;2;1;1;1;2;1;4;1;1;2;1	chr17:56724404-56745717
Rbm14	RBM14	2.07e-63	20	3;1;1;1;2;2;1;2;1;3;4;1;1;1;1;1;1;2;2;1	chr19:4800565-4811634
Etfa	ETFA	2.27e-63	57	2;1;1;1;1;1;1;2;1;1;15;1;3;3;1;3;6;1;1;1;1;1;4;1;1;1;4;2;1;1;1;5;3;3;1;1;3;4;2;2;1;3;2;1;1;3;1;1;1;2;1;1;3;1;3;1;2	chr9:55302242-55360050
Papd4	PAPD4	2.31e-63	54	1;3;1;4;2;4;1;1;6;4;7;1;1;1;3;1;4;1;2;2;1;1;1;2;4;7;3;2;3;4;1;1;1;1;2;1;2;4;3;1;3;1;1;2;1;2;1;1;3;2;1;4;2;4	chr13:93917354-93962238
B4galt1	B4GALT1	2.63e-63	43	4;3;4;6;1;5;44;1;4;5;9;6;2;1;1;1;1;1;3;3;1;3;2;3;64;1;1;1;9;1;4;2;3;1;1;1;1;2;1;1;1;1;1	chr4:40751614-40801570
Baiap2	BAIAP2	2.63e-63	43	1;1;1;2;2;2;2;2;2;2;2;1;16;1;1;1;4;1;2;1;1;1;1;4;1;1;3;1;1;1;4;1;1;1;1;3;1;1;3;2;1;2;1	chr11:119804405-119868096
Acaca	ACACA	2.89e-63	113	54;1;2;1;1;2;1;1;2;1;1;7;1;1;8;3;6;4;2;1;2;3;2;2;1;1;1;1;1;2;1;10;3;7;1;3;2;6;1;1;3;1;2;1;3;1;1;1;3;1;5;1;2;6;1;2;1;3;1;3;5;2;2;2;4;1;1;2;3;32;2;1;39;3;2;1;3;1;1;2;1;1;3;1;2;3;1;1;2;1;1;1;6;1;2;1;2;1;1;1;3;4;1;3;1;1;3;1;2;1;4;1;2	chr11:84008939-84215153
Taf15	TAF15	2.92e-63	45	6;1;7;1;3;1;1;1;1;1;1;1;1;1;2;4;2;1;1;3;2;1;2;2;1;1;1;4;1;1;1;1;2;1;1;7;1;3;1;1;21;1;3;1;1	chr11:83286609-83320242
Srrm2		3.36e-63	27	3;2;2;6;2;1;1;1;1;1;1;2;1;1;1;1;4;1;6;1;1;2;4;3;5;2;1	chr17:23940153-23961710
Zfp91Cntf		3.66e-63	44	1;1;1;1;2;1;1;2;2;1;2;1;3;2;1;1;2;4;2;1;2;1;1;1;1;2;1;2;1;1;3;2;3;2;1;2;1;2;1;1;21;1;7;1	chr19:12838017-12870613
Dhx15	DHX15	5.2e-63	51	1;2;2;1;3;2;1;1;1;1;2;3;1;1;1;1;3;1;1;7;1;1;2;2;2;1;2;1;3;33;1;2;91;1;1;1;1;1;1;1;1;2;1;1;1;1;2;1;1;2;1	chr5:52541441-52581785
Mocs2	MOCS2	5.65e-63	22	1;4;1;3;3;1;2;1;1;1;1;1;3;1;1;2;1;2;1;1;2;1	chr13:115608444-115619628
Cyb5b	CYB5B	6.08e-63	40	1;4;1;1;1;1;1;1;1;2;2;1;1;1;5;4;2;1;5;1;1;2;1;3;1;12;2;1;2;1;1;14;2;1;2;1;1;1;1;20	chr8:109674560-109711370
Laptm4a	LAPTM4A	1.47e-62	27	1;1;1;2;1;2;1;1;1;3;4;1;1;1;1;1;1;1;1;4;1;1;8;2;2;1;1	chr12:8928112-8945547
Etf1	ETF1	1.52e-62	37	1;2;5;2;2;1;1;1;2;3;1;1;1;1;6;1;1;1;2;1;1;2;2;1;3;2;1;1;1;1;4;1;1;1;3;2;1	chr18:35062438-35091657
Pah	PAH	1.58e-62	55	1;2;2;1;1;1;2;2;2;2;1;1;1;1;8;1;1;1;1;1;6;2;6;3;4;1;1;2;1;2;7;1;1;1;2;4;1;3;1;2;1;1;1;2;1;2;1;1;1;1;1;2;1;5;1	chr10:86984539-87046882
Nfyc	NFYC	2.5e-62	62	4;1;1;2;1;2;3;1;1;1;5;1;1;2;1;1;1;1;3;1;2;1;1;1;1;1;3;2;1;1;1;1;1;42;1;4;2;1;1;1;1;2;1;2;1;2;2;1;1;2;1;1;4;1;1;9;1;1;1;1;1;2	chr4:120430039-120504184
Lamp1	LAMP1	3.11e-62	24	1;11;1;1;4;3;1;1;1;8;10;7;1;1;1;1;2;2;1;2;1;2;4;1	chr8:13159134-13175338
Herc4	HERC4	3.95e-62	66	2;1;1;1;1;7;3;1;4;2;2;1;1;4;1;1;1;2;28;1;5;15;2;3;1;1;1;1;1;1;2;1;1;3;3;1;1;1;1;7;1;1;1;1;5;1;3;1;1;2;6;1;1;4;1;2;2;1;1;2;1;1;2;4;1;2	chr10:62706544-62780629
Cpsf6	CPSF6	5.05e-62	44	3;1;1;2;2;1;1;1;2;2;1;1;3;2;4;1;9;2;1;1;1;1;1;1;4;3;7;2;2;1;2;1;1;2;1;2;1;1;1;1;1;1;1;1	chr10:116781723-116814029
Nmd3	NMD3	5.95e-62	39	2;1;7;1;1;2;36;1;1;1;1;1;5;1;4;3;1;218;3;1;1;4;1;29;2;1;1;2;1;1;1;1;3;17;8;3;1;2;3	chr3:69525976-69552968
Trappc8	TRAPPC8	7.99e-62	68	1;1;1;1;5;1;2;1;3;1;2;1;2;7;1;1;1;4;1;1;3;2;2;2;1;1;2;1;1;2;2;2;1;1;1;5;1;1;1;1;1;1;1;2;1;1;1;2;1;2;1;2;1;1;1;3;1;1;2;4;1;6;1;1;2;1;1;1	chr18:20975724-21054579
Slco1b2	SLCO1B3	8.09e-62	57	2;4;1;2;1;3;1;1;1;1;1;1;2;4;2;2;1;1;1;1;2;1;1;2;2;1;1;1;1;1;1;1;1;3;1;1;1;3;3;1;1;5;1;1;1;1;1;4;1;1;2;2;1;2;1;1;1	chr6:141578038-141635156
Snd1	SND1	8.41e-62	155	1;2;3;2;1;2;1;2;28;1;1;1;1;1;2;1;1;1;1;1;12;1;2;1;13;1;49;2;1;2;10;2;3;2;1;1;1;1;1;2;1;3;1;1;2;1;3;1;1;5;5;11;5;6;1;12;1;2;3;1;1;2;1;1;4;1;4;16;2;2;1;2;1;1;1;3;1;1;1;1;3;3;3;1;2;1;1;1;1;1;1;4;51;2;1;2;1;1;4;3;8;2;2;1;20;1;3;2;38;1;1;2;1;2;1;1;4;1;14;2;3;2;3;2;1;1;1;1;1;3;1;2;40;1;4;2;3;1;1;1;1;1;1;1;9;3;2;2;3;2;1;3;2;35;1	chr6:28430347-28838832
Stau1	STAU1	8.44e-62	42	1;1;1;10;4;4;3;1;1;1;1;1;1;1;1;1;3;1;1;2;3;1;1;1;5;1;2;1;2;1;1;1;1;1;3;4;1;2;2;1;7;1	chr2:166773641-166821778
Smek2	SMEK2	1.93e-61	56	2;2;1;1;2;5;1;1;1;1;2;2;7;1;1;1;1;1;1;6;1;2;1;5;2;2;1;2;1;1;4;4;2;6;3;3;1;2;3;2;3;1;1;1;1;1;6;3;1;2;1;1;1;2;3;5	chr11:29072906-29120797
Tmcc1	TMCC1	2.56e-61	102	2;1;1;3;1;2;1;2;1;2;1;1;1;3;2;2;2;1;1;1;1;2;4;1;1;1;1;1;1;2;1;1;1;4;1;1;3;1;3;2;2;1;1;2;2;1;2;1;1;1;1;1;2;1;2;1;2;5;1;2;1;3;1;2;1;3;1;1;1;4;2;2;2;1;2;3;2;1;2;1;7;1;2;3;3;1;1;1;4;2;1;1;1;9;1;1;1;1;8;1;2;3	chr6:115968635-116143392
Nckap1	NCKAP1	5.06e-61	70	1;2;1;1;1;1;4;1;1;1;1;1;69;2;1;2;1;1;1;8;1;1;2;1;3;1;1;1;2;1;2;3;3;1;2;2;1;3;1;3;1;2;1;29;1;5;2;1;5;2;1;1;1;2;1;1;1;1;2;2;1;5;3;1;1;2;1;1;1;8	chr2:80341451-80421122
Daam1	DAAM1	5.2e-61	85	1;24;1;4;3;1;1;1;2;6;1;1;2;3;1;1;1;1;3;2;3;1;1;5;1;1;1;1;1;1;1;1;1;1;2;1;1;1;1;1;1;2;2;1;1;2;1;1;5;18;91;7;1;1;2;2;2;6;6;1;1;1;2;2;1;6;1;1;1;1;2;4;2;7;2;2;1;1;1;5;6;1;4;12;4	chr12:72932054-73093363
Dhcr24	DHCR24	7.4e-61	29	2;1;3;1;1;1;1;15;2;5;1;1;3;2;1;1;1;1;2;1;1;2;1;9;2;1;1;1;2	chr4:106233642-106261718
Psma3	PSMA3	9.76e-61	31	3;1;1;1;1;2;3;3;31;1;1;1;72;1;1;1;1;3;1;6;1;6;2;1;1;49;1;1;1;2;1	chr12:72075609-72095910
Usp9x	USP9X	1.34e-60	80	1;1;1;3;1;2;2;1;7;2;1;1;1;1;1;1;2;6;1;1;1;4;1;1;1;1;1;2;1;1;1;4;4;2;1;1;1;1;2;8;3;1;1;1;3;1;2;34;3;87;1;39;2;2;2;1;1;2;1;23;1;1;1;3;21;1;1;2;1;1;2;1;1;2;3;3;1;1;3;210	chrX:12648623-12750453
Stat5b	STAT5B	1.52e-60	52	1;2;3;2;1;1;1;1;1;1;42;2;1;49;3;2;1;2;1;1;2;1;1;2;1;2;2;1;1;1;1;1;1;1;2;1;2;2;1;1;1;5;2;1;1;1;1;2;1;3;1;1	chr11:100642044-100711899
Fam222b	FAM222B	2.5e-60	50	1;3;2;7;1;1;1;2;7;1;2;2;5;2;1;2;2;1;1;1;3;5;1;2;2;1;3;5;1;3;1;2;1;1;1;1;3;1;1;2;1;2;1;1;2;3;5;1;1;2	chr11:77908174-77970841
Pdia3	PDIA3	7.25e-60	34	1;1;1;1;1;1;1;1;1;2;2;1;1;1;2;2;1;3;68;1;1;1;1;1;1;2;1;2;1;1;3;2;1;3	chr2:121239637-121264422
Hmgcr	HMGCR	8.52e-60	30	2;1;1;2;1;1;1;1;2;4;1;1;1;3;1;1;1;2;1;2;1;1;2;3;1;1;1;2;1;2	chr13:97418918-97440891
Taok1	TAOK1	1.02e-59	70	1;2;1;1;1;3;1;1;1;2;3;1;1;1;1;2;2;2;1;1;1;2;5;3;1;1;4;1;1;1;1;1;12;2;1;1;1;4;2;4;2;1;1;3;2;1;1;1;2;1;2;1;1;1;1;1;1;1;7;1;1;1;2;1;1;1;2;1;4;1	chr11:77342663-77421317
Col4a3bp	COL4A3BP	2.76e-59	78	1;1;1;1;3;1;1;2;2;1;1;1;1;1;1;1;2;2;6;3;1;1;3;2;3;1;1;1;1;1;1;2;2;1;2;3;1;1;1;1;1;1;1;2;7;1;1;1;2;1;6;1;2;3;1;1;2;1;1;2;1;2;1;1;1;2;4;1;1;5;2;1;2;4;1;4;1;1	chr13:97312689-97410122
Ptges3		3.9e-59	27	1;2;1;1;2;1;1;3;2;1;2;1;2;1;1;1;8;1;1;4;2;1;1;1;2;2;2	chr10:127496037-127514310
Capza2	CAPZA2	4.58e-59	41	1;3;3;1;2;1;1;2;3;1;2;2;1;1;1;1;1;3;3;3;3;3;2;1;1;1;1;2;1;1;1;1;1;1;1;1;2;2;1;1;1	chr6:17587097-17616536
Kynu	KYNU	4.91e-59	89	4;1;1;1;1;1;3;1;2;4;7;1;4;2;1;1;1;3;1;2;1;3;1;1;1;1;1;1;3;1;1;6;1;2;6;2;1;3;1;1;1;3;3;1;2;2;5;1;1;1;1;1;3;1;2;1;1;3;1;3;1;6;1;1;3;1;18;1;2;1;7;1;1;2;1;1;1;2;1;1;1;1;1;1;1;2;1;2;3	chr2:43410844-43538568
Jak1	JAK1	5.62e-59	73	1;2;2;2;1;1;3;1;1;2;4;1;1;2;1;1;2;1;19;1;1;1;4;2;3;2;2;1;3;1;1;1;1;4;1;2;2;1;1;5;1;6;40;5;2;1;2;5;1;2;1;2;9;1;1;1;3;1;1;1;1;1;1;2;2;1;5;1;1;5;1;1;3	chr4:100824578-100937887
Wwc1	WWC1	5.64e-59	74	1;13;2;1;2;1;1;1;1;1;5;4;6;1;1;1;1;178;1;2;2;1;1;3;1;1;2;1;2;3;1;1;2;1;1;1;1;2;2;1;1;7;8;1;1;1;1;1;1;1;1;1;1;1;1;1;1;219;2;1;1;2;1;1;1;1;1;3;1;1;2;1;2;1	chr11:35652679-35793591
Psmb7	PSMB7	5.83e-59	50	2;2;3;2;1;66;1;1;1;1;8;1;1;1;3;10;1;1;1;4;1;3;1;2;1;1;4;1;1;1;1;68;2;3;1;1;2;2;1;1;1;1;1;1;4;1;1;1;1;5	chr2:38443565-38499426
Cdv3		7.88e-59	20	2;1;1;1;1;1;17;1;1;3;1;29;1;5;1;1;1;2;3;1	chr9:103255431-103268110
Fam105b	OTULIN	8.71e-59	31	18;21;33;1;3;4;2;2;1;1;2;1;1;2;1;2;35;1;1;1;31;1;1;71;35;1;1;1;1;1;6	chr15:27535675-27560448
Ugt2b34	UGT2B10	9.99e-59	29	1;1;2;1;1;2;2;1;1;5;1;1;1;1;1;1;1;2;1;1;2;1;2;1;1;24;1;1;1	chr5:87318794-87335962
Gc	GC	1.29e-58	40	2;1;1;1;1;41;2;1;1;1;5;1;9;3;2;47;3;1;1;3;1;16;1;1;3;1;1;37;2;2;2;2;1;1;6;1;1;3;5;1	chr5:89846535-89886923
Chic2	CHIC2	1.51e-58	44	1;1;1;1;1;1;2;1;4;1;3;1;5;1;1;17;1;2;25;1;2;1;1;3;1;4;2;1;1;1;2;1;1;1;2;2;1;2;1;1;2;1;1;4	chr5:75402448-75440651
Chuk	CHUK	1.82e-58	42	3;1;1;1;2;2;9;28;4;4;1;1;4;1;1;1;2;3;3;7;1;1;1;8;4;1;3;2;1;2;2;3;1;1;1;2;3;1;1;2;1;1	chr19:44147823-44181967
Sik3	SIK3	1.88e-58	98	3;1;1;1;3;1;3;8;8;1;1;1;1;4;2;1;25;1;2;1;1;1;3;28;1;1;3;1;1;1;1;1;1;1;1;2;2;1;1;1;1;1;3;1;2;2;1;3;4;2;3;2;2;1;2;1;1;1;2;1;2;3;39;1;1;2;1;3;1;2;8;1;1;2;1;1;2;1;3;8;3;1;1;11;1;2;2;2;1;2;1;3;1;3;5;1;1;1	chr9:45820902-46032277
Pias1	PIAS1	3.19e-58	74	1;1;3;2;1;1;1;1;2;1;3;3;1;1;1;1;1;1;4;3;1;1;1;2;1;2;1;1;1;3;1;1;9;1;1;1;2;1;1;1;1;3;1;4;1;4;2;2;2;1;1;1;3;1;1;1;3;2;2;1;1;3;11;15;2;1;3;1;2;1;3;2;2;1	chr9:62727883-62828686
Edc3	EDC3	4.74e-58	42	1;1;1;12;1;4;7;1;1;1;1;2;3;1;3;1;1;3;3;1;2;1;3;1;2;13;2;6;1;2;1;5;1;3;3;2;1;1;1;1;1;1	chr9:57556375-57597969
Ptp4a2	PTP4A2	4.85e-58	35	3;2;1;1;1;1;3;1;2;3;3;1;1;1;3;1;1;2;1;4;2;1;1;1;1;1;1;1;1;2;3;3;1;3;1	chr4:129497722-129527247
Mef2d	MEF2D	8.41e-58	26	1;1;1;1;1;1;6;1;2;1;1;3;2;1;1;2;3;8;1;1;1;4;2;1;1;1	chr3:87946316-87973089
Rab5a	RAB5A	9.04e-58	38	1;1;1;5;1;1;1;2;5;1;1;3;1;1;4;1;3;1;5;1;10;1;1;1;1;10;4;1;1;1;2;1;1;1;1;1;2;1	chr17:53618558-53647003
Xiap	XIAP	1.03e-57	47	3;2;1;3;1;2;1;1;1;1;6;7;1;3;2;6;5;2;4;5;1;1;1;1;3;1;1;1;1;2;1;9;1;1;1;2;1;1;1;2;1;1;1;1;1;1;2	chrX:39421012-39462841
Dcun1d1	DCUN1D1	1.33e-57	43	1;1;2;1;1;6;3;2;23;4;1;2;1;2;1;1;2;8;3;3;2;1;2;1;1;1;1;4;1;1;1;1;2;1;1;1;3;1;2;24;2;1;1	chr3:35791026-35831888
Asxl1	ASXL1	1.59e-57	51	4;1;1;1;2;3;3;3;5;5;1;1;1;1;1;1;2;1;1;1;1;1;2;1;1;1;1;1;2;1;2;1;3;1;2;1;4;2;2;1;3;1;2;1;2;1;4;1;2;2;1	chr2:153171874-153229743
Lpcat3	LPCAT3	2.15e-57	38	1;1;1;1;1;2;6;1;3;1;1;1;1;2;1;1;3;1;1;4;1;2;5;1;2;1;1;2;2;2;1;4;1;1;1;1;2;1	chr6:124613121-124654734
Hnrnpf	HNRNPF	2.26e-57	31	6;2;1;2;1;1;1;1;5;1;1;3;1;1;1;1;3;2;1;1;1;2;1;1;2;1;4;3;1;2;1	chr6:117850357-117875640
Serinc1	SERINC1	3.09e-57	30	3;6;3;1;1;1;1;1;9;1;2;8;1;1;2;2;1;1;1;1;1;1;1;1;1;1;1;2;1;1	chr10:57235581-57252335
Rabggtb	RABGGTB	3.28e-57	15	1;1;1;2;2;2;1;1;2;2;2;1;2;1;1	chr3:153570252-153575930
Xpo7	XPO7	3.51e-57	75	1;4;3;3;1;3;2;1;1;1;5;2;1;1;1;1;2;1;1;2;6;1;1;1;2;1;1;1;2;1;2;1;1;3;2;1;2;1;1;1;5;1;24;3;1;2;1;1;2;1;3;2;2;2;1;1;1;1;1;1;2;2;1;2;1;1;1;1;1;1;4;2;3;14;1	chr14:71054052-71166435
Zbtb44	ZBTB44	3.75e-57	48	3;1;1;3;1;1;3;1;3;1;2;1;1;2;1;19;1;2;1;2;1;1;2;9;1;1;1;2;1;1;1;2;1;1;1;4;1;1;1;10;2;1;1;1;1;1;2;2	chr9:30838228-30883470
Tjp1	TJP1	3.75e-57	63	1;1;4;1;1;1;1;1;1;1;1;1;1;1;2;1;3;1;1;2;2;3;1;6;1;1;2;1;1;2;1;44;2;2;1;2;1;1;1;4;4;2;2;1;1;2;1;1;1;2;1;1;4;2;1;2;1;2;1;1;2;15;2	chr7:72441050-72516130
Zkscan1	ZKSCAN1	3.76e-57	29	6;1;1;1;2;2;4;1;2;8;2;1;1;2;1;1;26;3;2;1;1;2;2;1;5;1;3;1;1	chr5:138526311-138549050
Ubap1	UBAP1	4.09e-57	41	2;2;2;2;2;1;25;2;1;1;2;3;2;3;4;1;1;1;1;3;1;1;1;18;1;1;1;1;1;3;2;1;1;2;1;1;13;1;1;1;8	chr4:41296028-41336799
Rad54l2	RAD54L2	4.67e-57	68	1;1;2;1;2;1;1;1;2;2;1;1;2;3;4;1;1;4;5;1;3;1;1;7;1;1;1;33;2;1;1;3;2;1;3;2;5;1;2;2;1;2;10;1;2;1;2;2;1;4;1;1;4;3;1;2;1;14;1;5;1;1;3;1;1;1;1;1	chr9:106590410-106691544
Maml1	MAML1	4.74e-57	36	2;5;3;1;5;1;3;1;5;7;1;1;1;1;2;4;1;1;2;1;1;3;1;6;3;2;1;1;1;1;1;2;2;1;2;1	chr11:50069136-50105838
Hadhb	HADHB	4.88e-57	37	1;22;2;2;3;2;1;1;2;1;2;2;1;2;1;1;1;1;2;1;1;1;1;2;3;1;2;1;1;1;1;2;1;1;3;1;2	chr5:30481792-30511133
Alkbh5	ALKBH5	5.2e-57	28	2;1;1;1;1;1;1;1;9;1;1;1;1;2;4;1;3;1;1;3;2;1;2;1;2;1;1;1	chr11:60351184-60372014
Ube2n	UBE2N	6.21e-57	37	2;1;1;1;2;1;25;5;8;1;1;1;2;4;1;3;1;1;1;1;1;3;1;1;1;9;1;5;1;1;1;2;3;2;3;1;1	chr10:94977795-95008292
Tmem56	TMEM56	1.07e-56	50	1;1;1;1;2;1;2;1;4;2;4;4;1;2;2;2;2;8;1;1;1;7;1;1;1;1;1;1;1;1;1;1;1;2;1;1;1;1;1;1;2;1;1;7;1;1;1;2;2;1	chr3:120904927-120966234
Ccni	CCNI	1.21e-56	35	1;1;1;1;1;8;1;1;1;2;1;2;2;1;1;1;4;1;17;4;5;1;1;2;3;1;1;1;1;3;1;2;2;1;7	chr5:93610958-93635521
Chp1	CHP1	1.74e-56	40	3;2;1;1;1;2;1;1;2;2;1;1;5;2;9;1;1;1;6;3;2;1;1;1;2;3;5;1;1;4;3;1;1;1;1;2;2;2;3;1	chr2:119373442-119412758
Ube2l3	UBE2L3	1.75e-56	43	3;1;1;2;5;1;1;3;2;1;1;14;2;1;1;33;1;6;1;1;2;8;1;1;4;1;1;1;1;1;2;5;1;1;2;4;1;1;1;1;1;1;1	chr16:17152107-17201585
Magi3	MAGI3	2.49e-56	113	11;2;2;3;1;1;1;2;1;1;1;1;1;6;1;2;1;2;2;1;6;3;1;3;1;1;1;1;2;1;5;2;8;1;8;4;1;1;3;2;3;1;1;1;1;1;1;1;18;1;3;1;1;2;6;1;2;2;1;1;1;1;2;1;1;14;2;3;1;1;2;1;2;1;1;1;4;5;1;3;2;1;3;20;2;3;1;1;1;1;1;1;18;2;2;14;1;12;5;7;2;1;2;1;3;1;1;20;1;1;2;2;1	chr3:103817187-104024329
Skp1a	SKP1	2.7e-56	25	1;4;3;1;1;9;2;2;1;2;2;4;1;1;1;1;1;1;1;1;1;22;2;4;2	chr11:52045496-52060360
Naca	NACA	2.94e-56	19	1;3;4;1;1;1;2;4;12;1;3;2;1;184;2;2;1;4;1	chr10:127472401-127485693
Tex2	TEX2	3.62e-56	61	5;2;1;1;1;1;2;1;1;3;1;1;1;1;1;1;2;2;1;1;2;1;3;1;2;1;1;1;4;1;2;1;1;4;1;1;1;1;2;1;1;3;2;1;2;3;1;4;1;3;1;2;1;1;1;1;1;2;5;1;2	chr11:106363452-106474244
Cct4	CCT4	3.93e-56	24	1;1;7;1;1;7;3;1;5;1;2;1;1;1;2;3;1;1;1;1;2;3;2;2	chr11:22890592-22903336
Akap13	AKAP13	1.17e-55	132	2;3;3;1;2;1;1;2;3;2;1;1;1;1;10;5;2;3;3;2;1;2;2;3;1;1;1;3;1;2;2;2;1;1;1;3;1;4;1;3;7;1;1;1;1;2;1;1;1;2;1;1;1;1;1;1;1;2;2;1;1;1;1;1;2;1;1;2;2;2;2;2;1;7;1;2;5;6;10;4;1;3;3;1;9;1;4;4;5;1;2;1;1;2;3;1;3;1;1;2;31;1;3;3;1;1;1;1;1;1;5;2;1;8;1;6;1;1;1;1;3;1;1;3;5;5;1;1;1;1;1;1	chr7:82600419-82899495
Elovl5	ELOVL5	1.59e-55	49	1;4;2;2;14;1;1;2;2;1;1;3;5;1;1;1;3;1;1;1;1;1;1;1;1;1;1;7;1;1;4;2;1;1;1;1;1;2;2;1;1;1;2;1;3;1;1;2;2	chr9:77765171-77832326
Pard3	PARD3	1.6e-55	180	6;1;4;1;2;6;1;6;1;9;5;2;7;3;2;1;2;2;3;1;1;1;6;2;1;2;3;2;1;13;1;1;1;2;2;5;2;2;6;1;4;1;1;1;1;3;1;2;1;1;68;1;3;4;10;18;3;2;1;1;2;6;2;3;3;2;1;1;3;1;1;2;3;1;1;1;1;10;1;1;13;2;4;4;6;1;1;3;2;5;1;1;1;1;1;6;1;2;2;43;2;1;1;6;5;2;1;2;2;2;1;2;2;1;1;2;1;11;2;1;2;3;3;7;1;5;1;2;3;2;5;6;3;2;2;1;5;1;2;1;2;1;2;1;1;1;2;1;2;11;3;1;1;1;3;1;3;2;2;1;1;3;2;1;3;1;1;1;1;1;1;1;3;34;13;1;1;7;2;4	chr8:129587955-130136186
St3gal5	ST3GAL5	1.61e-55	45	2;1;3;1;1;1;1;1;4;1;1;1;2;3;2;1;6;1;1;1;5;1;1;1;1;1;2;1;2;10;2;1;1;1;1;1;1;2;1;2;1;1;2;1;1	chr6:72047601-72104564
Klf3	KLF3	1.93e-55	29	4;3;1;6;1;1;2;10;2;1;1;7;4;1;1;1;1;1;1;2;1;1;1;2;2;11;2;1;1	chr5:65194761-65221368
Gorasp2	GORASP2	2.01e-55	34	1;1;1;1;1;1;1;1;3;2;1;1;1;1;1;3;1;3;1;4;2;1;1;1;2;6;1;3;2;2;2;4;1;1	chr2:70499565-70529782
Mbnl1	MBNL1	2.68e-55	98	1;4;2;1;1;1;7;1;3;1;1;2;1;1;4;1;2;1;1;4;1;1;1;1;3;1;2;1;1;1;2;1;2;1;1;1;6;1;1;1;1;1;10;1;1;3;1;1;2;1;1;2;1;4;4;1;1;1;1;2;2;1;1;4;1;1;4;2;1;2;1;1;5;1;3;2;1;1;1;1;11;1;1;2;3;1;1;3;2;2;2;4;1;1;1;2;1;1	chr3:60276751-60433670
Ubp1	UBP1	3.32e-55	44	12;1;1;1;1;1;1;1;1;1;1;1;1;13;2;1;1;2;1;2;1;1;11;1;3;1;2;1;1;1;1;1;1;2;1;1;1;1;7;1;1;1;1;1	chr9:113840051-113886319
Sf1	SF1	3.7e-55	21	1;2;1;2;1;4;2;1;4;13;1;1;1;1;1;1;1;1;4;3;1	chr19:6363689-6378038
Mgea5	MGEA5	3.75e-55	36	2;1;1;1;1;1;1;1;5;2;1;1;1;1;1;2;2;1;2;2;1;1;3;2;1;1;2;1;1;1;1;2;1;2;1;3	chr19:45824748-45857781
Foxo3		4.51e-55	56	2;1;4;1;1;1;1;2;2;1;4;1;1;1;1;2;2;1;1;1;2;1;1;1;1;1;2;1;6;2;3;2;1;2;4;8;1;1;1;1;3;1;1;1;4;1;1;2;2;15;8;2;1;1;1;1	chr10:41905591-41996548
U2surp	U2SURP	6.78e-55	55	1;2;1;1;2;2;1;2;1;1;3;1;2;1;1;1;1;1;1;1;2;5;1;2;3;1;1;3;1;1;13;1;1;1;1;1;12;2;1;3;4;3;1;1;1;1;1;2;1;2;1;1;5;3;1	chr9:95357312-95412415
Arhgap29	ARHGAP29	7.2e-55	58	2;1;2;4;1;1;2;6;3;3;2;1;2;2;2;1;1;1;1;1;3;2;1;3;1;1;1;1;1;2;1;1;1;1;2;2;4;2;21;1;1;1;1;1;1;2;1;1;53;1;1;2;1;1;3;2;2;1	chr3:121656243-121719071
Kdm6a	KDM6A	1.79e-54	91	1;6;3;2;2;3;2;7;2;1;2;1;1;1;1;1;1;1;1;3;1;1;1;1;1;4;1;1;2;2;1;2;1;1;1;11;1;1;4;3;3;2;1;1;1;1;1;6;1;1;1;1;1;1;2;1;2;3;1;1;3;5;1;1;2;1;1;2;1;2;7;3;1;2;1;2;1;2;1;1;1;1;1;1;2;2;2;1;2;2;2	chrX:17739792-17856484
Cbfa2t2	CBFA2T2	2.36e-54	70	2;4;1;1;2;1;5;1;3;1;1;4;2;1;1;1;1;1;2;2;7;1;1;1;2;1;1;1;4;1;4;2;1;1;4;1;1;1;1;1;2;3;1;1;1;2;1;1;1;1;1;1;1;2;1;1;6;1;1;2;2;2;1;1;2;1;2;1;1;2	chr2:154262219-154365092
Brwd1	BRWD1	2.47e-54	61	1;1;1;1;2;1;1;1;3;1;1;2;1;3;6;1;1;35;2;1;2;5;1;5;1;1;1;1;1;1;1;1;2;1;1;5;1;2;3;2;2;2;1;1;1;1;1;1;1;1;1;1;1;1;10;1;1;1;1;3;1	chr16:96213698-96304035
Nck1	NCK1	3.05e-54	50	1;1;1;2;1;1;2;1;1;1;11;4;1;1;2;3;2;2;2;1;1;1;1;1;1;1;1;1;1;1;3;1;1;1;1;1;9;1;1;1;2;2;1;1;2;1;4;1;1;1	chr9:100395421-100446472
Pdcd6ip	PDCD6IP	3.34e-54	50	1;1;1;2;1;2;2;1;1;1;6;1;1;1;3;1;1;1;2;1;1;1;1;1;2;1;1;1;1;4;1;1;1;1;1;2;2;1;1;1;2;2;1;1;1;1;1;3;2;1	chr9:113560861-113617377
Gpatch8	GPATCH8	3.44e-54	61	1;1;1;2;1;3;1;1;3;1;1;1;4;2;2;1;2;1;2;2;1;3;1;1;4;5;2;2;1;1;2;3;1;1;2;1;5;1;1;1;9;2;1;2;2;17;1;1;2;2;2;1;2;1;1;1;1;4;2;2;1	chr11:102337229-102417472
Rnf13	RNF13	3.67e-54	73	3;2;1;1;2;1;1;1;1;1;1;1;1;1;1;1;1;1;1;1;1;1;1;1;2;1;1;4;1;1;2;1;1;1;2;1;2;2;1;1;1;1;11;1;1;3;1;1;1;1;2;2;1;7;2;1;1;1;2;1;1;1;2;2;3;1;2;1;4;4;2;2;1	chr3:57539987-57639155
Zfyve1	ZFYVE1	4.28e-54	41	2;1;2;1;1;3;1;2;1;6;1;1;2;1;2;1;1;1;1;2;1;1;1;1;2;2;1;2;3;2;1;1;1;2;1;4;2;1;1;1;1	chr12:84887890-84938097
Sbno2	SBNO2	4.49e-54	30	3;2;2;2;1;1;1;1;2;1;39;1;38;2;4;1;1;1;3;1;3;5;1;1;1;1;2;1;1;3	chr10:79519758-79565447
Ubap2l	UBAP2L	4.68e-54	52	15;3;1;1;2;3;2;2;1;1;3;1;2;2;2;1;1;1;1;2;1;1;1;1;3;1;1;1;3;1;1;1;1;1;1;6;1;1;1;2;1;1;1;3;1;1;1;1;1;4;2;1	chr3:89803510-89856437
Hnrnpul1	HNRNPUL1	5.63e-54	33	1;1;2;5;3;2;2;1;2;1;2;1;1;2;1;2;2;1;5;2;1;4;2;1;4;2;2;1;1;2;1;31;2	chr7:26507057-26539739
Gnai3	GNAI3	5.83e-54	41	2;1;8;3;1;6;4;1;6;1;6;6;1;5;2;2;1;1;1;1;1;2;2;11;1;3;2;1;1;1;1;1;19;1;1;1;2;1;4;1;1	chr3:107910192-107949070
Chchd3	CHCHD3	7.55e-54	122	1;4;3;4;1;3;1;3;1;1;2;1;1;2;1;8;3;3;1;2;1;2;2;1;2;6;1;2;6;1;2;3;1;2;1;2;1;1;1;1;2;1;1;1;1;1;6;4;1;1;1;1;2;2;1;1;2;1;3;3;1;4;33;2;1;1;1;5;1;1;2;1;1;1;1;6;2;1;2;4;1;1;1;1;2;1;4;1;1;1;1;1;1;1;1;2;2;4;1;3;1;1;2;1;2;1;5;1;7;1;27;1;3;1;2;1;2;1;2;1;8;1	chr6:32742226-33010152
Zfand6	ZFAND6	1.1e-53	57	6;2;1;1;1;1;1;1;1;1;1;1;1;1;1;4;1;1;1;21;1;2;2;1;1;1;1;1;4;2;1;1;2;1;2;2;1;1;25;1;1;1;2;1;1;1;1;1;1;3;1;2;1;3;2;2;1	chr7:91763563-91827861
Gramd3	GRAMD3	1.14e-53	53	2;2;1;2;1;1;2;1;1;1;4;1;4;1;1;1;2;1;1;1;4;1;3;1;1;3;1;1;1;1;1;1;2;1;1;3;3;1;2;3;2;1;2;1;2;1;1;1;2;1;2;1;3	chr18:56591785-56663446
Wtap	WTAP	3.32e-53	33	1;1;1;1;1;1;5;2;2;1;1;2;1;2;1;1;1;1;1;4;2;1;1;3;2;1;1;1;1;1;1;2;1	chr17:13159664-13185405
Rbm12	RBM12	4.04e-53	26	1;2;2;1;2;1;33;2;5;3;4;1;1;1;1;1;2;1;1;2;1;1;1;1;1;2	chr2:155920617-155937701
Hibadh	HIBADH	6.04e-53	70	1;1;5;2;1;1;1;3;1;1;3;1;1;1;5;1;1;1;2;3;1;2;1;1;1;1;1;3;1;1;5;1;3;1;4;1;1;2;1;1;5;1;2;1;1;1;1;1;2;1;1;1;1;1;1;2;2;1;1;2;1;1;3;2;1;1;1;1;1;1	chr6:52496223-52590294
Zfp871		1.07e-52	31	2;5;3;1;1;1;2;2;1;1;1;1;1;2;3;1;2;1;3;1;3;1;1;1;1;3;1;1;5;1;7	chr17:32902441-32925232
Dgcr2	DGCR2	1.93e-52	41	4;1;1;4;3;1;1;1;1;1;1;1;1;2;2;8;1;1;1;2;2;1;1;3;2;1;1;2;2;1;1;1;9;4;1;1;5;1;1;2;6	chr16:17840450-17891821
Pex14	PEX14	2.15e-52	69	1;1;1;3;1;2;3;1;1;2;3;1;3;6;1;2;3;1;1;1;2;2;1;1;5;1;2;17;1;1;1;1;9;1;1;1;1;2;1;1;1;2;1;1;1;1;1;1;1;1;3;1;1;1;2;1;6;1;1;1;3;1;1;1;2;3;23;9;1	chr4:148334643-148473921
Usp34	USP34	2.23e-52	109	1;3;2;1;1;15;1;2;2;3;1;34;1;4;7;1;5;2;2;1;1;1;3;1;3;25;1;1;2;2;2;1;1;4;1;2;1;4;3;1;2;1;1;2;5;8;2;2;4;1;5;2;2;1;1;1;5;21;2;1;1;1;1;1;2;1;1;1;3;2;2;4;2;1;48;1;2;1;1;1;1;1;4;1;1;1;3;1;3;1;1;2;1;4;3;1;4;1;1;8;1;1;1;3;1;1;1;6;1	chr11:23206894-23390560
Zfp568		3.08e-52	39	1;138;2;1;1;1;2;1;1;1;1;68;1;1;3;1;4;1;30;1;15;6;1;1;2;3;1;1;1;6;1;1;1;1;4;1;1;1;1	chr7:30768973-30813301
Atrn	ATRN	3.69e-52	79	1;1;1;1;1;3;2;1;1;1;1;1;2;1;8;2;2;2;1;1;1;2;1;5;3;1;1;2;3;1;1;5;1;1;2;26;1;1;1;4;1;1;7;1;1;2;2;3;2;1;2;1;33;1;1;1;2;1;1;1;1;1;3;3;1;1;1;1;1;1;1;1;2;2;1;3;7;3;3	chr2:130732231-130856062
Pcnp	PCNP	3.76e-52	23	1;1;1;2;1;1;1;1;1;1;3;1;1;2;1;1;1;1;1;2;2;1;1	chr16:56015620-56029830
Abcc2	ABCC2	3.84e-52	45	3;2;2;3;8;28;1;1;1;1;19;18;1;1;1;1;1;2;1;1;1;2;6;1;1;1;1;1;1;1;1;6;2;1;14;3;3;1;5;1;1;2;1;4;23	chr19:43856797-43912708
Psma5	PSMA5	4.04e-52	30	4;1;2;2;2;1;2;4;4;2;1;1;2;1;1;2;3;2;4;51;4;5;1;20;1;2;46;2;72;2	chr3:108059843-108082870
Scaf8	SCAF8	4.59e-52	61	1;1;1;4;2;3;4;2;1;2;1;1;2;3;33;3;3;2;1;1;1;3;1;1;1;2;1;2;2;2;1;1;4;2;1;2;2;1;5;1;1;1;3;1;1;2;1;1;1;2;2;1;1;3;2;1;2;1;2;1;2	chr17:3114971-3198859
Hbp1	HBP1	5.62e-52	33	1;2;1;1;1;2;1;3;1;1;2;3;1;1;1;11;1;2;2;3;1;1;1;5;1;1;1;1;1;1;1;1;3	chr12:32611319-32635400
Vegfa	VEGFA	6.68e-52	17	54;1;2;97;1;1;1;1;1;1;1;2;2;12;62;1;1	chr17:46153942-46169326
Fbxw11	FBXW11	8.13e-52	67	1;3;1;1;4;1;4;1;9;2;2;1;1;2;1;1;2;1;1;1;1;2;1;2;3;1;2;1;2;3;3;3;2;3;2;1;2;1;1;1;1;1;1;4;1;1;1;1;2;2;1;1;1;1;1;1;1;4;1;1;4;4;2;1;1;1;1	chr11:32542554-32646814
Ythdf2	YTHDF2	8.57e-52	32	1;3;3;1;1;3;1;1;4;1;1;1;10;1;3;1;1;1;1;3;1;1;1;2;3;1;1;1;1;1;1;2	chr4:131740830-131768171
Usp10	USP10	9.59e-52	36	1;2;1;52;2;1;2;1;1;7;1;1;2;1;1;8;1;1;1;1;11;1;1;1;68;1;2;1;1;1;1;1;1;1;2;1	chr8:122434751-122481457
Tmem135	TMEM135	1.23e-51	105	1;2;1;1;3;1;1;5;3;2;1;1;1;2;1;1;1;1;2;1;1;1;2;1;2;1;2;1;2;3;1;8;1;1;1;1;1;1;4;1;1;1;1;1;1;1;1;1;8;2;1;4;3;1;4;1;2;2;6;2;2;1;1;1;2;1;1;1;1;4;4;1;2;13;4;2;2;2;5;2;3;1;1;3;1;2;1;1;1;3;2;2;4;2;1;1;4;1;1;1;1;1;1;1;1	chr7:96288230-96487297
Chdh	CHDH	1.24e-51	29	2;3;2;2;1;1;1;1;1;2;1;3;2;2;1;1;2;2;1;28;6;2;1;1;1;1;1;1;1	chr14:30822185-30853652
Amfr	AMFR	1.46e-51	37	1;1;2;2;2;1;1;3;1;6;1;1;2;1;1;2;1;1;1;1;1;1;1;1;3;1;1;3;1;2;1;2;1;1;1;4;7	chr8:96495487-96536540
Cpt1a	CPT1A	1.69e-51	41	2;1;3;1;1;1;11;1;8;1;1;1;2;7;4;7;1;1;1;1;2;2;8;8;1;1;1;1;2;36;1;1;2;4;2;1;1;1;1;2;3	chr19:3323300-3385733
Mtx2	MTX2	1.98e-51	54	1;1;1;2;4;1;1;3;1;1;1;1;1;2;1;1;1;1;1;1;1;1;2;1;2;3;1;3;1;1;3;1;2;1;1;1;6;5;3;2;5;1;1;1;2;1;2;1;1;1;1;1;2;2	chr2:74663868-74714805
Zfp106	ZNF106	2.15e-51	46	4;91;4;1;5;1;2;1;1;1;1;1;1;4;4;6;1;1;1;1;1;26;1;1;32;70;1;55;1;1;1;1;2;1;2;1;17;48;41;1;1;1;1;1;1;1	chr2:120332565-120389567
Acox2	ACOX2	2.5e-51	33	1;1;1;2;1;5;1;1;2;4;19;1;2;1;2;1;17;1;2;1;1;1;1;1;1;1;1;2;1;1;1;1;2	chr14:9058024-9091533
Dnajc19		2.51e-51	34	2;3;1;1;3;2;1;1;1;1;1;3;7;1;1;2;2;1;1;2;1;2;4;1;5;1;1;1;2;1;1;1;1;1	chr3:33956201-33980276
Acat1	ACAT1	2.65e-51	32	1;1;1;1;7;1;3;1;1;1;1;1;10;1;1;1;1;1;2;1;1;1;1;4;1;2;1;2;2;1;1;1	chr9:53388626-53418455
Mthfd1	MTHFD1	3.62e-51	48	5;1;1;1;2;3;1;1;2;3;1;1;1;1;1;2;2;3;1;1;1;3;3;2;1;1;3;1;2;1;7;3;1;1;1;2;2;1;1;1;7;1;1;1;3;2;1;1	chr12:77356218-77420807
Selo		4.9e-51	16	1;4;1;1;3;2;3;1;1;1;1;4;2;1;1;6	chr15:88919536-88930770
Map3k2	MAP3K2	5.01e-51	61	2;2;9;2;2;1;1;1;1;1;1;5;1;1;5;1;1;1;2;1;1;1;1;3;2;1;2;1;1;1;2;2;6;1;1;1;1;1;1;2;2;3;2;2;1;1;1;1;2;1;2;4;1;1;1;4;1;2;2;1;2	chr18:32322742-32396405
Pdxdc1	PDXDC1	6.39e-51	55	4;3;3;2;1;4;2;1;3;1;1;9;1;2;13;2;1;1;1;1;2;2;1;1;3;1;1;1;3;1;1;2;7;2;1;5;1;2;4;2;1;1;2;1;1;1;1;6;1;1;2;4;1;3;1	chr16:13834022-13903228
Whsc1l1	WHSC1L1	6.42e-51	72	1;1;1;2;1;1;1;4;1;1;12;1;1;1;1;1;2;6;1;2;7;1;1;1;1;1;1;1;1;1;2;1;1;2;4;4;1;1;1;1;1;1;1;1;1;1;2;1;2;4;1;1;1;1;37;6;4;1;2;3;1;2;2;1;1;1;1;13;2;1;2;1	chr8:26712777-26830139
Gbe1	GBE1	7.72e-51	121	1;1;4;2;2;1;2;1;1;18;1;1;1;6;3;1;5;1;2;9;1;1;10;2;1;1;5;1;1;6;1;10;3;2;2;1;5;1;3;1;17;1;2;1;1;1;2;1;1;1;1;2;2;1;1;1;5;5;1;1;3;1;2;1;1;2;1;1;1;1;1;1;1;3;2;1;1;1;1;1;4;4;7;2;1;2;2;1;5;1;1;17;1;7;4;1;2;1;4;1;4;1;3;1;24;1;3;3;1;1;2;1;7;1;7;2;2;2;1;4;1	chr16:70314193-70569965
Tapt1	TAPT1	3.34e-50	46	1;1;1;1;1;2;2;2;2;1;2;3;1;1;1;2;2;1;2;2;2;1;2;1;2;1;1;1;17;1;1;1;1;1;3;1;2;2;1;1;1;5;4;1;2;9	chr5:44566400-44617845
Kif1b	KIF1B	3.35e-50	75	2;1;1;1;1;2;1;1;1;4;1;1;1;1;3;1;1;1;2;3;1;4;1;1;3;2;3;2;4;1;5;1;2;1;2;1;1;3;3;3;1;4;1;1;2;3;3;1;1;1;1;1;11;3;4;2;1;1;9;3;1;3;1;1;1;1;1;1;2;3;2;3;1;3;4	chr4:148550429-148681807
Frs2	FRS2	4.55e-50	58	1;6;2;1;1;2;8;2;1;4;1;1;1;1;1;1;1;1;1;1;1;1;1;1;1;1;2;1;2;10;1;42;2;5;1;1;1;1;1;3;1;1;1;1;1;1;1;2;1;2;1;1;1;2;1;1;3;2	chr10:116507182-116585530
Mir3471-1		4.9e-50	72	2;1;4;1;2;1;1;2;1;1;1;2;1;1;1;1;1;2;1;1;1;4;1;1;1;3;3;1;2;1;5;1;1;8;1;1;1;1;1;2;3;2;1;1;1;1;1;1;1;8;1;1;4;1;1;1;2;4;1;1;1;1;2;1;1;2;12;1;1;1;1;1	chr9:30942991-31066970
Arhgap42	ARHGAP42	5.25e-50	111	4;1;1;1;2;1;6;1;1;2;8;1;2;1;1;1;1;3;3;1;1;3;2;1;4;2;4;1;1;3;1;1;2;3;1;2;1;45;81;1;1;3;2;1;2;4;1;1;1;1;3;1;8;2;2;1;6;1;2;2;1;2;2;1;2;1;1;1;1;1;2;1;1;2;1;4;3;1;1;1;3;2;2;1;1;1;1;1;1;1;2;1;1;1;3;3;4;3;15;3;2;2;2;2;2;4;1;15;1;1;2	chr9:8994952-9239013
Slc25a15	SLC25A15	9.86e-50	27	1;1;8;2;2;2;2;1;1;1;1;2;1;1;3;1;2;15;1;2;1;2;1;1;1;2;1	chr8:23486021-23509093
Sec16a	SEC16A	1.94e-49	32	1;1;2;2;2;2;1;3;8;3;4;6;1;2;1;2;2;1;6;1;1;2;5;1;1;1;2;1;1;3;1;1	chr2:26264950-26300736
Cdk17	CDK17	2.11e-49	62	2;6;3;1;1;2;2;1;2;1;3;1;1;2;4;1;1;1;1;1;2;1;1;1;1;5;1;3;1;1;2;1;1;1;1;1;5;2;4;1;2;2;1;2;1;2;1;2;5;1;1;2;7;1;1;2;7;3;1;1;8;11	chr10:92623620-92704087
Zfc3h1	ZFC3H1	2.38e-49	48	1;1;2;1;2;1;5;1;1;3;1;6;4;2;2;1;1;2;3;1;1;6;2;1;1;2;1;1;1;1;2;2;1;1;1;1;1;1;1;1;4;2;2;1;1;1;1;1	chr10:114822014-114869827
Maea	MAEA	2.75e-49	35	1;2;1;2;1;2;1;1;1;1;3;1;3;2;1;1;1;1;1;2;1;3;2;1;2;2;6;1;1;1;1;1;1;1;2	chr5:33678220-33715943
Pzp		3.95e-49	40	1;1;1;1;1;1;5;1;1;1;1;2;1;1;2;1;2;1;1;1;1;4;1;1;23;1;1;1;2;1;1;1;1;2;4;1;2;1;1;2	chr6:128433584-128476738
Nadk2	NADK2	4.04e-49	38	1;1;1;1;1;1;1;3;1;1;1;1;1;1;2;1;1;1;1;1;1;1;1;8;1;1;3;1;1;11;1;2;3;1;39;1;1;1	chr15:9001008-9040253
Zfp110		6.04e-49	23	1;1;1;2;1;1;2;3;1;1;1;1;2;2;3;5;1;5;9;1;2;2;2	chr7:13420158-13435933
Cdc42bpb	CDC42BPB	7.74e-49	46	4;4;1;3;1;1;1;3;1;1;1;1;1;2;6;8;1;2;1;4;1;1;1;2;1;1;1;3;8;1;1;2;2;3;2;1;2;3;1;1;1;2;1;4;3;2	chr12:112531182-112615929
Hmgcs2	HMGCS2	9.97e-49	29	6;1;1;5;3;5;2;1;2;1;2;1;2;1;1;4;1;1;2;2;1;6;3;39;1;1;1;3;2	chr3:98084353-98114661
Usp15	USP15	1.1e-48	65	1;1;1;1;1;2;9;1;1;3;1;1;8;1;3;1;1;1;10;5;1;1;1;1;4;2;2;1;1;1;1;2;2;1;2;1;2;2;1;1;1;5;5;2;1;1;1;1;1;1;1;1;1;1;6;4;1;1;1;1;2;2;1;1;1	chr10:122550299-122633979
Gatad2a	GATAD2A	1.42e-48	52	1;10;1;1;1;1;1;6;1;1;4;2;2;1;2;1;1;1;1;2;4;1;1;1;1;5;1;1;2;6;1;1;1;1;1;1;1;2;1;1;1;1;1;2;1;1;1;2;1;3;2;1	chr8:72430967-72520283
Lnx2	LNX2	1.96e-48	42	3;2;2;3;4;2;1;2;2;2;1;1;1;3;10;1;3;3;1;2;3;1;1;1;1;1;3;1;1;1;3;1;1;1;3;2;1;2;7;2;1;1	chr5:147828230-147888148
Ahdc1	AHDC1	2.21e-48	37	2;1;2;3;1;1;1;7;4;2;2;1;2;1;2;1;1;1;15;1;1;2;3;1;1;1;1;1;1;1;1;3;1;1;1;2;2	chr4:132567420-132634025
Polr2m	POLR2M	3.14e-48	14	2;1;1;3;1;23;1;2;1;3;2;2;1;1	chr9:71326243-71333790
Pkp4	PKP4	3.93e-48	95	2;1;1;1;3;3;1;3;1;2;1;1;1;1;1;3;1;1;8;1;1;1;1;1;2;1;1;1;1;1;1;1;1;1;2;1;1;3;1;1;1;2;1;1;1;2;3;5;1;1;2;2;1;1;4;1;1;1;2;1;1;1;2;1;2;3;1;2;7;2;3;2;1;3;6;2;1;11;2;1;1;1;2;4;1;1;4;1;3;2;1;1;1;2;2	chr2:58998906-59193262
Tial1	TIAL1	6.08e-48	31	2;2;1;1;1;1;2;2;2;3;1;1;1;2;1;2;1;1;3;1;1;3;2;1;1;1;1;1;1;3;1	chr7:135583290-135605027
Cox5a	COX5A	9.87e-48	19	1;1;1;3;1;1;1;1;1;4;1;3;1;5;2;1;1;1;3	chr9:57369038-57380233
Fndc3b	FNDC3B	1.07e-47	112	1;1;1;1;2;1;3;1;2;8;1;1;1;1;1;1;1;4;1;3;2;2;10;1;1;7;1;1;1;1;1;3;1;5;1;3;8;2;1;2;1;2;2;2;1;3;1;6;1;2;3;2;5;47;5;1;1;1;10;1;5;3;3;1;3;2;8;1;2;1;1;1;3;10;2;1;1;1;2;2;4;3;2;1;1;3;1;4;1;2;1;2;6;1;4;3;1;2;1;1;1;9;1;1;1;1;1;1;1;1;3;1	chr3:27315083-27609361
Usmg5	USMG5	1.17e-47	15	1;2;2;1;1;2;1;1;1;1;1;1;2;1;2	chr19:47157960-47165115
Nfia	NFIA	1.33e-47	174	1;1;4;5;2;1;1;1;9;2;1;1;1;18;2;1;1;2;18;1;4;1;8;2;9;1;2;4;2;1;3;2;4;2;1;2;1;3;3;2;1;1;1;1;1;2;1;1;6;4;2;2;2;1;3;1;4;2;3;108;6;1;1;2;1;3;2;1;3;2;8;1;2;1;1;1;1;3;1;1;10;1;2;1;1;1;9;1;1;2;4;3;1;1;1;1;1;2;2;1;1;20;2;1;2;1;10;2;2;1;2;2;1;2;1;1;1;1;3;28;1;1;1;3;2;11;3;1;3;1;1;2;2;5;5;5;2;2;3;2;3;1;2;4;5;2;1;1;4;2;2;2;2;1;2;4;1;1;4;1;1;4;1;1;1;2;1;4;3;4;1;1;1;17	chr4:97248633-97785567
Rictor	RICTOR	1.47e-47	68	1;2;1;3;1;4;1;1;2;1;1;1;1;1;1;2;1;1;2;1;1;1;1;1;2;1;4;2;9;1;1;1;1;1;2;1;1;1;1;1;1;1;1;1;1;2;1;2;5;1;1;1;1;1;1;3;2;1;2;1;3;3;1;1;1;1;6;2	chr15:6658380-6750400
Ppap2b	PPAP2B	1.65e-47	48	1;2;1;3;1;1;1;1;4;1;1;2;30;1;1;1;1;2;3;1;1;2;1;1;1;2;2;1;3;17;1;1;3;1;2;2;2;1;1;3;1;1;1;2;3;2;1;2	chr4:104829951-104905372
Appbp2	APPBP2	1.7e-47	41	1;2;3;3;1;1;1;3;3;2;12;1;1;2;1;1;1;1;3;2;1;3;1;1;1;1;1;1;1;7;1;1;1;1;1;1;28;1;2;2;1	chr11:85004811-85048622
Abcb4	ABCB4	1.9e-47	51	1;2;1;2;1;1;2;1;2;4;1;4;1;1;2;1;1;1;1;1;1;2;1;3;1;3;3;1;1;1;10;3;2;4;1;2;1;3;1;1;1;1;1;1;3;1;2;2;2;1;2	chr5:8893720-8959226
Plekha5	PLEKHA5	1.96e-47	86	1;1;1;1;5;3;1;1;7;2;3;2;2;2;1;1;1;1;1;2;1;2;3;3;1;1;1;1;9;3;1;2;1;1;2;1;1;1;1;1;1;1;1;1;2;2;1;6;1;5;3;4;1;1;1;1;1;1;1;1;1;1;3;1;1;2;1;2;1;1;2;1;1;1;1;1;1;3;3;1;1;3;2;1;4;1	chr6:140372619-140543427
Lrp1	LRP1	2.04e-47	42	2;4;1;1;1;6;1;3;3;1;1;3;1;47;1;1;3;1;1;1;3;1;1;1;1;1;1;1;1;2;1;6;1;1;3;1;1;5;4;1;1;4	chr10:126975213-127058204
Stim2	STIM2	2.26e-47	79	1;1;3;1;1;1;1;4;12;1;2;4;3;1;1;2;1;1;1;5;1;1;5;3;2;4;1;1;1;1;5;1;2;3;1;1;3;1;1;1;14;3;1;2;1;1;3;1;4;1;3;2;2;3;1;2;1;2;1;1;1;2;2;1;4;1;3;1;1;3;5;1;2;2;1;1;1;3;1	chr5:54389761-54512296
Srsf3	SRSF3	2.47e-47	19	1;1;1;6;2;2;1;1;2;2;5;2;1;1;1;3;1;3;1	chr17:29169604-29180317
Aftph	AFTPH	3.24e-47	50	1;3;2;1;2;1;2;3;1;1;1;2;7;3;1;1;1;2;1;2;1;1;1;1;2;3;2;2;2;1;1;1;1;1;1;3;3;1;1;1;2;3;2;1;1;1;2;1;1;1	chr11:20585087-20641551
Pqlc1	PQLC1	3.48e-47	29	1;1;13;1;1;1;3;1;14;1;1;1;1;1;1;2;2;1;33;1;1;3;1;3;2;1;4;1;1	chr18:80451983-80489463
Aldh8a1	ALDH8A1	3.79e-47	24	2;1;2;5;5;1;1;1;1;1;2;4;1;2;1;7;1;1;13;1;3;2;3;1	chr10:21097105-21116384
Rock1	ROCK1	3.92e-47	80	2;8;2;15;1;1;1;1;2;11;1;2;1;1;1;1;1;1;1;1;1;1;1;1;2;1;1;3;1;2;3;1;3;1;1;1;3;1;2;9;3;6;2;1;1;1;1;1;1;1;2;1;3;8;1;2;2;5;1;1;2;1;3;1;1;3;1;2;4;3;1;2;3;1;2;2;2;1;2;1	chr18:10064398-10181790
Sin3a	SIN3A	4.44e-47	47	1;1;1;1;1;2;1;2;1;1;1;1;1;3;1;3;1;3;1;3;1;1;1;1;1;1;3;2;1;1;1;1;1;1;1;2;1;1;4;1;1;1;7;1;1;3;3	chr9:56919846-56976175
Cnot2	CNOT2	4.54e-47	71	1;1;1;1;1;1;1;1;4;1;2;1;1;1;1;1;1;1;1;2;1;1;1;1;2;2;1;43;1;2;1;3;1;1;2;1;4;2;2;1;1;2;3;1;1;1;2;1;2;2;1;1;1;7;1;1;1;1;2;1;1;1;1;1;4;1;1;7;2;1;8	chr10:115922216-116018567
Ncoa4	NCOA4	5.28e-47	25	1;16;7;2;1;1;2;1;1;1;1;1;3;2;2;3;1;1;1;2;1;5;1;1;2	chr14:32973072-32993041
Timm23	TIMM23	5.65e-47	28	1;4;2;2;1;3;1;1;2;2;2;1;1;1;7;3;1;2;1;4;1;4;2;1;2;2;4;1	chr14:32993351-33015077
Ppp4r2	PPP4R2	6.27e-47	36	1;42;2;2;3;3;1;1;1;1;2;2;4;4;1;1;1;2;2;1;1;3;1;1;1;2;1;2;6;1;2;1;1;1;2;1	chr6:100783631-100818711
Dleu2		8.17e-47	62	1;1;2;1;1;1;1;1;1;1;1;1;1;2;1;1;1;1;2;1;1;1;1;2;1;1;1;2;1;2;2;2;1;3;1;2;1;1;1;2;1;1;2;1;1;2;1;2;1;1;1;1;3;2;1;2;1;2;1;1;2;1	chr14:62221672-62301210
Slc12a7	SLC12A7	8.72e-47	37	2;1;1;1;1;1;1;1;1;1;30;1;1;1;1;1;1;1;1;1;1;46;2;6;1;1;1;3;1;2;4;1;1;1;1;1;1	chr13:73901144-73954190
Stag2	STAG2	8.99e-47	87	1;1;4;1;1;3;1;1;2;2;2;1;1;6;1;2;2;2;10;1;1;2;4;2;1;1;1;1;1;1;1;2;1;1;1;1;1;1;1;4;2;2;1;1;3;1;1;3;1;1;1;2;1;1;5;2;1;3;1;1;2;1;1;1;2;3;1;1;1;2;3;1;4;1;1;1;5;3;1;2;3;5;5;1;3;2;2	chrX:39502588-39630352
Gch1	GCH1	9.32e-47	33	1;2;1;1;1;1;5;2;2;3;2;1;2;2;2;1;1;1;1;1;1;5;4;1;1;1;1;2;1;1;4;1;3	chr14:47773569-47809077
Slc15a4	SLC15A4	9.85e-47	23	1;2;1;1;1;4;11;1;1;1;1;1;4;1;1;2;1;1;4;2;1;3;2	chr5:128076035-128097762
Snx13	SNX13	1.07e-46	73	3;1;2;1;1;1;1;1;1;2;1;1;1;1;1;5;3;1;1;2;14;5;2;1;1;1;1;1;2;3;2;1;4;2;1;1;1;1;2;1;1;2;11;1;6;4;3;1;1;4;3;1;1;2;1;2;2;2;1;1;3;1;1;1;4;1;2;8;7;1;3;6;4	chr12:35731860-35832149
Zfp787	ZNF787	1.26e-46	24	1;1;1;1;1;2;1;1;143;1;1;139;1;112;2;4;1;1;1;129;1;1;1;3	chr7:6083090-6107573
Ubxn7	UBXN7	1.71e-46	52	1;2;1;3;5;1;1;3;2;1;3;1;1;3;1;1;1;8;2;1;2;4;3;1;2;3;3;1;5;1;2;2;1;2;1;1;2;1;1;1;2;3;1;1;1;3;1;1;2;1;1;2	chr16:32332337-32393833
Cnn3	CNN3	1.82e-46	29	1;2;2;2;1;1;1;1;2;1;1;3;1;10;2;2;1;2;2;3;15;2;1;11;1;3;12;1;1	chr3:121129458-121161123
Clmn	CLMN	1.9e-46	51	1;2;3;1;5;6;1;4;2;1;1;1;1;1;2;2;1;1;2;1;1;1;1;1;3;2;1;8;1;1;3;2;1;1;2;1;1;1;1;1;1;2;1;1;1;1;1;1;1;1;1	chr12:106001323-106103286
Prkd3	PRKD3	2.02e-46	57	2;2;2;3;1;1;1;2;2;2;2;2;2;1;1;4;3;1;2;3;3;1;1;1;1;1;1;1;1;1;1;1;2;1;2;1;5;1;1;3;3;1;1;1;3;1;1;1;2;1;4;1;8;9;1;2;1	chr17:79348744-79420156
Atf1		2.92e-46	32	25;1;1;3;1;2;2;9;11;1;1;3;17;1;4;1;8;1;1;1;2;1;1;2;1;1;2;2;1;2;1;1	chr15:100058289-100091679
Psma6	PSMA6	3.14e-46	26	3;1;1;1;3;11;1;3;1;25;18;2;65;1;4;1;1;4;1;2;1;1;1;2;2;1	chr12:56499811-56519446
Arpp19	ARPP19	4.27e-46	31	1;1;1;3;1;1;3;3;1;12;1;1;1;5;1;2;2;1;1;27;2;1;1;6;2;8;1;1;1;2;5	chr9:74885420-74908120
Cd2ap	CD2AP	5.13e-46	63	1;1;1;1;1;1;1;1;6;1;1;7;1;2;1;2;1;1;1;1;2;1;2;2;1;3;1;1;2;5;1;1;1;1;1;2;2;3;1;1;1;1;3;1;1;1;2;2;2;8;1;2;1;4;1;2;2;1;1;2;1;1;1	chr17:42929899-43013373
Pacsin2	PACSIN2	7.67e-46	51	1;1;1;1;1;2;1;1;3;1;1;1;1;1;3;3;1;1;1;2;1;1;3;1;5;5;1;2;1;1;1;7;1;22;2;2;1;1;10;1;4;2;2;1;1;1;2;2;1;1;2	chr15:83206036-83295036
Ahcy	AHCY	1.46e-45	19	10;1;61;2;1;1;1;2;1;1;16;2;1;1;2;2;2;1;2	chr2:154885047-154900233
Atp11c	ATP11C	1.56e-45	101	1;2;3;1;4;1;1;1;24;2;1;2;3;2;2;2;1;1;2;4;1;1;1;1;1;1;1;3;1;1;1;2;2;1;1;2;1;3;3;2;3;1;1;1;1;1;1;1;1;6;2;1;3;6;3;4;2;19;1;3;1;4;15;2;9;1;1;1;1;1;3;3;1;1;2;1;2;2;2;1;2;2;2;2;1;1;2;1;3;1;1;1;2;2;3;1;2;2;1;1;1	chrX:57476466-57657156
Ptplb	HACD2	2.1e-45	57	6;1;9;2;3;2;1;1;54;3;2;4;5;1;2;20;2;1;1;1;2;3;1;1;2;1;1;2;1;2;1;1;1;1;2;1;10;2;1;2;1;2;1;1;1;6;2;2;1;1;1;1;2;1;2;1;3	chr16:35022506-35109261
Lats1	LATS1	2.45e-45	36	1;1;1;2;1;1;1;2;1;1;1;1;1;1;1;2;2;1;3;2;1;1;1;5;2;1;4;1;2;1;2;1;1;1;3;1	chr10:7401006-7436259
Rac1	RAC1	2.63e-45	24	3;1;1;2;1;1;1;1;1;1;1;2;2;2;11;1;2;3;14;3;1;2;1;1	chr5:144266348-144288861
Acaa2	ACAA2	4.17e-45	29	5;6;1;1;2;3;3;1;2;1;1;1;1;2;1;3;1;1;2;2;1;1;6;1;1;1;1;1;2	chr18:74938865-74965861
Hnrnpul2	HNRNPUL2	4.29e-45	21	1;1;2;2;1;1;1;3;1;1;2;1;1;2;1;2;1;2;3;1;2	chr19:8893890-8908632
Hnrnph1	HNRNPH1	5.67e-45	19	4;3;14;1;1;1;2;3;2;2;1;1;2;1;1;8;2;2;1	chr11:50191220-50200030
Abi1	ABI1	5.67e-45	67	2;2;1;3;6;4;1;2;4;3;7;1;1;3;2;1;1;1;1;1;1;1;2;1;1;1;1;1;2;1;1;2;1;2;7;1;2;1;3;1;9;2;1;1;1;5;1;1;3;1;2;2;2;1;1;1;1;1;1;1;2;3;5;1;1;1;1	chr2:22795508-22895761
Ccnl1	CCNL1	5.68e-45	21	3;1;1;4;2;3;1;1;1;9;1;1;5;1;5;1;1;1;1;1;1	chr3:65750072-65762147
Pcyt1a	PCYT1A	6.06e-45	39	2;2;1;2;1;10;2;2;1;2;2;1;1;1;1;1;1;1;4;1;1;3;6;2;2;1;1;1;1;1;1;1;2;1;1;2;2;5;2	chr16:32431006-32475151
Psmd12	PSMD12	6.85e-45	23	1;1;1;1;2;1;1;1;2;1;1;1;6;1;6;5;3;2;1;1;1;2;1	chr11:107340841-107359350
Shb	SHB	7.56e-45	50	1;1;1;1;1;1;1;3;2;1;1;1;1;3;1;1;3;1;5;1;1;1;1;1;3;1;2;1;6;1;1;1;1;2;1;3;1;66;3;1;1;1;1;2;5;2;1;4;1;1	chr4:45436147-45543700
Apoh	APOH	8.89e-45	20	2;5;2;1;1;1;4;1;1;1;1;1;1;1;1;1;1;1;1;2	chr11:108256610-108275710
Arid2	ARID2	9.25e-45	71	1;1;1;2;1;3;1;2;1;1;1;2;2;1;2;1;1;1;1;1;2;1;1;1;1;1;1;1;5;3;1;1;1;1;1;1;1;1;1;1;1;3;1;1;4;3;1;1;1;1;2;1;1;1;1;1;1;1;1;1;4;2;1;1;1;1;1;1;1;2;3	chr15:96117952-96235894
Arid1b	ARID1B	1.13e-44	118	2;3;8;2;2;1;2;1;2;7;1;5;1;23;1;4;2;2;1;1;2;2;1;3;1;1;3;3;1;1;1;1;1;1;2;2;1;10;21;1;1;3;1;1;1;1;2;3;1;1;10;1;1;3;2;3;1;2;1;1;1;1;2;1;3;1;2;6;1;2;3;2;7;1;3;1;1;1;5;1;2;3;1;1;1;1;1;8;1;1;1;1;2;1;1;2;1;4;1;10;2;1;2;4;2;1;1;2;2;1;1;1;1;2;1;3;1;2	chr17:4995073-5347656
Rheb	RHEB	1.13e-44	37	1;1;1;3;1;1;1;1;2;1;5;4;1;1;1;16;1;5;1;2;1;10;3;1;2;1;4;1;1;3;1;1;2;9;1;1;2	chr5:24308640-24348179
Grpel1	GRPEL1	1.16e-44	15	1;24;1;1;1;9;2;2;2;1;2;1;1;1;3	chr5:36807833-36816726
Tmem30a	TMEM30A	1.24e-44	33	1;3;1;3;1;1;1;4;1;5;1;2;1;2;1;2;1;1;1;1;1;2;1;1;1;1;2;1;4;1;6;1;2	chr9:79616747-79641237
Fam160b1	FAM160B1	1.26e-44	27	2;1;1;1;2;4;6;5;1;4;1;2;1;1;2;1;1;1;5;1;1;3;3;3;2;1;1	chr19:57435498-57464084
Nktr	NKTR	1.33e-44	37	3;1;2;1;3;2;1;7;3;1;4;2;5;1;1;4;1;1;2;8;5;2;1;1;1;2;2;2;2;2;1;1;3;2;2;2;3	chr9:121628298-121665959
Psmb1	PSMB1	1.6e-44	25	2;2;1;1;1;2;1;3;2;2;1;1;13;6;1;2;1;4;1;3;1;2;1;1;2	chr17:15612684-15635240
Med15		1.68e-44	48	3;3;1;5;2;2;1;1;1;2;1;2;1;1;1;4;1;1;1;2;1;2;1;1;1;1;1;9;1;3;1;1;3;5;1;1;3;2;1;1;1;3;1;1;1;2;1;1	chr16:17651300-17723040
Cald1	CALD1	2.12e-44	47	1;2;1;2;2;1;1;2;2;1;1;1;1;15;1;1;1;8;4;3;1;5;2;1;1;2;5;1;9;1;2;1;1;1;1;1;1;1;1;1;1;1;4;1;1;1;8	chr6:34659443-34725469
Dusp16	DUSP16	2.41e-44	56	1;1;2;2;3;8;1;2;2;3;2;1;1;1;1;5;1;4;1;1;1;1;1;1;1;1;1;2;1;1;2;1;1;2;1;4;1;2;1;1;1;2;1;4;1;1;1;2;1;1;1;1;1;1;1;2	chr6:134665485-134742646
2900026A02Rik	KIAA1671	2.44e-44	39	1;2;2;2;1;1;1;1;2;2;5;4;1;4;2;3;7;4;1;1;3;1;1;2;1;3;1;1;1;1;1;12;22;1;1;1;1;2;2	chr5:113515342-113592333
Dlg1	DLG1	3.19e-44	106	9;1;2;7;2;1;1;2;1;2;1;1;1;4;1;2;1;1;1;1;2;1;1;1;1;1;1;1;1;1;6;1;1;1;1;3;4;1;1;4;1;1;1;1;2;2;1;1;6;1;12;1;3;2;2;1;5;1;1;1;1;1;1;2;2;1;1;1;1;2;1;1;1;2;1;2;3;1;1;2;1;2;1;1;1;3;1;1;1;2;1;1;1;1;4;2;1;3;1;1;2;4;1;1;2;2	chr16:31663528-31873442
Psd3	PSD3	5.37e-44	125	1;1;7;4;2;3;2;2;2;3;1;2;1;1;1;1;1;25;1;1;1;1;1;2;1;1;1;1;1;1;1;1;2;3;1;1;1;1;1;1;1;1;1;1;1;4;1;3;1;1;1;1;1;3;1;3;2;1;2;2;7;1;4;1;1;2;1;1;2;1;1;1;1;1;1;1;4;2;1;15;1;1;3;1;1;1;1;1;1;1;3;2;1;9;2;1;1;1;1;1;2;1;2;2;1;2;1;1;1;1;2;3;3;1;1;1;1;1;1;1;1;1;1;1;1	chr8:70212980-70498473
Hiat1	HIAT1	6.69e-44	33	1;1;2;1;1;8;1;2;1;2;1;1;2;1;1;2;2;3;1;1;54;1;23;2;2;2;2;3;1;1;1;1;2	chr3:116334084-116365595
Kif13b	KIF13B	6.83e-44	75	6;2;2;1;3;1;2;1;2;1;1;2;3;2;1;1;3;2;2;1;1;1;2;1;2;2;3;1;1;1;1;1;2;1;1;1;2;1;1;3;1;1;5;1;2;1;1;1;1;3;1;1;5;2;1;1;3;1;1;1;1;2;1;1;1;2;1;3;1;1;1;3;1;1;1	chr14:65271367-65425133
Pank1	PANK1	7.36e-44	49	35;1;2;1;1;1;1;2;1;5;1;3;1;2;1;7;4;1;2;1;1;9;2;1;1;1;1;2;1;1;1;1;2;1;1;1;1;2;3;1;1;1;1;1;1;5;3;1;7	chr19:34881425-34953945
Arid5b	ARID5B	7.41e-44	85	1;1;2;1;1;1;1;1;28;1;1;2;2;3;1;1;2;1;3;1;2;2;2;1;1;1;1;2;2;2;1;1;1;1;1;4;1;1;2;1;1;1;1;1;2;1;1;1;10;1;1;2;1;4;1;1;4;2;3;4;1;1;1;6;1;2;2;3;1;1;1;2;2;13;4;5;1;1;1;3;1;1;1;1;1	chr10:67558340-67741474
Kmt2d	KMT2D	1.03e-43	26	1;1;1;1;1;2;1;1;2;1;1;2;1;1;1;2;2;14;9;1;1;4;4;1;1;3	chr15:98662099-98701636
Otud7b	OTUD7B	1.15e-43	47	1;1;1;4;1;1;2;2;2;1;1;1;1;1;11;1;3;1;1;15;1;2;1;2;4;1;1;1;1;1;2;1;5;1;1;2;1;2;1;1;1;1;1;1;2;1;1	chr3:95908449-95965052
Pan3	PAN3	1.35e-43	72	1;1;1;1;1;11;5;1;1;1;1;1;4;1;1;1;1;1;2;1;1;2;1;2;1;2;4;1;5;1;1;1;1;4;1;2;3;16;10;1;1;1;1;1;2;2;4;1;2;1;1;2;2;1;3;5;1;1;1;1;1;1;1;1;2;4;1;1;1;1;2;2	chr5:148242155-148360077
Rnf103	RNF103	1.35e-43	25	1;1;1;2;1;1;1;2;2;1;1;1;1;1;6;2;2;1;1;1;1;1;1;1;2	chr6:71443887-71460875
Gpam	GPAM	1.54e-43	27	1;8;1;61;2;1;4;1;5;3;1;2;2;4;1;1;18;1;1;3;1;1;1;1;17;7;2	chr19:55144223-55173937
Stard10	STARD10	1.99e-43	22	5;2;1;1;2;1;4;1;1;2;1;1;2;1;1;1;1;1;1;1;1;1	chr7:108469832-108494826
Ppp6r1	PPP6R1	2.33e-43	24	1;22;1;6;1;1;1;1;1;1;20;1;1;2;1;3;10;1;1;3;1;1;1;2	chr7:4583096-4610552
Kdm5a	KDM5A	2.48e-43	59	1;1;1;2;1;2;3;1;2;1;1;6;2;1;1;1;1;1;2;3;1;1;1;2;1;1;3;1;2;3;4;1;3;2;2;2;1;1;2;1;3;1;1;1;1;1;3;1;1;1;3;3;1;1;1;1;2;4;6	chr6:120314116-120394592
Pcgf3	PCGF3	3.05e-43	36	3;3;1;1;1;1;1;1;1;1;1;1;1;1;1;1;1;2;1;2;1;1;1;1;1;1;3;1;1;2;2;1;1;1;1;7	chr5:108890350-108932118
Lurap1l	LURAP1L	3.72e-43	39	2;1;6;1;1;1;1;1;1;1;3;1;1;1;1;1;2;1;1;2;3;1;1;1;1;1;3;4;1;1;3;1;1;2;1;2;6;1;8	chr4:80556589-80600205
Spin1	SPIN1	4.07e-43	40	3;1;1;1;1;1;1;1;1;1;2;2;2;2;1;1;3;1;2;1;1;2;1;3;1;1;1;1;2;1;1;1;1;1;5;5;3;1;1;3	chr13:51196248-51247931
Tbca	TBCA	4.33e-43	47	1;1;1;1;1;2;1;1;2;2;1;1;1;1;1;1;4;2;1;1;2;1;1;2;1;1;3;2;1;1;6;15;1;2;1;2;1;1;1;1;1;3;3;2;1;8;6	chr13:95558897-95612854
Ist1	IST1	4.84e-43	25	1;4;5;1;3;1;5;1;1;3;1;1;1;1;1;1;1;1;52;1;2;1;1;1;1	chr8:112195220-112217194
Lrrc8d	LRRC8D	6e-43	58	6;2;3;1;2;4;1;1;1;2;1;6;2;1;2;4;3;1;4;2;1;1;2;1;3;1;1;1;1;1;1;1;2;1;10;2;1;3;2;1;2;2;5;1;1;1;1;5;1;1;1;3;1;1;3;1;2;1	chr5:106128987-106244234
G3bp1	G3BP1	6.23e-43	30	1;1;1;1;1;1;3;1;1;1;1;2;1;2;2;1;1;1;2;1;1;2;1;2;5;2;4;1;2;2	chr11:55283253-55314389
Spen	SPEN	7.72e-43	42	2;2;1;2;1;5;1;2;2;1;2;1;3;1;1;1;1;1;1;2;1;1;1;3;4;2;5;2;3;1;1;1;1;1;1;1;1;1;1;1;1;1	chr4:141023804-141094512
Rnf125	RNF125	9.87e-43	34	1;2;1;2;6;1;1;1;1;1;1;1;2;2;1;3;1;2;1;12;1;1;1;1;13;3;1;1;2;1;3;4;2;1	chr18:21103125-21142349
Erp44	ERP44	1e-42	61	1;1;1;1;1;1;3;1;3;2;1;1;1;1;2;1;17;3;1;1;1;28;1;1;3;3;2;1;3;1;7;3;1;3;2;1;2;1;1;8;1;2;12;3;2;1;3;2;1;1;1;1;5;1;1;1;1;1;1;1;1	chr4:48206202-48292461
Rere	RERE	1.28e-42	119	3;1;1;4;1;1;1;1;1;1;1;40;3;2;1;1;1;2;1;1;4;2;2;2;1;1;1;2;1;1;2;2;1;1;2;4;2;2;1;1;2;3;3;1;1;5;1;1;1;1;1;2;1;3;1;4;1;1;1;1;1;1;3;1;1;1;2;3;1;8;1;2;2;2;1;4;2;1;1;1;2;1;2;1;3;2;51;1;1;1;2;11;1;1;2;2;1;1;4;2;3;1;5;3;1;1;2;4;1;2;6;2;8;1;1;3;1;1;1	chr4:149656024-149996075
Atp6v1b2	ATP6V1B2	1.38e-42	29	1;2;1;2;1;1;4;1;3;4;1;1;1;5;3;2;1;1;2;2;1;1;1;5;2;1;1;2;1	chr8:71612634-71637616
Ccnt1	CCNT1	1.84e-42	27	1;2;4;2;1;1;3;1;1;2;1;1;1;2;1;1;4;1;1;3;1;1;3;1;4;4;1	chr15:98373641-98398067
Usp7	USP7	1.84e-42	38	1;3;4;1;1;3;4;1;1;1;2;2;9;1;1;1;2;1;1;2;2;1;1;1;1;1;1;1;2;1;1;3;6;1;2;4;10;1	chr16:8688814-8738435
Metap2	METAP2	1.86e-42	34	1;1;2;2;1;1;1;2;5;1;1;1;2;2;1;28;2;2;1;1;1;1;2;1;1;1;1;4;1;1;4;1;1;1	chr10:93321234-93353947
Xylb	XYLB	2.31e-42	28	2;1;1;1;1;1;2;13;1;1;1;1;1;1;2;1;5;1;2;5;2;1;2;1;29;3;1;1	chr9:119266498-119302915
Fchsd2	FCHSD2	2.32e-42	95	4;1;1;2;1;1;1;1;1;1;1;2;1;1;1;1;1;1;1;1;1;1;1;3;12;1;2;1;1;1;1;1;1;1;1;1;1;1;1;1;3;2;1;1;3;1;1;2;1;1;1;8;1;3;2;1;1;1;1;2;2;1;1;2;1;3;3;1;1;1;1;5;1;1;4;1;1;1;6;1;3;1;1;1;2;2;1;1;1;1;2;2;2;1;2	chr7:108257288-108432919
Map2k4	MAP2K4	2.64e-42	66	1;1;1;2;1;3;1;1;2;1;2;1;2;1;4;1;1;1;1;5;2;1;1;1;1;1;1;1;1;3;1;1;2;3;1;1;4;2;1;1;2;1;8;1;1;1;1;2;1;3;2;2;3;2;1;3;2;1;1;1;1;2;1;1;1;2	chr11:65501745-65601799
Rbfox2	RBFOX2	2.95e-42	97	1;1;3;1;1;1;3;2;5;2;2;1;1;1;1;5;2;2;1;5;5;1;1;6;2;1;1;1;1;2;1;1;1;2;1;2;1;2;1;2;1;1;2;2;7;4;1;7;2;4;2;1;2;3;1;4;1;1;3;3;4;1;4;2;1;1;1;2;1;9;2;2;5;1;3;2;2;1;4;1;5;2;5;1;2;1;1;1;1;1;1;3;8;1;1;1;2	chr15:76909419-77137483
Diap1	DIAPH1	3.04e-42	60	1;1;1;4;1;1;8;1;5;1;1;4;1;1;2;2;1;1;1;1;1;1;1;1;2;1;2;4;7;1;3;2;1;1;3;1;46;13;1;2;1;1;1;1;1;2;1;1;1;1;1;1;2;1;1;1;3;2;1;1	chr18:38004478-38095065
Ccar1	CCAR1	4.58e-42	43	2;2;1;1;1;1;1;2;1;1;3;1;1;1;1;1;2;1;1;1;1;1;1;1;3;1;1;11;1;1;3;2;1;1;1;2;3;1;2;1;1;2;1	chr10:62206675-62255116
Ccbl2	CCBL2	4.7e-42	37	10;7;2;4;5;2;1;1;3;1;2;1;5;3;1;1;2;1;1;4;9;3;1;2;2;1;1;12;1;1;1;1;2;2;1;1;4	chr3:142364043-142407874
Mbnl2	MBNL2	5.07e-42	74	3;1;4;4;1;1;1;1;1;1;2;1;1;1;1;4;9;4;1;1;1;1;1;1;1;2;1;1;1;1;1;1;1;4;1;2;2;2;1;1;2;7;1;1;1;2;1;1;1;10;2;1;1;2;3;1;1;1;1;2;1;1;1;1;1;1;1;1;1;2;1;1;2;1	chr14:120674890-120830920
Peli1	PELI1	5.98e-42	49	1;2;2;2;2;1;2;1;2;1;5;1;1;1;2;3;1;3;1;1;1;3;3;1;2;4;1;1;1;1;1;1;1;1;1;2;1;2;1;1;1;1;2;2;1;4;1;3;1	chr11:20991326-21050330
Slc35e2	SLC35E2B	6.19e-42	23	2;1;1;4;4;5;5;1;1;1;1;3;2;11;1;2;1;1;1;5;2;1;5	chr4:154975524-154997450
Cdc37l1	CDC37L1	7.78e-42	31	1;1;3;1;1;1;1;1;7;1;1;1;1;5;1;3;1;1;1;1;2;3;14;3;2;1;1;18;2;8;3	chr19:29064983-29092059
Fbxo11	FBXO11	9.56e-42	56	1;1;3;2;1;1;1;1;1;1;1;1;2;1;2;1;1;1;1;8;1;3;2;1;1;1;2;1;1;1;1;3;1;3;1;2;1;1;2;1;1;3;1;5;2;8;1;1;1;1;2;1;1;1;2;1	chr17:88390198-88464625
Bach1	BACH1	9.58e-42	30	1;1;1;2;1;3;4;1;3;3;3;1;1;2;1;1;7;1;1;4;1;1;1;2;1;1;2;3;1;3	chr16:87699198-87733591
Flnb	FLNB	1.34e-41	65	2;2;1;1;2;1;1;13;2;1;3;1;2;1;1;24;1;1;1;1;2;1;1;1;2;1;1;1;2;3;5;1;2;1;1;2;8;4;1;56;2;1;44;2;1;16;2;1;1;1;4;1;1;6;1;1;1;2;1;1;1;1;3;52;1	chr14:8650470-8784101
Nup153	NUP153	1.35e-41	45	1;4;1;8;1;1;1;1;1;1;1;2;1;2;2;38;1;3;1;2;5;1;1;1;1;1;1;1;2;1;1;1;2;4;1;1;1;1;1;2;2;1;1;1;4	chr13:46775270-46823218
Tbl1x	TBL1X	1.44e-41	80	1;1;2;6;2;1;16;1;1;3;3;1;1;1;1;1;13;1;2;1;1;1;2;1;1;1;1;1;1;3;1;1;3;1;1;1;2;1;1;4;4;1;1;2;2;1;1;1;1;4;1;2;4;2;1;1;2;1;1;8;1;1;1;1;1;1;1;1;1;5;1;2;1;1;2;1;1;1;1;41	chrX:74756565-74905604
Cs	CS	2.15e-41	27	2;1;1;1;2;1;11;3;1;2;12;1;1;1;1;1;1;5;6;6;5;1;1;2;1;2;5	chr10:127774887-127799535
Rnf185	RNF185	2.63e-41	34	2;2;3;2;1;1;1;4;3;2;1;2;1;1;2;1;1;1;3;1;2;1;5;1;1;1;1;1;1;1;1;1;1;2	chr11:3315975-3352959
Map3k12	MAP3K12	2.76e-41	22	3;1;2;1;1;1;1;2;25;1;9;1;4;1;1;2;3;2;1;1;1;3	chr15:102328077-102347435
Spast	SPAST	3.17e-41	43	1;1;1;3;1;2;4;2;3;1;2;4;2;2;2;3;1;1;3;1;1;2;1;1;1;1;2;2;1;4;3;2;1;1;12;2;2;1;1;1;1;3;1	chr17:74738326-74790453
Man1a	MAN1A1	3.68e-41	88	2;1;1;3;2;1;1;1;1;1;1;1;2;2;2;1;1;1;3;1;1;1;2;2;4;1;1;1;2;3;3;2;1;2;2;3;3;2;1;1;4;1;1;5;2;1;1;1;1;1;1;2;2;1;1;12;1;2;1;1;2;1;1;1;3;1;2;1;1;1;1;1;2;1;1;1;4;1;2;1;1;1;1;1;2;1;2;1	chr10:53625838-53795602
Mbtps1	MBTPS1	4e-41	35	1;2;2;1;1;2;79;1;1;3;1;2;2;1;1;1;2;1;1;1;1;1;1;2;2;2;1;1;1;7;1;1;2;2;3	chr8:122032051-122082661
Rpl5	RPL5	4.04e-41	15	1;1;3;14;1;7;1;3;1;1;1;1;1;1;1	chr5:108329546-108338024
Emg1	EMG1	4.64e-41	13	1;1;1;1;1;1;2;1;1;16;1;1;1	chr6:124654387-124662196
Ambra1	AMBRA1	5.17e-41	90	1;4;1;4;35;1;1;1;1;3;3;2;6;7;2;2;1;1;1;3;1;4;2;1;1;1;6;1;1;1;1;2;2;2;1;1;1;2;4;1;2;1;1;1;2;1;1;1;1;2;2;33;8;1;1;1;1;2;1;1;2;5;1;1;1;2;2;5;1;2;1;2;4;1;1;3;1;1;5;2;1;4;2;2;2;1;1;1;2;3	chr2:91570294-91759006
Tbc1d15	TBC1D15	8.54e-41	44	1;2;2;2;2;1;3;1;1;1;4;2;1;3;1;1;1;1;1;1;1;1;2;2;1;1;1;1;1;1;10;1;1;4;1;3;2;1;1;1;4;4;2;1	chr10:114634926-114688549
Ept1	EPT1	8.96e-41	36	1;1;3;3;1;1;1;1;1;1;2;2;2;3;1;1;3;1;3;1;1;1;3;1;2;1;1;1;1;1;1;1;1;1;1;1	chr5:30559157-30598976
Col18a1	COL18A1	9.71e-41	51	3;29;2;1;1;2;1;1;1;3;3;2;2;1;1;2;6;1;2;1;1;1;1;1;1;1;1;4;2;1;1;1;3;2;1;2;1;1;4;9;52;1;7;1;1;1;3;1;4;1;1	chr10:76514923-76629275
Ogdh	OGDH	1.12e-40	46	1;2;4;1;1;3;2;1;3;2;1;3;1;1;2;1;1;5;1;1;2;1;1;2;3;1;1;1;2;2;1;1;1;2;3;2;3;3;1;1;1;2;2;1;1;3	chr11:6191599-6259097
Crot	CROT	1.46e-40	32	1;1;3;1;1;1;3;1;1;1;2;1;1;3;4;2;4;1;1;1;1;1;1;2;1;3;2;1;2;1;1;1	chr5:8966047-8997146
Clic4	CLIC4	1.66e-40	41	1;1;1;1;3;2;1;1;1;2;4;1;2;1;1;4;2;3;1;1;2;2;1;1;1;7;1;1;1;1;6;1;4;1;1;1;4;4;2;1;2	chr4:134769884-134828675
Baiap2l1	BAIAP2L1	1.95e-40	54	2;2;1;2;11;1;1;1;1;1;2;1;1;1;4;2;1;3;1;1;1;3;1;1;3;1;1;1;3;2;1;4;1;2;1;1;3;4;2;1;1;4;2;1;3;1;3;1;3;1;1;1;1;1	chr5:145025393-145118981
Nfatc3	NFATC3	2.07e-40	53	2;1;4;2;1;2;1;2;1;1;2;2;1;1;2;1;1;1;1;2;1;1;2;2;2;3;2;1;1;3;3;1;1;1;1;1;1;1;2;1;1;1;2;1;1;1;1;2;1;1;1;2;1	chr8:108583502-108654437
Lemd3	LEMD3	2.18e-40	45	1;1;1;1;1;1;1;3;1;1;3;1;1;1;2;1;1;1;2;2;1;3;5;4;3;3;2;1;4;2;1;1;1;2;1;1;1;1;2;1;4;1;1;4;1	chr10:120360466-120416386
Agpat6	AGPAT6	2.24e-40	31	3;1;1;1;1;8;1;1;1;3;1;6;2;4;1;3;1;1;2;1;1;11;2;4;1;1;1;1;1;1;2	chr8:24283417-24318925
Ptprf	PTPRF	2.37e-40	40	1;2;6;2;1;2;2;2;1;1;1;1;3;3;1;1;2;1;1;1;1;2;5;5;1;5;2;2;7;1;2;1;2;1;1;1;1;1;1;3	chr4:117880817-117964002
Hadh	HADH	3.06e-40	30	2;7;1;1;2;2;11;1;2;1;1;2;1;2;3;1;55;1;38;1;3;1;50;3;1;1;3;1;26;3	chr3:130936337-130975019
R3hcc1l	R3HCC1L	3.19e-40	54	1;2;2;3;1;8;2;1;6;1;5;1;2;4;1;1;1;1;1;1;2;4;2;4;3;3;3;9;1;2;1;1;1;1;4;2;1;2;3;2;1;1;1;1;2;2;1;4;21;1;2;1;1;2	chr19:42593294-42666746
Errfi1	ERRFI1	3.8e-40	20	4;1;1;2;1;8;1;2;1;1;2;1;1;1;1;5;1;2;2;1	chr4:150229199-150242989
Sntb1	SNTB1	3.82e-40	105	1;1;3;1;1;1;1;2;1;1;2;3;2;1;1;1;1;3;1;2;13;1;2;4;2;1;1;1;1;1;2;1;2;1;3;1;2;2;1;1;2;1;1;5;3;1;1;2;5;2;1;6;1;1;6;3;1;3;3;1;1;3;3;1;1;1;1;1;1;2;1;1;1;3;3;1;1;1;4;1;2;5;1;1;1;1;6;1;6;1;9;1;1;1;1;2;1;1;1;3;2;1;1;1;1	chr15:55470708-55738504
Slc7a2	SLC7A2	3.95e-40	44	5;1;1;1;1;1;1;2;2;1;3;1;1;1;1;1;3;1;3;1;1;1;1;2;1;1;1;2;2;1;1;1;1;1;1;1;1;1;1;1;1;3;2;1	chr8:41947720-42007424
D230025D16Rik	C16orf70	5.28e-40	27	1;1;1;2;2;1;1;1;1;1;1;1;1;1;1;1;1;2;1;1;7;1;1;1;1;1;1	chr8:107749087-107776951
Tgoln1		5.54e-40	14	1;1;2;2;14;1;1;1;1;1;1;3;1;1	chr6:72558414-72566994
Ints6	INTS6	5.58e-40	64	2;1;1;2;1;2;42;2;1;1;3;2;1;1;2;1;2;1;1;1;3;2;1;3;1;1;3;2;2;1;1;1;6;3;1;2;1;1;1;1;2;1;1;1;1;1;25;1;1;1;1;1;1;1;3;4;2;2;2;4;2;1;1;1	chr14:63295164-63379949
Shfm1	SHFM1	6.31e-40	28	11;1;2;1;1;6;1;1;4;1;2;1;2;1;3;21;2;1;2;1;5;1;1;4;1;3;1;1	chr6:6508274-6528658
Fdx1	FDX1	7.71e-40	26	2;2;2;9;3;8;2;2;1;4;2;1;1;1;1;1;2;1;1;1;4;1;1;1;1;3	chr9:51751411-51771638
Pds5a	PDS5A	1.07e-39	60	1;2;3;1;1;1;1;2;1;1;1;2;4;1;1;1;1;1;2;1;1;3;5;2;1;5;3;2;1;2;3;1;2;1;2;2;1;1;5;3;1;2;1;1;1;1;1;1;1;1;1;4;1;1;2;1;1;1;2;1	chr5:66006498-66089095
Yap1	YAP1	1.07e-39	48	1;1;3;1;1;1;1;4;2;1;1;1;1;3;2;1;1;2;4;1;1;3;1;1;2;1;1;1;5;2;2;3;1;1;3;2;7;2;1;1;1;1;1;1;3;3;2;1	chr9:7932000-8004596
Ogt	OGT	1.17e-39	39	1;1;1;60;1;1;2;1;1;1;4;5;3;1;2;1;1;1;2;2;1;1;3;1;3;3;1;1;1;1;1;1;3;2;1;2;1;1;1	chrX:98835402-98879690
N4bp2l2	N4BP2L2	1.28e-39	33	1;2;1;2;1;2;3;2;3;1;1;2;2;6;2;4;1;1;1;1;3;1;1;13;1;1;2;1;1;1;1;1;4	chr5:151438547-151468187
Bnip2	BNIP2	1.3e-39	27	8;2;1;2;1;1;1;1;1;2;1;1;11;1;18;6;6;1;3;3;2;1;2;1;1;1;8	chr9:69837272-69859466
Cdc42ep4	CDC42EP4	1.35e-39	21	2;1;4;2;1;3;1;1;1;1;6;3;1;2;2;1;1;1;3;1;3	chr11:113588163-113613129
Eif4g2	EIF4G2	1.7e-39	21	1;2;1;1;1;1;1;2;2;6;1;4;8;1;2;1;2;3;1;2;2	chr7:118211498-118226544
Pkn2	PKN2	1.96e-39	66	1;7;1;3;1;1;2;1;2;1;4;2;2;2;1;1;1;1;1;2;22;1;1;3;1;2;2;3;1;1;2;1;2;1;1;1;1;1;1;1;2;1;1;1;2;1;1;1;1;2;1;4;1;1;1;3;6;1;2;1;1;1;2;1;2;1	chr3:142453865-142544968
Prrc2b	PRRC2B	2e-39	39	1;1;2;1;1;1;1;4;1;4;6;5;3;1;1;2;1;2;3;2;1;2;1;1;2;2;1;1;1;1;1;1;2;2;1;1;1;1;1	chr2:32006667-32090057
Cdc27	CDC27	2.06e-39	42	3;2;3;10;1;1;5;1;1;1;3;1;4;2;1;1;1;1;2;1;1;2;1;1;2;1;1;14;2;1;2;1;5;1;2;1;1;2;1;1;5;1	chr11:104363840-104411934
Top1	TOP1	2.21e-39	57	3;1;4;1;2;3;1;1;3;5;9;1;1;1;1;1;3;2;1;2;2;1;1;1;1;1;3;1;3;1;2;3;1;2;1;1;2;2;2;1;2;1;3;1;2;1;1;1;1;2;2;1;1;1;2;1;5	chr2:160471632-160548499
Btbd7	BTBD7	2.37e-39	60	1;1;3;1;2;2;6;1;1;5;1;1;2;3;1;1;1;1;1;3;3;1;1;3;1;1;6;1;1;3;1;2;1;1;1;1;1;2;1;5;4;3;3;2;1;1;1;1;2;1;1;2;2;1;1;1;1;2;1;1	chr12:104022857-104116616
Npc1	NPC1	2.5e-39	34	6;1;3;1;3;1;1;3;6;2;4;1;5;1;1;1;1;1;3;1;1;1;3;1;2;3;1;1;3;26;9;1;8;1	chr18:12348202-12394895
Hipk1	HIPK1	4.14e-39	41	7;2;1;1;1;4;1;1;1;1;1;3;1;2;1;1;4;2;1;1;1;1;2;1;1;4;1;1;4;5;3;3;2;2;1;1;5;2;2;3;1	chr3:103543737-103595198
Syncrip	SYNCRIP	4.26e-39	36	2;1;1;8;2;2;2;2;1;1;1;1;2;1;2;1;1;2;1;1;1;1;1;1;1;3;4;1;1;1;3;1;2;4;1;1	chr9:88344201-88377235
Rmnd5a	RMND5A	4.95e-39	42	1;1;3;2;1;1;1;1;1;3;25;1;1;2;5;1;1;1;1;1;3;1;1;1;1;3;2;1;2;1;1;10;2;1;2;1;1;1;2;2;1;1	chr6:71338627-71390631
Gnb1	GNB1	6.42e-39	47	2;3;3;1;1;1;1;2;3;1;1;3;1;1;1;1;1;2;3;1;1;3;3;1;1;6;4;1;1;1;4;2;2;4;2;2;1;3;21;1;1;1;3;1;2;3;2	chr4:154865469-154933378
Mmadhc	MMADHC	6.94e-39	25	5;1;1;1;1;1;6;2;1;1;1;1;1;1;1;1;1;1;1;1;1;1;1;1;1	chr2:50135400-50152197
Rnd3	RND3	8.76e-39	22	1;1;1;1;2;1;9;7;1;1;1;4;1;1;1;1;2;3;2;2;1;21	chr2:50985958-51004631
St3gal1	ST3GAL1	8.78e-39	41	3;2;2;8;2;9;1;1;2;1;1;1;3;1;4;1;1;1;1;2;3;1;1;1;5;1;1;1;4;3;3;1;4;1;1;1;1;3;4;5;3	chr15:66934436-67008444
Gnpnat1	GNPNAT1	9.05e-39	19	1;1;1;1;5;1;2;3;1;2;1;3;2;1;11;1;1;1;1	chr14:45996095-46008471
Ubr3	UBR3	1.06e-38	76	1;1;2;1;2;1;1;1;1;1;1;1;2;1;7;2;1;1;1;1;1;1;4;1;1;1;1;1;1;2;1;1;2;1;1;1;1;7;1;1;28;1;1;1;1;1;1;1;1;2;2;1;4;5;2;4;1;1;2;1;4;1;1;1;2;1;7;1;7;1;1;1;1;2;1;4	chr2:69735302-69862070
Sumo2	SUMO2	1.72e-38	17	1;2;2;1;1;1;1;1;1;1;2;9;1;1;9;2;1	chr11:115384422-115397544
Ppfibp2	PPFIBP2	1.91e-38	71	1;1;6;6;1;1;2;2;1;1;1;1;1;1;1;1;1;1;1;1;1;1;1;1;1;1;1;1;1;1;2;4;2;5;4;1;1;1;2;2;3;1;3;1;1;1;1;3;1;3;1;1;1;1;2;1;4;1;1;1;2;4;1;1;1;1;1;1;2;5;2	chr7:114738564-114892097
Rtn4	RTN4	2.05e-38	45	2;1;3;1;2;1;2;1;1;1;1;1;1;1;1;1;3;1;12;2;2;1;1;2;2;2;5;1;1;3;1;1;1;1;1;3;3;1;1;1;1;2;1;1;1	chr11:29592897-29644414
Stat3	STAT3	2.1e-38	36	2;1;1;3;2;2;1;1;4;1;1;1;2;1;1;1;2;1;1;2;2;1;2;1;1;1;2;1;1;1;2;1;1;4;1;1	chr11:100748123-100800825
St5	ST5	2.67e-38	52	1;1;2;1;1;2;1;1;4;1;1;3;1;1;2;1;1;1;1;5;1;1;1;1;3;2;3;1;2;1;1;1;2;1;1;1;3;1;2;1;1;2;1;1;1;2;1;3;1;1;1;3	chr7:116667424-116760661
Tle1	TLE1	3.03e-38	58	4;1;1;1;1;2;1;1;1;1;2;4;2;1;2;3;1;2;2;3;1;1;1;1;2;1;2;1;1;5;2;1;1;2;1;3;1;5;2;1;1;1;1;3;2;1;2;1;3;1;1;2;2;1;3;1;6;5	chr4:71770978-71861927
Ctsl	CTSV	3.15e-38	13	1;2;1;1;1;1;8;1;4;1;1;1;1	chr13:64464521-64471614
Afm	AFM	3.2e-38	28	1;3;1;1;1;2;11;15;2;3;1;1;4;1;6;2;1;1;5;1;3;1;1;6;2;9;1;5	chr5:90947974-90982570
Atp5f1	ATP5F1	3.76e-38	23	3;2;1;2;1;1;1;1;1;1;3;1;3;1;1;1;1;2;1;3;1;3;1	chr3:105745780-105763166
Upf1	UPF1	4.05e-38	18	1;2;24;1;2;2;3;3;1;1;2;1;3;1;1;1;1;1	chr8:72855420-72877172
Lman2	LMAN2	4.05e-38	18	1;6;1;1;1;1;2;2;2;1;2;1;2;1;4;2;1;3	chr13:55445193-55464144
Rps6kb1	RPS6KB1	4.13e-38	40	1;1;1;1;2;1;1;1;1;8;1;1;1;1;1;3;1;1;2;4;2;1;1;1;3;1;1;1;1;1;1;6;1;1;2;6;1;2;1;1	chr11:86312512-86358309
Gspt1	GSPT1	4.32e-38	35	14;17;1;2;1;1;2;2;1;1;1;1;3;2;1;1;1;1;2;1;4;1;1;1;4;1;1;1;2;1;1;1;5;1;1	chr16:11216333-11254418
Dcaf5	DCAF5	4.49e-38	55	2;1;2;1;1;1;36;3;1;3;4;2;1;3;3;1;9;4;98;1;2;2;1;2;3;2;1;1;2;1;2;29;2;2;1;1;1;8;1;1;1;2;1;2;1;3;1;2;3;2;1;2;13;4;1	chr12:81436833-81537588
Hook3	HOOK3	4.53e-38	62	1;2;1;4;1;1;4;1;2;1;2;1;2;4;1;1;2;1;2;1;2;1;1;3;1;4;1;1;12;2;3;1;1;3;3;2;2;8;1;3;2;1;13;2;1;1;1;1;2;3;2;2;1;1;2;1;1;1;2;2;7;1	chr8:27131892-27229696
Grlf1	ARHGAP35	4.9e-38	62	3;2;42;4;2;1;2;1;4;1;1;1;1;4;1;4;1;1;1;2;1;5;7;1;3;4;1;1;2;3;5;1;1;2;1;4;1;1;1;1;1;1;2;2;1;6;2;2;1;1;1;1;3;2;1;1;1;1;3;2;2;1	chr7:17079821-17200342
Vcp	VCP	4.91e-38	23	1;1;1;2;1;1;5;1;1;2;3;7;1;1;2;1;2;4;1;1;1;1;1	chr4:42992835-43013379
Sf3b3	SF3B3	4.97e-38	33	1;3;1;1;1;1;2;1;1;1;2;1;1;2;1;1;1;2;2;1;1;1;1;2;3;1;2;3;3;1;15;1;1	chr8:113334391-113370703
Kdm1a	KDM1A	4.97e-38	42	2;1;1;2;1;2;1;2;1;1;1;4;1;1;7;1;1;2;1;1;1;1;2;1;1;2;1;1;1;1;1;1;3;2;1;2;3;1;1;2;1;1	chr4:136106447-136158638
Mob1b	MOB1B	5.55e-38	36	1;2;2;1;2;1;1;1;5;2;1;1;2;5;1;2;1;3;1;1;3;2;1;2;2;1;1;1;1;1;2;1;1;1;4;1	chr5:89149895-89187480
Foxj3	FOXJ3	6.85e-38	58	1;1;1;1;7;1;2;2;2;1;3;1;4;1;1;1;2;1;1;3;2;1;2;4;1;1;1;1;1;1;1;2;1;2;1;5;1;1;5;1;1;1;1;1;1;1;1;2;2;1;1;1;2;1;1;1;1;1	chr4:119212292-119301724
Ahr	AHR	9.16e-38	34	3;1;2;2;2;1;2;1;1;1;1;1;1;1;2;1;1;1;2;5;3;1;1;3;1;1;2;1;1;1;4;1;1;1	chr12:36182650-36219661
Prpf38b	PRPF38B	9.87e-38	16	4;11;3;1;29;1;2;1;1;2;1;32;1;1;2;1	chr3:108705724-108714622
Mtpn	MTPN	1.08e-37	35	1;1;3;1;2;1;1;1;1;1;1;1;1;2;5;1;2;1;1;2;1;1;1;1;1;3;1;2;1;1;3;2;1;1;1	chr6:35458823-35489888
Acad11	ACAD11	1.1e-37	42	1;1;3;1;1;1;2;1;1;1;3;2;1;1;1;2;1;1;1;1;2;3;1;2;2;1;2;2;1;1;2;2;1;1;3;10;1;1;1;5;1;1	chr9:103966032-104029976
Psap	PSAP	1.15e-37	21	1;2;2;1;1;2;1;3;21;1;2;3;1;1;2;2;3;4;2;1;1	chr10:59740375-59765348
Ranbp10	RANBP10	1.33e-37	38	1;13;1;2;1;1;2;1;1;1;1;9;1;1;1;1;1;1;2;1;1;2;14;1;1;2;1;2;2;1;1;1;2;1;7;1;4;1	chr8:108292207-108351250
Zfp292	ZNF292	1.37e-37	54	2;1;2;1;3;1;1;1;3;1;9;1;1;1;2;4;1;1;1;2;1;4;1;1;1;2;2;2;2;6;1;5;1;1;2;54;1;1;1;1;1;14;1;1;2;13;1;1;1;1;1;1;1;2	chr4:34750358-34830197
Cct7	CCT7	1.44e-37	20	4;1;1;1;2;1;1;2;1;1;1;1;1;12;1;2;1;2;3;3	chr6:85401498-85418471
Fdft1	FDFT1	1.52e-37	28	4;1;2;11;1;1;1;1;3;4;11;4;1;1;1;15;1;1;4;1;19;1;21;2;1;1;1;5	chr14:63763987-63796630
Rufy3	RUFY3	1.58e-37	50	2;1;1;8;3;2;7;2;2;1;1;1;1;1;2;1;3;2;1;3;3;1;2;1;1;1;1;4;4;1;10;1;4;5;3;1;4;1;2;2;1;1;1;1;1;1;1;1;2;1	chr5:88994064-89080442
Prkaa2	PRKAA2	1.88e-37	52	1;1;1;1;1;2;1;1;1;1;19;1;1;1;2;1;1;1;1;2;1;1;1;2;2;1;1;1;2;1;1;1;1;2;1;2;4;1;1;2;2;1;1;17;2;4;3;1;3;1;5;7	chr4:104702254-104782503
Copz1	COPZ1	2.45e-37	25	1;1;1;3;1;1;1;11;2;5;4;1;11;3;3;1;1;9;1;1;2;1;2;1;1	chr15:103103348-103130295
Arl6ip1	ARL6IP1	2.63e-37	16	1;2;1;1;2;3;1;2;1;8;2;1;1;2;1;2	chr7:125262403-125273139
Slmap	SLMAP	7.2e-37	72	1;1;1;1;2;1;2;2;1;1;1;1;8;22;1;1;1;1;9;1;1;1;2;1;1;3;8;2;4;1;12;2;3;1;1;3;1;3;1;4;1;1;1;2;4;2;2;2;1;1;1;1;1;2;1;1;1;1;1;1;1;1;2;6;1;6;1;22;1;1;3;1	chr14:27232660-27353226
Pcx	PC	7.32e-37	55	2;7;1;1;1;1;1;5;1;22;2;2;1;1;2;1;1;3;1;2;1;1;1;1;1;3;4;1;7;1;4;1;1;1;6;1;1;2;1;1;1;10;1;1;1;3;2;1;1;2;1;2;1;3;6	chr19:4510471-4621752
Plaa	PLAA	7.57e-37	37	8;1;1;2;1;3;1;1;2;12;1;1;1;3;1;1;1;9;1;1;1;2;1;1;2;3;1;1;1;1;1;8;4;1;1;1;2	chr4:94231829-94269938
Ppp2r1a	PPP2R1A	7.65e-37	23	1;1;2;2;1;1;1;1;1;2;1;1;2;4;1;1;2;3;2;1;1;2;2	chr17:21082417-21102869
Pygl	PYGL	1.04e-36	29	2;4;1;1;1;1;4;2;1;1;2;2;2;1;2;1;1;1;1;1;1;1;1;1;1;2;1;3;4	chr12:71291801-71328670
Atad2b	ATAD2B	1.08e-36	74	1;2;2;2;1;2;1;4;1;1;1;4;2;1;2;1;2;1;2;1;1;1;3;1;1;1;1;2;1;1;3;1;2;1;2;1;1;2;1;1;1;6;1;10;1;1;4;11;3;2;4;1;1;1;1;2;2;8;3;1;3;1;2;1;16;1;3;1;1;2;1;1;1;6	chr12:4924158-5054216
Prkag2	PRKAG2	1.11e-36	78	4;1;4;1;1;1;1;1;2;2;3;1;2;1;2;4;1;3;3;3;1;2;6;2;1;2;1;1;1;2;1;2;2;2;1;9;1;2;4;2;1;2;1;1;1;1;20;1;3;4;1;5;1;1;1;2;1;1;1;4;1;1;3;1;51;1;1;2;2;2;2;1;1;2;1;1;1;4	chr5:24368552-24606460
1810026B05Rik		1.18e-36	26	1;1;1;3;1;6;2;1;2;1;7;2;1;4;3;1;1;1;1;1;1;1;1;4;1;1	chr7:80684683-80703281
Ubr2	UBR2	1.19e-36	46	1;2;2;1;7;1;1;1;1;1;1;1;1;3;1;1;1;1;1;1;7;2;1;1;1;1;5;1;2;1;1;1;1;1;1;1;3;1;1;2;4;1;5;2;1;1	chr17:47065239-47147481
Acvr2a	ACVR2A	1.26e-36	61	3;5;1;5;6;1;2;2;1;1;1;2;1;2;1;4;3;1;2;1;2;4;1;2;1;3;3;1;1;1;1;3;1;1;4;3;1;1;1;3;2;2;1;1;2;1;1;1;1;1;1;1;1;2;1;1;1;1;1;4;2	chr2:48669628-48758784
Cml1	NAT8B	1.34e-36	11	7;1;1;3;2;1;22;35;3;1;2	chr6:85860147-85865671
Cth	CTH	1.39e-36	29	13;16;1;1;1;3;1;1;1;1;3;3;2;3;1;1;1;1;2;1;1;1;13;2;1;1;3;1;2	chr3:157557211-157588027
Atg3	ATG3	1.5e-36	34	1;2;2;3;2;1;1;6;1;2;3;2;2;1;2;1;1;2;1;3;1;1;1;4;2;2;1;1;1;1;1;1;1;1	chr16:45158941-45188651
Rtn3	RTN3	1.99e-36	44	1;1;1;1;5;3;1;2;1;2;1;1;1;2;2;4;1;1;1;4;3;1;1;1;2;1;1;5;4;1;1;1;4;1;5;1;1;1;2;1;1;5;1;4	chr19:7500384-7557781
Sepp1	SEPP1	2.54e-36	17	3;14;2;1;1;1;1;2;1;3;2;1;1;3;1;1;1	chr15:3220766-3230508
Hnrnpa1	HNRNPA1	2.55e-36	12	1;2;3;1;12;3;11;2;1;1;2;1	chr15:103070827-103077129
Urgcp	URGCP	2.71e-36	34	3;2;1;9;2;4;1;2;7;1;1;2;1;1;1;1;2;1;2;4;1;1;2;1;1;1;1;3;1;2;1;1;2;2	chr11:5613419-5662379
Cdk8	CDK8	2.71e-36	47	1;1;1;1;2;1;1;2;2;1;1;2;4;4;1;18;1;1;5;1;1;2;4;1;2;5;1;1;7;2;2;2;5;1;1;1;1;2;3;2;1;1;1;1;1;1;3	chr5:147043250-147114450
Ppp6c	PPP6C	3.12e-36	31	1;3;1;1;1;2;1;1;1;5;5;1;2;2;2;1;1;1;1;1;1;1;28;1;1;1;1;1;2;1;1	chr2:39052317-39081858
Cd302	CD302	3.12e-36	29	2;1;1;1;1;1;1;1;1;1;2;1;1;20;1;1;1;1;1;2;1;3;1;1;1;1;4;1;1	chr2:60090049-60122475
Ammecr1l	AMMECR1L	4.37e-36	24	1;1;2;2;90;1;1;1;1;2;3;2;1;8;1;1;2;2;1;2;2;1;1;2	chr18:31919477-31943737
Plin2	PLIN2	4.55e-36	16	1;2;1;1;1;1;3;2;2;2;1;2;1;1;2;1	chr4:86302468-86315963
Luc7l	LUC7L	6.13e-36	30	1;1;2;1;1;1;1;28;1;1;4;1;5;1;2;138;3;4;8;1;1;2;1;4;1;1;1;1;2;2	chr17:26389854-26422451
Zzz3	ZZZ3	6.46e-36	48	1;4;1;4;1;1;1;1;3;1;3;1;3;1;2;3;1;1;1;1;2;1;2;4;1;1;1;2;1;1;3;1;1;1;1;1;2;1;1;1;1;1;2;1;3;1;2;3	chr3:152058966-152125790
Zfp746	ZNF746	7.52e-36	24	1;2;1;1;2;1;1;6;2;1;5;1;1;1;4;1;1;1;1;1;1;1;7;2	chr6:48012393-48036592
Fbxo9	FBXO9	8.09e-36	26	1;1;7;2;2;3;3;1;1;2;1;1;1;2;4;1;2;5;2;1;4;2;2;1;1;5	chr9:77929305-77956872
Tcerg1	TCERG1	1.41e-35	49	1;2;2;1;2;7;9;1;1;1;3;2;3;1;1;1;2;1;1;1;1;2;1;2;2;1;2;2;32;3;1;2;2;1;1;1;1;1;1;1;2;1;1;1;2;1;8;2;1	chr18:42671140-42735439
Cyb5	CYB5A	1.44e-35	25	1;1;1;1;1;2;1;1;3;1;2;3;2;2;79;2;2;1;1;1;1;4;1;1;2	chr18:85020805-85049255
Srsf6	SRSF6	1.92e-35	12	1;2;1;1;1;2;5;1;1;1;1;2	chr2:162757243-162762856
Dnajc25	DNAJC25	2.99e-35	23	1;3;2;1;1;1;1;4;1;1;1;1;1;1;2;1;1;1;1;1;3;1;1	chr4:59016064-59036270
Ehmt1	EHMT1	3.2e-35	65	1;1;1;1;2;1;1;1;1;2;2;1;1;1;2;5;1;1;2;2;1;2;1;4;1;9;1;1;1;1;1;2;5;5;1;1;1;2;1;1;1;1;2;1;1;2;1;1;2;1;2;1;1;1;4;2;1;1;1;1;1;4;1;3;1	chr2:24646288-24775129
P4hb	P4HB	3.79e-35	15	1;1;5;1;1;2;1;1;1;2;1;1;4;1;1	chr11:120421617-120434250
Slc38a2	SLC38A2	4.35e-35	16	1;1;2;1;1;1;1;2;1;5;1;4;1;1;1;2	chr15:96517822-96530129
Trim25	TRIM25	8.2e-35	19	1;2;1;1;1;1;7;1;28;1;2;1;1;2;1;3;2;1;1	chr11:88860716-88881607
Cyth1		8.68e-35	43	1;15;2;17;1;2;5;3;6;1;2;3;5;1;1;5;1;1;1;2;2;1;1;1;1;1;1;3;1;1;2;1;1;1;2;4;1;1;1;1;1;2;1	chr11:118025479-118109906
Pak2	PAK2	1.01e-34	43	1;2;1;1;1;1;2;1;10;3;2;1;1;2;4;1;1;1;1;1;1;5;1;2;1;1;3;2;1;1;1;2;2;2;1;1;2;1;2;2;1;4;2	chr16:32016375-32079428
Sord	SORD	1.06e-34	26	34;2;1;2;2;3;1;3;2;1;1;1;7;1;1;1;7;3;1;1;4;7;1;1;2;2	chr2:122060574-122091073
Tmpo	TMPO	1.06e-34	26	1;1;1;2;1;1;1;1;15;4;1;1;1;4;1;1;84;1;1;1;1;1;2;1;91;5	chr10:90610315-90634364
Gprin3	GPRIN3	1.13e-34	50	2;1;3;1;5;1;1;3;1;4;1;4;2;1;1;1;1;5;1;1;1;1;2;1;6;3;5;1;1;1;1;13;1;2;1;3;1;2;5;1;1;3;5;2;2;1;1;2;2;7	chr6:59302454-59376284
Kbtbd2	KBTBD2	1.21e-34	24	1;1;5;1;1;1;1;1;2;1;1;1;1;1;3;4;2;2;1;2;3;2;3;1	chr6:56727518-56747807
Szrd1	SZRD1	1.22e-34	20	2;1;1;3;1;1;1;3;1;1;2;2;1;3;1;5;1;2;2;1	chr4:140668892-140695711
March5	MARCH5	1.77e-34	22	1;1;1;1;1;1;1;3;1;1;1;7;2;1;1;1;2;1;1;1;1;2	chr19:37282034-37298947
Aldh1a1	ALDH1A1	1.86e-34	38	2;4;6;3;2;1;1;1;1;1;1;1;1;2;1;2;2;2;1;1;3;1;1;2;1;2;2;1;2;1;1;1;1;1;1;3;1;4	chr19:20676471-20717952
Sc5d	SC5D	1.91e-34	15	1;75;1;4;1;1;129;57;1;1;3;1;2;9;4	chr9:42062259-42072383
Ctsb	CTSB	1.92e-34	22	1;1;1;1;1;1;2;1;1;1;2;1;1;4;1;1;1;1;2;1;1;1	chr14:63741298-63764760
Nhlrc2	NHLRC2	2.32e-34	39	1;5;2;1;1;1;2;1;1;1;1;1;1;4;1;1;14;1;1;1;1;1;1;1;1;1;1;1;1;2;1;1;2;1;1;9;1;1;2	chr19:56622750-56673336
Sardh	SARDH	2.34e-34	32	1;1;6;10;1;1;5;1;2;1;1;1;1;2;1;1;1;1;2;1;4;1;2;1;1;5;1;1;1;1;3;1	chr2:27043912-27102823
Snrnp70	SNRNP70	2.41e-34	20	1;3;17;1;2;2;1;4;3;1;3;6;1;2;1;1;1;5;1;3	chr7:52631823-52651017
Srrm1	SRRM1	2.5e-34	28	3;6;1;5;1;1;1;1;1;1;2;1;1;1;2;3;2;8;2;3;4;2;1;1;5;2;1;1	chr4:134876398-134909129
Ptpn2	PTPN2	3.21e-34	43	2;1;1;1;3;2;1;2;4;1;1;1;1;2;1;1;3;2;1;1;1;1;1;1;1;1;1;1;1;2;2;5;1;1;1;1;1;1;2;4;1;1;1	chr18:67825154-67884275
Hsf2	HSF2	3.69e-34	30	1;2;1;1;3;1;5;2;1;2;1;1;1;1;4;2;1;1;123;1;1;1;1;1;1;137;3;1;1;1	chr10:57206190-57232949
Setd3	SETD3	3.84e-34	45	2;1;1;1;1;1;2;1;2;1;1;1;1;13;1;1;1;1;1;2;1;1;4;1;1;1;5;6;7;2;2;3;2;1;1;1;1;1;1;1;1;1;1;1;1	chr12:109344640-109417494
Snrpb	SNRPB	4.19e-34	13	1;1;1;1;2;1;1;1;1;1;1;2;1	chr2:129997371-130005100
Bbox1	BBOX1	4.42e-34	35	1;4;1;1;1;1;2;1;2;1;1;6;1;2;1;1;1;2;1;1;2;1;2;4;1;1;3;1;1;1;1;1;1;1;2	chr2:110105239-110145882
Gphn	GPHN	4.8e-34	156	1;1;1;3;1;1;2;6;5;1;3;2;1;2;2;2;1;1;3;1;3;2;2;1;1;2;1;1;1;6;2;2;1;3;2;1;5;2;1;1;1;2;1;1;2;6;1;1;4;1;7;1;2;1;1;1;1;1;1;1;2;3;3;2;1;1;1;2;1;2;1;1;1;3;2;4;1;2;2;1;3;4;1;3;5;4;1;1;2;1;1;6;3;1;2;2;3;2;1;2;2;1;2;2;2;3;22;1;1;2;1;1;3;4;3;1;1;1;3;3;4;1;2;8;1;3;3;1;1;1;1;3;1;1;2;5;1;1;5;2;2;3;1;1;1;1;3;4;1;1;8;1;1;1;3;1	chr12:79327641-79785756
Dlst	DLST	4.92e-34	23	1;1;1;2;1;6;12;1;2;1;3;2;1;1;1;1;1;1;2;1;1;2;1	chr12:86451782-86475041
Dyrk1a	DYRK1A	5.18e-34	65	1;6;1;3;3;4;1;1;1;1;1;1;1;1;1;1;1;1;1;4;1;1;1;2;1;3;1;1;1;3;1;3;1;1;1;1;2;1;2;1;1;1;1;1;1;2;1;1;3;1;6;1;2;1;1;2;1;3;3;1;2;1;2;1;2	chr16:94791812-94917126
Rpl24	RPL24	5.32e-34	11	3;1;2;1;1;6;2;1;4;1;1	chr16:55966387-55971550
Gyk		5.88e-34	52	1;3;3;1;2;2;1;1;1;5;2;1;4;2;1;2;1;1;1;1;1;2;1;1;21;1;8;4;1;3;1;2;3;2;1;1;2;1;1;1;1;1;1;1;1;1;2;2;1;2;1;2	chrX:82947275-83022158
Hsd17b12	HSD17B12	5.97e-34	67	1;1;1;2;2;1;6;1;1;2;2;2;1;1;1;1;1;10;2;1;2;1;8;1;1;1;1;1;1;1;3;3;2;1;2;1;1;1;2;1;2;2;1;8;1;1;1;3;7;3;1;1;1;1;1;2;2;3;2;1;1;2;1;1;3;1;1	chr2:93872853-93998066
Kcnq1ot1	KCNQ1OT1	6e-34	52	2;1;1;1;1;1;1;1;1;1;2;1;2;1;2;3;1;1;5;3;1;1;2;1;1;1;1;2;1;2;4;1;1;1;1;1;2;1;2;1;1;1;2;1;1;1;1;1;4;1;3;2	chr7:150399015-150482452
Psmb2	PSMB2	6.08e-34	31	3;1;1;8;1;1;1;2;5;1;1;2;1;1;2;1;4;1;1;1;1;1;1;1;4;1;2;3;4;1;1	chr4:126354886-126386959
Suv420h1	SUV420H1	6.92e-34	36	2;1;1;1;1;2;2;1;1;3;7;1;1;1;1;2;13;2;2;1;4;2;1;3;1;1;1;2;10;1;1;2;4;1;5;1	chr19:3767420-3818303
Uqcrh		8.27e-34	14	1;1;1;20;1;1;4;1;4;5;4;1;1;1	chr4:115739569-115747675
Osbpl8	OSBPL8	8.93e-34	70	2;3;1;1;1;1;1;3;1;1;4;2;2;1;1;1;2;1;1;4;1;1;1;1;2;2;1;1;1;1;1;5;1;1;1;1;1;2;1;1;3;2;2;1;1;1;1;3;1;5;1;4;1;1;6;1;2;1;2;1;1;1;1;2;2;12;1;1;2;10	chr10:110601857-110734303
Spop	SPOP	1.05e-33	51	1;1;1;1;2;1;1;1;1;2;1;3;1;2;1;1;1;2;1;1;2;2;1;3;3;2;90;1;1;1;2;1;1;1;41;1;1;7;1;1;4;1;1;1;2;1;1;1;3;5;1	chr11:95275396-95354724
Glyat	GLYAT	1.14e-33	22	1;1;1;1;2;3;2;2;2;1;1;1;2;1;1;2;1;1;1;2;4;9	chr19:12707797-12726227
Acsl5	ACSL5	1.26e-33	33	1;3;1;2;1;1;2;1;1;1;1;1;1;1;2;5;1;1;2;4;2;1;2;2;1;1;2;1;1;1;1;2;19	chr19:55327858-55371118
Rab43	RAB43	1.32e-33	20	1;1;1;1;1;1;3;1;2;1;1;1;1;1;1;1;4;1;24;1	chr6:87738846-87762158
Faf2	FAF2	1.4e-33	31	1;3;2;1;3;2;3;1;1;1;2;2;1;1;2;2;2;1;1;1;1;2;8;1;1;1;8;1;1;1;1	chr13:54723144-54765424
Gpr146	GPR146	1.95e-33	14	1;3;1;8;1;1;2;4;1;2;1;3;3;5	chr5:139856620-139872368
Cpsf7	CPSF7	2.16e-33	24	2;1;1;1;1;1;4;4;1;1;1;5;2;1;1;1;1;1;1;2;12;2;1;1	chr19:10599733-10622225
Chordc1	CHORDC1	2.55e-33	27	1;5;1;1;1;2;1;4;2;2;1;1;2;1;2;1;1;1;1;1;2;4;1;1;1;1;1	chr9:18096710-18118444
Tecr	TECR	2.76e-33	19	3;1;1;1;2;1;1;1;1;1;1;4;1;1;1;1;1;1;3	chr8:86095596-86118390
Shroom3	SHROOM3	2.81e-33	96	1;1;3;1;1;3;1;1;2;2;4;2;1;1;2;2;1;1;3;1;1;3;1;1;1;1;3;1;4;1;1;1;1;1;2;1;1;2;1;1;1;1;2;2;5;1;1;3;3;2;9;2;1;3;2;2;3;1;1;1;2;1;1;1;1;3;2;1;5;5;1;1;1;1;2;3;1;2;1;4;2;2;1;1;1;2;1;1;2;1;1;2;1;2;1;8	chr5:93112460-93394785
Smad4	SMAD4	2.81e-33	41	3;5;1;3;2;1;1;1;3;3;1;1;2;1;1;1;6;1;5;1;5;1;2;2;1;1;1;1;3;2;5;3;1;1;1;1;1;31;1;1;1	chr18:73798666-73863395
Dnajb4	DNAJB4	2.93e-33	29	2;2;1;1;3;1;1;1;1;1;1;6;1;1;1;4;1;2;2;1;2;1;2;1;1;2;1;1;3	chr3:151846834-151873047
Gna12	GNA12	3.15e-33	39	2;4;2;1;1;2;1;2;7;2;1;2;1;1;1;1;1;1;3;1;1;1;3;2;2;1;1;2;1;1;1;1;2;1;1;1;1;1;1	chr5:141235897-141306385
Slc25a17	SLC25A17	3.54e-33	33	11;1;1;2;1;1;1;1;1;1;2;1;2;2;1;3;1;1;5;2;2;1;1;1;1;9;2;1;2;1;48;3;4	chr15:81149350-81191195
Rlf	RLF	4.16e-33	34	1;2;1;1;1;1;1;2;2;5;7;1;1;1;1;1;1;1;2;2;5;1;1;1;1;3;2;2;3;1;1;1;2;3	chr4:120817977-120861139
Sav1	SAV1	4.56e-33	24	2;2;1;3;2;1;61;1;1;23;2;1;2;1;51;1;2;2;36;6;27;9;76;1	chr12:71065998-71087989
Abca6	ABCA6	5.58e-33	49	2;3;3;1;1;1;3;6;1;1;1;1;1;1;1;20;1;4;1;1;2;1;1;3;1;1;1;1;3;2;1;1;3;1;1;1;1;1;1;3;8;2;2;2;1;1;2;2;6	chr11:110038135-110113090
Mtdh	MTDH	5.76e-33	47	2;1;2;1;1;1;1;3;1;3;14;1;1;3;1;2;1;2;1;1;2;1;1;1;1;1;1;2;1;1;4;3;3;1;1;1;2;1;1;4;2;1;1;1;3;2;1	chr15:34012473-34072140
Hadha	HADHA	5.99e-33	31	1;3;1;2;2;1;1;1;15;1;1;3;4;2;1;1;5;1;2;1;1;1;1;1;2;1;1;2;1;4;1	chr5:30444843-30481520
Trp53inp1	TP53INP1	6.93e-33	23	1;1;1;2;1;1;2;1;1;1;1;1;2;12;1;1;1;3;3;1;1;1;2	chr4:11083587-11101524
Rbm26	RBM26	8.19e-33	49	1;1;1;3;1;1;1;1;2;4;1;3;1;3;1;1;1;1;1;1;2;1;1;2;1;1;1;1;1;1;1;1;1;1;1;1;1;1;1;1;1;1;2;4;2;1;1;1;2	chr14:105513735-105576544
Dsg2	DSG2	8.19e-33	35	4;1;1;1;1;1;2;1;1;1;6;7;2;1;1;1;1;1;2;1;1;4;1;1;1;1;1;1;1;1;10;1;2;1;1	chr18:20716616-20763027
Ctdsp2	CTDSP2	8.36e-33	15	2;1;2;1;1;2;1;3;4;3;1;1;1;1;1	chr10:126415772-126437031
Serpina10	SERPINA10	9.3e-33	12	1;5;13;1;1;2;4;1;1;4;1;7	chr12:104854884-104869615
Ppp3r1	PPP3R1	9.82e-33	35	1;1;2;1;7;1;1;1;1;5;1;3;1;1;7;1;3;2;1;1;1;1;2;2;4;1;1;1;1;1;3;1;2;1;1	chr11:17059300-17100383
Herpud1	HERPUD1	1.09e-32	13	2;2;1;3;5;3;1;1;32;1;3;1;1	chr8:96910399-96919258
Il6st	IL6ST	1.13e-32	34	3;1;1;4;1;2;2;2;1;1;1;1;6;2;1;1;1;1;1;1;1;5;1;1;1;1;1;1;1;1;1;1;1;3	chr13:113254277-113297068
Snrpd3	SNRPD3	1.28e-32	20	2;7;1;1;1;2;3;2;1;1;1;2;3;1;4;1;1;1;4;6	chr10:74980786-74998185
Cdip1	CDIP1	1.31e-32	23	1;1;1;3;3;1;1;1;2;2;1;1;1;2;2;1;1;1;1;1;5;3;1	chr16:4765460-4789935
Vdac1	VDAC1	1.41e-32	23	1;3;1;1;2;2;1;2;1;2;1;1;9;1;3;1;2;1;1;1;2;8;2	chr11:52174616-52202898
Slc23a1	SLC23A1	1.49e-32	15	1;3;2;4;7;1;1;2;1;1;1;2;1;1;1	chr18:35774257-35786881
Acsm1	ACSM1	1.6e-32	34	1;1;3;1;1;1;1;1;1;5;1;1;1;81;2;1;3;1;4;4;1;2;1;1;1;1;1;3;3;7;4;3;1;2	chr7:126761341-126806029
Supt5	SUPT5H	1.67e-32	20	1;3;1;17;1;9;2;1;1;1;6;174;1;1;5;2;1;7;1;3	chr7:29099914-29123738
Uqcrc2	UQCRC2	1.72e-32	26	2;1;1;1;2;4;2;1;2;1;1;2;1;4;6;1;1;1;1;1;1;2;1;9;1;1	chr7:127778702-127803037
Etfb	ETFB	1.98e-32	15	2;9;1;1;3;1;1;1;5;4;1;1;2;1;1	chr7:50699441-50713170
Por	POR	2.19e-32	28	3;1;1;1;1;1;2;1;1;3;1;1;20;4;1;1;2;2;1;1;3;3;1;1;1;1;1;1	chr5:136165083-136211195
Fbxo34	FBXO34	2.41e-32	38	1;2;1;1;2;1;1;1;1;4;2;1;1;2;1;1;1;2;1;2;1;1;1;1;2;1;2;1;1;2;1;1;2;1;1;35;2;1	chr14:48092235-48151637
Kmt2a	KMT2A	2.61e-32	44	1;1;13;4;2;3;1;1;1;2;1;2;1;4;6;2;1;2;9;1;1;1;1;2;1;1;5;45;63;2;4;1;1;3;3;2;1;1;1;2;1;3;2;1	chr9:44611437-44689357
Pptc7	PPTC7	2.7e-32	27	2;1;1;4;2;2;1;2;1;10;2;1;4;2;2;2;1;1;2;2;30;1;1;2;1;3;3	chr5:122734406-122774290
Snx3	SNX3	3.91e-32	29	1;1;1;2;3;1;2;1;1;3;2;1;1;1;1;1;2;7;1;1;1;2;1;1;1;2;1;2;1	chr10:42221859-42255175
Smad5	SMAD5	4.73e-32	29	1;2;4;2;4;1;1;1;1;1;2;1;1;9;1;1;1;1;1;1;1;1;1;1;3;1;2;1;1	chr13:56804370-56843739
Ncoa6	NCOA6	5.44e-32	39	2;1;1;1;1;1;1;1;4;1;2;1;1;2;1;1;6;1;3;2;1;2;1;1;1;1;2;1;3;1;2;1;1;1;1;1;2;1;1	chr2:155216391-155266519
Epas1	EPAS1	6.35e-32	40	2;2;1;2;1;1;1;1;1;18;1;2;1;2;2;1;1;1;1;1;1;1;1;2;1;1;2;1;1;4;2;1;3;1;1;1;1;1;2;3	chr17:87153203-87232750
Cops3	COPS3	6.44e-32	23	6;4;1;1;2;1;1;5;2;1;1;1;1;3;2;1;1;10;2;1;1;1;1	chr11:59631305-59653269
Tnpo3	TNPO3	6.54e-32	47	2;2;1;1;1;2;1;1;1;1;2;1;1;1;3;2;1;1;1;1;2;2;2;1;2;1;1;2;2;5;3;1;1;1;2;1;3;1;1;1;1;1;1;1;1;2;1	chr6:29490826-29559607
Npm1	NPM1	7.22e-32	17	1;1;1;1;1;2;1;1;1;1;1;1;2;11;1;2;1	chr11:33052497-33063206
Nup88	NUP88	7.5e-32	26	2;2;1;1;1;1;2;1;2;1;1;4;1;3;1;1;2;1;3;1;3;1;3;1;2;1	chr11:70756559-70783475
Pttg1ip	PTTG1IP	7.98e-32	16	1;1;1;1;1;4;1;1;1;1;1;4;1;2;1;3	chr10:77044511-77061477
Nfe2l1	NFE2L1	1.13e-31	13	1;1;2;1;3;2;1;2;1;1;2;3;1	chr11:96678727-96691282
Slc25a42	SLC25A42	1.21e-31	21	1;1;2;7;1;1;1;2;1;1;1;2;1;1;1;1;2;2;2;2;1	chr8:72708238-72736180
Nadk	NADK	1.45e-31	22	2;1;1;2;2;38;5;13;2;2;10;1;14;1;2;1;1;3;4;3;1;1	chr4:154936500-154965110
Hc	C5	1.51e-31	46	3;1;2;1;3;6;1;2;1;1;1;1;2;1;3;5;5;8;1;1;2;1;4;1;1;1;2;2;1;2;1;1;2;3;4;1;1;2;2;1;10;1;1;1;3;1	chr2:34838850-34916961
Eed	EED	1.54e-31	27	3;1;1;1;1;1;1;1;1;1;2;1;1;2;1;1;3;2;3;2;1;2;1;1;1;1;2	chr7:97103163-97129486
Atp5j2	ATP5J2	1.66e-31	12	2;2;2;4;1;3;4;2;1;1;1;4	chr5:145944574-145952461
Lrp5	LRP5	1.71e-31	43	2;1;1;1;1;1;1;1;3;1;2;1;2;3;1;1;2;1;2;1;1;1;1;1;2;2;1;1;1;1;4;1;1;1;1;1;1;2;2;1;1;3;1	chr19:3584824-3686564
Tcf7l2	TCF7L2	1.75e-31	70	1;1;3;2;1;3;4;1;1;12;1;2;1;2;3;1;2;1;4;1;1;1;2;1;3;2;4;1;3;2;3;1;11;3;1;2;2;1;2;1;1;1;2;1;5;1;2;2;2;1;1;2;1;1;1;1;1;1;1;1;2;1;1;1;2;1;1;1;1;1	chr19:55816299-56008145
Sh3bp5	SH3BP5	1.97e-31	34	4;2;1;1;1;1;2;3;1;1;4;1;2;1;1;1;1;1;1;1;1;2;2;1;1;1;1;1;1;1;4;3;4;1	chr14:32187149-32249219
Surf4	SURF4	2.01e-31	14	2;11;1;1;1;2;2;1;2;1;1;1;1;1	chr2:26775560-26789031
Zcchc14	ZCCHC14	2.37e-31	28	2;1;1;1;1;6;1;1;1;2;1;1;3;1;2;1;2;2;1;1;1;1;1;1;2;1;1;13	chr8:124122602-124175833
Rer1	RER1	3.11e-31	15	4;2;3;1;1;4;1;1;1;2;1;1;1;1;1	chr4:154448220-154460406
Klhl24	KLHL24	3.17e-31	29	1;1;1;6;2;1;1;1;3;1;2;3;1;4;1;23;1;6;3;2;1;1;2;1;3;4;1;5;3	chr16:20097626-20127817
Ptprj	PTPRJ	4.07e-31	59	1;3;2;1;2;1;1;1;2;1;1;1;1;1;1;1;1;11;1;4;1;1;1;1;3;1;1;2;8;1;1;1;3;1;1;1;1;1;24;1;3;1;1;2;1;1;3;1;2;1;1;1;3;1;1;1;3;1;3	chr2:90269912-90420804
Trim33	TRIM33	4.59e-31	54	43;1;2;3;2;2;1;2;1;1;2;2;2;1;2;1;5;2;4;3;2;2;2;1;2;1;1;2;1;1;4;1;2;1;1;2;2;3;2;2;1;3;1;1;3;1;1;1;1;1;1;1;1;3	chr3:103083215-103162693
Golga4	GOLGA4	4.69e-31	44	1;2;2;1;1;1;2;2;1;1;1;5;3;1;2;2;1;3;2;1;6;1;1;64;1;1;2;7;1;3;1;1;1;3;1;1;1;1;1;1;1;1;1;1	chr9:118415435-118491637
Lgals9	LGALS9B	4.88e-31	19	1;1;1;1;4;1;1;1;2;4;1;2;1;5;2;4;1;1;1	chr11:78776480-78798426
Kdm5c	KDM5C	5.43e-31	35	3;1;1;1;1;3;1;1;3;2;1;1;2;3;21;1;2;1;2;1;1;1;4;1;1;4;7;2;1;2;1;1;2;1;1	chrX:148667769-148713642
Fah	FAH	5.82e-31	19	3;1;2;1;1;2;1;1;2;1;1;7;1;1;2;3;1;8;1	chr7:91733669-91754452
Huwe1	HUWE1	7.48e-31	74	5;1;4;2;2;1;1;1;3;2;1;15;1;1;1;1;2;1;1;1;2;1;1;3;7;3;1;21;1;2;1;1;1;4;3;1;1;1;1;3;2;2;2;1;1;1;1;1;1;1;16;1;1;1;1;1;3;1;1;1;4;4;2;1;1;1;1;3;4;2;1;1;3;1	chrX:148237824-148369961
Calm2	CALM2	8.84e-31	18	1;1;3;2;4;2;1;1;1;1;1;2;2;1;15;2;3;1	chr17:87832740-87846275
Vgll4	VGLL4	9.25e-31	32	2;4;21;1;1;1;1;3;1;1;1;1;3;6;2;1;1;2;3;1;11;1;2;1;1;1;3;2;1;1;1;1	chr6:114812107-114871770
Sap18		9.95e-31	11	2;1;2;2;2;1;1;3;2;1;1	chr14:58417025-58423817
Spata13	SPATA13	1.05e-30	55	2;2;1;1;1;1;2;1;14;4;1;1;1;1;2;1;3;1;1;2;3;3;1;1;3;1;2;1;2;1;3;1;1;1;1;2;2;1;1;1;1;1;1;1;1;1;1;2;1;4;8;1;3;1;4	chr14:61253565-61383393
Xdh	XDH	1.18e-30	40	1;5;3;1;1;2;1;2;2;1;1;1;1;2;1;3;1;1;3;1;4;1;1;1;2;2;1;1;1;3;5;1;1;2;5;1;1;1;1;5	chr17:74233234-74299536
Nr1i2	NR1I2	1.27e-30	31	1;1;1;2;1;1;2;1;1;1;1;2;1;2;5;3;2;1;8;1;1;1;1;2;1;2;1;1;5;3;1	chr16:38248434-38294910
Sacm1l	SACM1L	1.41e-30	44	1;1;2;1;1;2;1;1;1;2;1;1;1;1;1;1;1;1;1;1;1;2;1;2;1;1;2;1;1;1;1;1;1;1;2;1;1;2;1;1;1;1;2;1	chr9:123438999-123501716
Ube2j2	UBE2J2	1.65e-30	17	8;4;1;4;1;11;2;2;1;1;1;1;3;1;1;1;1	chr4:155317921-155333713
Kmt2c	KMT2C	1.65e-30	98	2;3;3;1;1;1;1;2;2;1;4;3;1;1;3;4;3;1;2;1;2;3;1;1;1;1;12;1;1;1;1;1;1;1;1;1;2;1;1;1;1;2;2;2;1;1;1;1;2;1;2;1;2;4;2;2;1;1;2;1;3;1;2;2;1;1;2;1;2;2;1;3;1;1;1;1;1;1;4;1;3;1;1;1;1;3;2;5;1;2;2;3;2;2;1;3;2;1	chr5:24777611-25004601
Dennd4c	DENND4C	1.67e-30	56	1;2;1;1;6;2;1;2;2;1;1;1;2;11;1;1;2;1;3;3;1;1;4;1;1;8;1;2;1;6;1;1;1;3;1;7;1;1;1;1;1;1;1;1;4;1;1;1;2;3;1;1;1;1;1;1	chr4:86394458-86496506
Esco1	ESCO1	1.95e-30	37	1;1;2;1;1;1;1;1;1;1;1;1;2;8;1;1;1;5;1;1;2;3;1;1;1;1;3;2;1;1;3;1;2;2;1;1;1	chr18:10566509-10610350
Fxr2	FXR2	1.98e-30	19	1;6;3;1;1;1;2;2;9;1;2;1;3;1;1;1;1;1;1	chr11:69446472-69466799
Plcxd2	PLCXD2	2.19e-30	36	1;1;1;2;1;3;5;3;2;1;1;1;1;1;1;1;1;5;1;1;4;1;1;2;1;1;1;1;1;2;2;1;2;1;5;2	chr16:45959373-46010526
2700089E24Rik	SMIM10L1	2.47e-30	12	2;2;1;1;1;4;1;19;1;1;1;2	chr6:133055256-133060917
Naa60	NAA60	2.55e-30	19	1;1;1;5;1;1;1;3;1;1;1;1;1;1;1;1;1;13;1	chr16:3884618-3904781
Kif5b	KIF5B	2.96e-30	35	1;2;1;4;1;1;1;1;1;2;1;1;1;4;1;1;1;2;4;1;1;1;2;6;1;2;1;1;3;2;1;1;1;1;4	chr18:6201002-6241522
Usp6nl	USP6NL	3.24e-30	61	1;4;3;1;1;2;1;1;2;1;1;1;1;3;2;1;1;1;2;1;1;1;1;1;1;1;1;1;1;1;2;3;1;1;2;1;57;5;1;1;6;1;1;1;1;1;1;1;1;2;1;1;1;2;1;2;2;2;3;1;1	chr2:6243802-6364866
Dot1l	DOT1L	4.02e-30	22	2;10;1;2;1;1;8;2;1;1;1;2;3;1;3;2;2;1;2;1;1;2	chr10:80217950-80257092
Vezf1	VEZF1	4.25e-30	19	1;3;1;1;2;1;1;4;3;1;1;1;1;1;1;2;1;1;2	chr11:87881780-87898231
Aars	AARS	5.96e-30	19	1;2;1;1;1;1;1;1;1;1;1;1;4;2;4;1;1;1;1	chr8:113557741-113579469
St3gal3	ST3GAL3	7.71e-30	69	1;1;1;2;2;4;1;2;1;5;1;1;1;1;1;7;4;1;1;3;1;1;4;12;1;1;1;1;2;1;3;5;2;2;1;3;6;2;2;2;17;3;2;1;3;2;8;1;1;2;1;2;1;1;1;1;1;33;1;1;1;6;1;2;1;2;2;2;29	chr4:117604757-117807551
Txlng	TXLNG	7.85e-30	36	1;3;2;1;1;1;4;2;3;1;1;6;2;2;1;1;4;2;2;1;1;1;5;1;1;1;1;4;2;1;3;1;1;1;2;1	chrX:159216850-159267331
Capzb	CAPZB	7.91e-30	40	1;2;1;1;1;1;1;2;2;1;2;1;1;1;1;6;2;2;2;2;1;1;1;1;2;2;1;1;1;1;1;1;5;3;2;4;2;1;1;1	chr4:138748813-138847735
Zcchc6	ZCCHC6	8.05e-30	35	1;2;1;2;2;1;1;2;1;1;1;2;1;1;2;1;4;2;1;7;9;1;2;3;1;3;1;1;1;2;1;4;2;1;2	chr13:59873239-59924508
Sdc2	SDC2	8.44e-30	57	1;1;1;1;1;6;1;3;3;2;2;6;2;1;1;2;1;1;2;1;3;7;5;4;1;1;2;1;5;1;2;1;1;6;1;1;1;3;1;3;1;1;1;1;3;1;2;2;1;1;1;1;1;2;1;1;1	chr15:32850477-32964476
Srr	SRR	1.18e-29	21	3;2;1;1;2;1;1;1;8;2;5;2;1;1;2;2;5;1;5;1;1	chr11:74719860-74739300
Osbpl9	OSBPL9	1.29e-29	65	1;1;1;1;1;1;3;1;3;1;3;1;1;4;5;1;2;9;1;1;1;1;1;1;1;5;1;2;2;1;1;6;1;43;5;1;2;1;1;1;49;1;3;1;2;1;2;1;1;1;1;1;4;3;2;1;1;1;1;1;1;1;1;2;1	chr4:108733749-108874877
Cdo1	CDO1	1.3e-29	18	1;2;1;2;3;1;2;2;1;1;2;1;2;3;1;45;1;1	chr18:46872858-46887996
Yme1l1	YME1L1	1.8e-29	37	2;10;1;1;15;1;3;3;1;1;3;3;1;1;2;1;1;1;7;1;1;3;1;1;1;1;1;1;1;1;1;1;2;1;2;1;1	chr2:23012024-23054780
Mtch2	MTCH2	1.92e-29	21	1;3;1;1;1;3;1;1;2;1;1;1;1;1;1;2;2;1;3;1;1	chr2:90687311-90706791
Usp16	USP16	2.07e-29	27	4;1;8;1;8;2;2;1;1;1;1;2;1;1;1;4;1;1;2;1;1;2;1;1;1;2;1	chr16:87455229-87483758
Zfp146	ZNF146	2.14e-29	13	1;2;1;1;2;1;1;2;5;1;2;1;2	chr7:30946286-30954746
Scyl2	SCYL2	2.85e-29	35	1;1;1;1;1;4;1;1;1;2;1;14;1;1;1;2;1;3;1;1;1;1;1;1;1;1;2;1;2;1;1;1;2;1;1	chr10:89102851-89149030
Cnot6l	CNOT6L	3.64e-29	58	1;1;1;1;1;1;2;2;1;1;1;6;2;2;1;1;1;1;1;1;2;1;2;2;1;2;1;3;1;2;1;1;5;2;1;2;1;1;1;1;2;1;1;2;1;1;2;1;3;1;1;6;1;1;2;1;1;2	chr5:96499351-96591009
Fnbp4	FNBP4	3.72e-29	29	1;1;1;1;1;1;1;2;1;9;1;1;1;1;4;1;3;2;1;2;1;1;5;1;1;1;1;3;1	chr2:90585526-90621177
Agpat3	AGPAT3	3.81e-29	37	2;2;1;1;2;1;1;5;1;1;1;2;1;1;1;1;18;1;1;1;2;1;1;1;1;1;2;1;1;1;1;5;3;1;1;1;1	chr10:77734307-77814445
Magi1	MAGI1	4.19e-29	160	1;1;4;2;6;7;5;5;1;1;3;2;3;3;1;1;1;1;2;4;1;1;1;6;2;1;1;2;3;3;4;6;3;2;1;1;3;1;2;2;1;1;2;1;2;5;5;1;70;4;1;1;3;1;1;9;1;1;2;1;1;5;1;1;1;3;1;1;6;3;13;1;1;1;1;2;2;3;2;6;1;3;2;1;3;1;3;2;1;2;2;1;4;1;1;2;22;1;3;4;1;2;1;1;3;2;1;1;1;1;5;4;1;1;3;1;2;1;1;1;1;2;1;1;2;1;3;1;2;3;3;1;7;2;1;4;2;2;1;1;1;2;2;2;1;1;4;1;2;3;1;4;3;2;2;2;2;1;1;7	chr6:93625446-94233911
Ccdc55	NSRP1	4.21e-29	31	1;3;1;1;2;3;1;2;2;1;1;3;1;1;2;2;1;1;5;4;3;1;1;2;2;1;1;1;1;2;2	chr11:76857793-76891939
Cebpg	CEBPG	4.46e-29	14	1;21;3;6;2;1;2;1;26;3;1;1;2;1	chr7:35831440-35841585
Anks4b	ANKS4B	5.09e-29	14	3;1;1;1;2;2;2;1;1;4;1;1;1;1	chr7:127317371-127327230
Pik3ap1	PIK3AP1	5.68e-29	49	2;3;1;3;2;1;3;1;4;1;25;1;1;1;1;1;4;1;1;1;1;1;1;2;1;2;2;1;1;1;3;1;1;6;2;1;1;1;1;1;1;1;1;1;3;1;1;2;7	chr19:41348707-41459560
Gapvd1	GAPVD1	6.85e-29	46	2;1;1;1;1;2;2;1;1;2;3;2;1;1;12;1;4;1;1;3;1;3;1;1;2;1;1;1;1;1;2;2;2;2;1;2;1;1;1;1;3;1;1;1;1;4	chr2:34532501-34610752
Tmem39a	TMEM39A	7.12e-29	29	1;1;4;1;3;12;2;1;2;65;1;2;1;2;2;1;1;1;1;3;1;1;1;1;1;3;7;2;1	chr16:38558810-38592275
Kdelr2	KDELR2	8.63e-29	17	130;1;1;1;1;1;1;1;1;1;1;1;1;21;1;1;1	chr5:144165498-144182955
Rcl1	RCL1	1.11e-28	29	1;1;64;1;1;1;1;1;1;2;1;2;1;4;1;8;1;2;1;5;2;1;1;1;1;1;1;1;8	chr19:29175864-29218333
Csk	CSK	1.2e-28	15	1;1;1;1;1;1;2;1;4;1;2;3;2;2;3	chr9:57474452-57492987
Serpind1	SERPIND1	1.38e-28	16	5;1;1;2;3;55;2;6;1;4;1;1;1;1;5;1	chr16:17331463-17343665
Poldip3	POLDIP3	1.39e-28	19	1;1;1;1;1;1;1;1;1;3;1;1;1;2;1;1;3;1;1	chr15:82956407-82979766
Naa15	NAA15	1.49e-28	44	1;1;2;2;1;3;2;1;2;5;1;1;2;1;3;1;3;1;2;3;2;1;1;1;1;1;5;4;2;2;8;1;1;1;4;4;6;2;1;1;1;1;1;1	chr3:51219937-51279907
Nup50	NUP50	1.5e-28	18	1;1;1;2;1;1;3;1;1;2;1;1;1;1;1;1;1;1	chr15:84753857-84773393
Tpm3	TPM3	1.53e-28	22	3;8;3;2;1;15;3;1;2;2;1;3;1;1;1;28;2;2;1;1;2;1	chr3:89876572-89904824
Aadac	AADAC	1.69e-28	15	1;5;1;1;1;1;1;1;1;1;1;1;2;1;2	chr3:59835709-59844079
Rsbn1l	RSBN1L	1.75e-28	41	8;1;1;1;1;6;1;1;3;1;2;1;13;1;1;6;2;1;13;1;2;2;1;1;1;2;1;1;2;1;1;4;2;1;1;1;1;1;1;1;1	chr5:20398841-20457640
Arl5a	ARL5A	2.47e-28	26	1;1;1;7;2;1;2;4;1;1;2;1;1;1;10;1;2;1;1;1;4;1;9;2;1;1	chr2:52253470-52280394
Mal2	MAL2	2.59e-28	27	1;1;1;1;2;2;1;1;2;1;1;2;1;1;1;1;2;1;1;1;1;1;1;1;1;1;2	chr15:54402920-54434401
Zfp644	ZNF644	2.69e-28	50	2;1;1;1;2;2;1;3;2;1;1;2;1;1;1;2;1;1;1;2;1;2;3;1;1;1;3;1;2;4;1;2;1;1;1;1;1;1;1;1;3;9;1;1;4;1;1;1;7;1	chr5:107045759-107125849
Slc10a1	SLC10A1	3.1e-28	16	1;3;1;1;1;5;1;1;1;2;2;1;1;1;1;4	chr12:82054171-82069066
Dpm1	DPM1	3.78e-28	20	1;1;2;2;1;4;2;1;2;2;3;1;1;2;2;1;3;1;1;1	chr2:168034547-168055879
Gng5		3.85e-28	11	3;2;1;1;4;1;1;1;1;1;5	chr3:146162799-146168507
Tfg	TFG	3.88e-28	28	2;1;1;1;1;1;6;1;1;3;2;1;3;2;8;1;1;1;1;2;1;1;1;1;5;1;1;2	chr16:56690441-56717563
Stk11	STK11	4.58e-28	12	1;1;1;69;1;54;3;3;78;1;1;1	chr10:79579280-79593215
Prpf6	PRPF6	5.62e-28	36	1;1;2;1;1;2;2;1;2;1;2;1;1;1;1;1;7;1;3;1;6;2;1;6;1;2;1;1;1;2;1;1;1;1;2;2	chr2:181336023-181390366
Atad3a	ATAD3A	6.68e-28	18	1;2;2;1;1;1;1;2;6;1;1;1;1;2;1;1;1;1	chr4:155114748-155135207
Fbxo22	FBXO22	7.11e-28	17	1;1;3;1;2;1;3;2;1;1;2;3;1;8;1;4;1	chr9:55056741-55072240
Siah2	SIAH2	7.24e-28	18	2;25;1;2;2;1;1;3;1;1;1;1;2;2;2;1;1;1	chr3:58478870-58496310
Ddx39b	DDX39B	8.17e-28	11	1;1;2;1;1;3;1;2;1;1;1	chr17:35378690-35390652
1110008F13Rik	C20orf24	8.31e-28	13	1;5;1;1;5;1;2;2;2;1;1;1;1	chr2:156688857-156699298
Pex2	PEX2	8.63e-28	20	1;3;1;1;1;1;1;1;1;7;1;2;1;1;1;5;1;1;1;1	chr3:5560187-5576248
Tmed7	TMED7	9.25e-28	16	4;3;3;1;4;1;2;1;1;2;4;2;1;1;2;2	chr18:46745581-46757189
Dpf2	DPF2	1.01e-27	15	2;1;1;1;35;1;1;1;2;1;1;1;1;3;1	chr19:5897134-5912866
Acly	ACLY	1.21e-27	30	1;2;1;28;2;8;2;3;2;1;1;1;2;2;2;2;4;1;1;1;3;7;1;1;1;1;2;1;3;1	chr11:100337665-100389314
Shank2	SHANK2	1.22e-27	71	2;1;1;1;1;1;1;1;1;2;3;1;1;3;1;1;1;1;2;1;8;4;1;1;7;2;2;1;2;1;1;1;1;1;3;1;3;1;1;1;1;2;1;3;1;1;1;1;1;1;2;1;1;1;1;3;3;1;1;2;2;1;1;1;2;1;1;2;1;1;2	chr7:151361424-151608580
Sec24d	SEC24D	1.25e-27	50	1;1;1;1;1;2;2;1;3;3;1;2;2;1;1;3;1;1;1;2;3;3;1;1;1;3;2;1;1;3;1;3;1;1;1;1;1;1;1;1;3;1;2;1;2;1;2;1;1;1	chr3:122970413-123068554
Scp2	SCP2	1.26e-27	41	5;2;1;1;2;2;6;4;2;3;3;1;11;1;4;1;3;1;1;3;1;3;13;2;1;5;2;1;1;2;1;1;2;2;1;1;2;1;5;2;1	chr4:107716434-107791152
Ago2	AGO2	1.29e-27	37	1;1;1;1;1;1;1;6;3;1;1;2;1;1;2;3;1;1;1;5;1;1;1;2;3;1;2;1;3;1;1;1;1;1;1;16;3	chr15:72932054-73015377
Nmt1	NMT1	1.51e-27	25	1;13;1;1;1;1;1;1;12;1;1;3;1;3;2;6;1;5;1;2;1;16;1;2;1	chr11:102889875-102927419
Hacl1	HACL1	1.77e-27	27	1;2;1;2;2;1;1;1;1;1;1;1;3;1;1;65;3;1;1;1;2;1;1;1;1;1;1	chr14:32420411-32454151
Scarb2	SCARB2	1.9e-27	34	1;1;5;1;2;1;1;3;4;1;1;1;1;1;4;4;1;1;1;2;5;5;2;1;5;3;1;1;1;1;2;4;1;5	chr5:92872898-92934634
Psmd2	PSMD2	1.97e-27	14	1;1;2;3;1;1;15;2;1;1;1;3;1;4	chr16:20651724-20663487
Baz2a	BAZ2A	2.42e-27	25	1;1;2;1;1;1;2;1;1;8;1;2;2;2;5;2;1;1;3;1;1;1;1;1;5	chr10:127529838-127566359
Trit1	TRIT1	2.55e-27	28	1;3;21;1;4;1;1;1;1;2;1;3;2;1;1;2;1;1;4;1;1;1;1;2;2;1;1;1	chr4:122693839-122732177
Mgrn1	MGRN1	3.52e-27	29	2;1;1;1;4;1;2;2;1;1;3;3;1;2;1;1;2;2;1;1;5;3;1;2;2;1;1;3;1	chr16:4886099-4938296
Asxl2	ASXL2	4.88e-27	49	2;2;2;1;1;1;2;2;1;1;1;1;1;2;2;1;1;1;2;5;2;5;1;1;18;1;1;1;1;1;1;1;8;2;1;2;1;1;1;1;1;5;1;3;2;2;2;1;3	chr12:3426856-3506849
Mob3b	MOB3B	5.19e-27	72	2;1;1;6;4;1;1;2;1;2;2;1;2;1;1;1;1;1;1;1;2;6;3;2;1;1;1;1;1;2;1;1;2;8;2;1;2;1;1;2;1;17;2;2;1;2;1;1;1;1;1;1;1;1;1;1;3;10;1;2;1;1;1;2;14;1;1;1;1;2;1;2	chr4:34896322-35104733
Atp1a1	ATP1A1	5.28e-27	21	1;1;1;1;2;1;2;1;2;3;1;1;1;1;1;1;1;1;2;1;2	chr3:101380141-101408630
Atxn2l	ATXN2L	5.67e-27	12	1;3;3;1;2;1;1;1;1;1;1;1	chr7:133635221-133646816
Tmem11	TMEM11	6.44e-27	14	1;1;1;3;1;1;1;1;1;1;5;1;2;5	chr11:60677953-60692540
Rybp		6.67e-27	40	2;1;7;3;3;1;1;1;1;6;1;1;3;3;2;2;1;1;1;1;1;1;1;1;2;1;1;1;1;1;1;1;2;1;1;18;1;1;2;1	chr6:100178558-100237352
Fat1	FAT1	6.7e-27	50	7;2;1;2;2;5;1;3;16;1;5;2;1;4;1;21;11;5;1;1;1;3;1;1;2;2;1;3;2;1;1;1;2;1;2;1;1;1;1;1;1;2;3;1;18;1;2;1;1;6	chr8:46035561-46137611
Arfgap2	ARFGAP2	7.66e-27	12	1;1;1;1;1;2;3;1;1;3;1;1	chr2:91105271-91117528
Tardbp	TARDBP	8.26e-27	16	3;1;1;1;1;1;2;2;1;1;1;2;8;1;1;2	chr4:147986490-148001105
Paip1	PAIP1	8.42e-27	29	2;1;3;1;1;2;1;2;1;1;1;2;1;1;1;1;1;2;1;2;1;2;1;1;5;1;1;1;1	chr13:120217406-120249130
Nt5c2	NT5C2	1.08e-26	58	1;2;3;1;1;1;1;2;1;20;1;2;1;1;2;2;3;1;1;1;7;9;1;1;2;1;1;1;1;2;2;2;6;3;1;2;2;1;1;1;1;1;5;1;1;1;3;1;1;1;2;1;1;1;1;2;1;1	chr19:46961320-47089679
Pemt	PEMT	1.08e-26	34	1;1;1;4;1;1;3;1;1;1;1;1;1;2;1;1;1;1;1;1;4;5;2;2;1;1;1;1;1;1;2;1;4;1	chr11:59784115-59859991
Tatdn1	TATDN1	1.12e-26	32	2;1;1;1;2;1;3;3;3;6;1;6;1;1;2;1;1;1;1;2;1;3;2;3;1;8;1;2;2;1;1;8	chr15:58721707-58765285
Jade1	JADE1	1.13e-26	33	2;3;2;2;5;1;1;1;1;1;1;1;1;2;1;3;2;1;1;3;1;1;1;1;58;1;1;1;3;1;8;1;6	chr3:41359655-41420786
Ptch1	PTCH1	1.18e-26	31	3;1;1;2;2;1;1;1;1;1;2;1;1;2;1;1;1;1;1;1;2;3;1;1;1;2;2;1;3;2;1	chr13:63612840-63666828
Nup98	NUP98	1.21e-26	54	4;4;2;4;1;1;1;1;1;1;2;3;3;1;2;1;1;2;1;1;1;1;6;1;1;1;1;1;7;3;1;1;1;2;1;1;1;2;1;1;1;2;1;1;5;1;1;1;1;2;1;2;1;1	chr7:109267913-109358680
Crk	CRK	1.28e-26	24	2;1;2;4;2;1;2;1;1;1;1;8;2;2;1;1;1;1;1;1;1;1;1;1	chr11:75492760-75521930
Kng1		1.28e-26	21	1;1;1;1;1;1;1;1;1;3;1;2;1;1;1;1;1;1;2;1;1	chr16:23058372-23082151
Arrdc3	ARRDC3	1.68e-26	17	6;1;1;2;2;1;1;1;1;3;1;1;1;1;1;2;2	chr13:81022682-81035303
Lrrfip2	LRRFIP2	1.83e-26	53	2;3;2;1;2;1;1;1;2;3;1;4;1;3;1;11;1;5;1;1;1;3;1;1;1;2;4;1;2;1;1;4;1;1;2;1;2;1;2;1;10;30;1;1;8;1;1;1;6;1;1;2;1	chr9:111020614-111128172
Sub1	SUB1	2.2e-26	18	2;5;1;1;3;1;1;3;1;1;2;2;1;1;1;2;3;1	chr15:11911093-11925762
Khdrbs1	KHDRBS1	2.28e-26	29	1;1;1;1;1;1;1;2;1;1;2;1;3;1;1;1;1;35;3;1;1;1;1;5;1;5;4;1;2	chr4:129380412-129419547
Clcn3	CLCN3	2.38e-26	48	4;1;1;7;2;1;1;1;2;1;1;1;1;1;5;1;2;5;10;9;1;1;2;2;5;1;4;1;1;1;1;1;1;3;1;2;2;1;1;2;1;1;1;1;2;1;4;2	chr8:63389185-63462108
Uvrag	UVRAG	2.42e-26	85	2;3;1;1;1;1;1;2;5;1;3;1;10;3;6;1;3;1;4;1;1;1;3;1;1;1;1;1;1;1;2;1;1;1;3;1;2;2;1;5;1;1;1;6;1;2;5;1;3;1;4;4;1;1;1;1;2;1;1;1;1;3;2;1;4;1;1;2;1;1;2;2;7;2;2;1;1;1;1;1;5;1;3;1;3	chr7:106035252-106289654
Fus	FUS	2.45e-26	16	1;1;1;1;1;1;1;5;3;1;7;1;1;1;2;1	chr7:135110992-135125545
Thrb	THRB	2.62e-26	112	1;6;6;3;1;1;1;5;5;1;1;1;2;3;1;2;1;1;3;1;104;3;1;1;1;1;1;1;13;1;1;7;1;1;1;1;1;2;44;1;4;1;1;2;1;1;5;5;2;1;1;1;3;1;1;1;1;1;1;1;1;3;2;1;1;2;2;1;1;1;1;2;74;3;1;1;7;2;1;1;1;1;1;1;1;1;1;6;1;3;3;2;3;1;3;3;4;1;2;40;1;5;1;1;2;1;1;2;1;3;12;2	chr14:18493473-18870602
Ccnl2	CCNL2	2.81e-26	14	2;1;1;6;3;1;2;1;1;1;1;1;1;2	chr4:155186597-155198652
Tmem41b	TMEM41B	2.96e-26	17	1;1;2;1;1;1;2;2;2;1;1;3;1;1;1;1;1	chr7:117115700-117129744
Gm16023		3.51e-26	16	5;1;2;4;1;2;1;5;3;1;2;1;1;11;1;5	chr4:154982405-154998864
Znrf2	ZNRF2	3.66e-26	44	1;1;1;1;1;1;6;1;1;2;1;1;2;2;1;1;8;1;1;1;1;2;1;1;1;1;1;2;1;1;1;2;1;1;2;1;1;1;2;1;1;1;2;1	chr6:54766909-54840218
Atp6v1e1	ATP6V1E1	4.58e-26	18	3;1;1;4;1;1;1;1;1;5;3;1;1;1;1;2;4;15	chr6:120745261-120772703
Mark2	MARK2	4.84e-26	34	2;1;1;1;1;6;1;1;1;1;1;5;1;1;1;1;1;2;2;1;2;1;1;1;1;1;1;1;1;1;1;1;1;1	chr19:7349885-7416350
Ncor2	NCOR2	4.93e-26	46	2;5;1;1;1;1;2;1;2;4;1;1;2;1;2;1;3;2;1;2;2;3;2;1;1;2;1;1;6;1;1;1;1;5;1;1;1;3;1;1;1;2;1;1;2;1	chr5:125497522-125659584
Bag3	BAG3	6.12e-26	18	3;2;1;1;34;1;10;1;1;1;1;2;2;1;1;1;1;7	chr7:135667096-135690493
Ak3	AK3	6.84e-26	22	2;1;1;5;1;1;2;1;1;1;1;1;2;5;5;1;1;1;5;1;2;1	chr19:29095321-29122392
Hipk2	HIPK2	7.59e-26	70	1;1;2;1;1;1;1;1;2;1;2;18;1;2;1;1;2;1;1;2;2;1;1;3;2;2;1;1;1;2;3;2;3;1;2;3;1;1;1;1;1;1;1;1;2;1;1;1;4;2;1;1;1;1;1;1;1;2;1;2;1;1;2;2;1;1;2;1;5;2	chr6:38647838-38826189
Stk40	STK40	8e-26	22	1;2;4;3;1;2;1;3;1;2;1;2;6;1;1;1;2;1;1;1;1;1	chr4:125781200-125818273
Atf7ip	ATF7IP	8.31e-26	50	3;3;2;1;1;1;2;1;13;1;6;2;3;1;4;1;2;3;1;2;1;1;1;2;1;1;1;3;1;2;1;2;1;1;7;1;1;4;1;1;3;3;2;3;2;1;1;1;1;2	chr6:136467371-136555900
Mgat1	MGAT1	8.36e-26	17	1;2;4;3;1;2;1;66;1;4;1;1;1;2;1;7;1	chr11:49057692-49076526
Ptrh2	PTRH2	9.11e-26	13	1;1;12;1;1;2;1;2;1;1;1;22;1	chr11:86497484-86505959
Rab9	RAB9A	1.01e-25	21	1;2;1;3;1;2;1;1;2;3;1;2;1;2;1;14;1;1;1;1;1	chrX:162895183-162917799
Fmo5	FMO5	1.03e-25	24	1;1;1;1;5;1;1;1;1;10;1;1;1;3;2;1;3;1;1;1;1;1;1;2	chr3:97432726-97459210
Impad1	IMPAD1	1.05e-25	27	1;1;2;1;2;1;1;3;1;1;1;1;4;1;1;1;1;1;1;1;1;2;4;1;1;1;1	chr4:4691500-4720453
Fip1l1		1.07e-25	42	1;1;1;2;1;1;2;1;1;1;2;3;1;4;1;1;1;2;1;1;1;2;1;1;2;1;1;1;1;2;1;1;1;1;1;1;1;1;3;2;1;2	chr5:74931506-74993149
Ndufs4	NDUFS4	1.1e-25	54	1;1;1;1;1;2;1;1;1;1;1;1;1;1;1;1;1;2;1;1;1;1;1;5;1;1;1;1;2;1;1;2;1;1;3;1;2;1;1;2;1;1;1;2;1;2;1;1;1;4;2;8;1;1	chr13:115078002-115178302
Ephx2	EPHX2	1.15e-25	26	1;1;2;2;14;1;1;1;2;1;1;1;1;2;1;9;1;1;1;2;1;1;1;1;2;2	chr14:66703208-66743359
Ddx42	DDX42	1.23e-25	28	3;1;2;1;2;2;1;1;1;2;2;1;3;2;3;1;1;2;1;1;8;2;3;1;1;1;1;2	chr11:106078239-106110454
Shmt1	SHMT1	1.25e-25	19	1;3;3;10;6;1;3;2;2;2;1;4;3;1;5;1;18;3;2	chr11:60602398-60624767
Cct2	CCT2	1.32e-25	15	1;2;1;1;1;5;2;2;1;1;19;1;3;1;1	chr10:116488053-116500870
Mpc1	MPC1	1.41e-25	16	7;1;5;1;1;3;1;7;1;6;5;2;1;8;1;1	chr17:8476677-8490526
Map2k1	MAP2K1	1.57e-25	36	2;2;1;1;2;1;1;1;1;3;1;2;2;1;1;1;4;2;5;1;2;1;135;1;3;2;2;2;1;1;4;3;1;3;3;1	chr9:64033599-64101412
Prpf19	PRPF19	1.6e-25	14	1;2;1;5;2;2;34;1;1;1;1;4;1;2	chr19:10969720-10984049
Got2	GOT2	1.78e-25	20	2;1;2;1;1;1;1;7;20;1;1;2;2;1;1;1;7;2;4;1	chr8:98388036-98412265
Slc20a2	SLC20A2	2.04e-25	44	1;3;2;1;1;2;1;1;5;2;1;1;1;2;1;3;1;1;4;2;1;1;3;1;4;1;4;1;1;2;1;4;1;3;1;1;1;3;2;1;2;1;2;1	chr8:23587171-23680088
Sec62	SEC62	2.16e-25	28	1;1;2;1;1;1;1;4;2;1;1;1;1;2;1;1;1;1;1;3;2;3;1;3;1;1;8;1	chr3:30691797-30720185
Fubp3	FUBP3	2.24e-25	28	1;1;2;1;1;1;1;1;12;1;1;1;1;1;5;1;4;1;1;3;1;1;1;1;3;1;3;2	chr2:31428244-31473039
Ldlr	LDLR	2.27e-25	17	2;1;23;4;4;1;1;2;5;1;1;4;11;1;1;1;2	chr9:21528019-21554362
Eif3h	EIF3H	2.33e-25	46	1;1;1;2;1;2;3;1;1;3;1;2;3;3;2;1;1;1;1;1;3;1;10;1;1;1;1;1;2;3;1;1;1;2;1;1;1;1;1;1;1;1;2;1;1;3	chr15:51618108-51697007
4930402H24Rik	C20orf194	2.39e-25	56	1;1;2;1;3;1;5;1;1;10;3;1;4;4;1;1;2;1;2;1;2;1;2;1;1;1;1;1;1;1;1;2;2;2;1;3;3;2;2;1;1;3;2;2;1;2;1;1;1;2;1;1;1;2;4;1	chr2:130533588-130665846
Tmed10		2.42e-25	26	1;1;2;1;1;1;1;1;3;1;1;1;1;4;1;1;1;1;3;1;1;1;1;4;1;1	chr12:86681563-86715667
Safb2	SAFB2	2.54e-25	16	1;3;1;1;1;2;1;4;1;1;1;2;2;1;2;4	chr17:56702364-56724006
Gatad2b	GATAD2B	2.68e-25	18	1;2;1;4;3;2;1;1;5;6;1;1;1;2;1;2;1;3	chr3:90145575-90162042
Cyp2c70		2.97e-25	27	1;8;1;4;1;1;1;1;1;1;1;1;1;5;1;1;3;1;2;2;3;2;8;1;2;1;4	chr19:40227850-40261776
Med26	MED26	3.05e-25	30	1;1;1;1;1;1;2;1;1;1;1;2;1;3;1;1;1;1;1;1;2;1;1;3;4;1;2;1;12;1	chr8:75018457-75072209
G6pc	G6PC	3.07e-25	12	1;1;2;1;1;2;3;1;1;30;1;2	chr11:101229043-101239217
Dag1	DAG1	3.27e-25	34	1;1;2;1;2;1;1;2;1;1;1;1;2;2;2;1;1;2;1;2;2;1;1;1;1;1;2;1;2;2;1;7;1;1	chr9:108107191-108166289
Edem1	EDEM1	3.65e-25	23	1;5;2;2;1;2;2;1;1;2;1;1;1;1;1;1;1;2;3;7;2;1;1	chr6:108778634-108809350
Trim24	TRIM24	4.23e-25	53	2;1;1;1;1;1;4;1;1;1;1;2;1;1;1;1;2;1;1;1;2;1;1;1;1;2;9;1;1;1;3;1;6;3;1;2;1;1;1;2;3;2;1;1;2;1;1;1;1;1;1;1;1	chr6:37820810-37918445
Fgd6	FGD6	6.51e-25	51	1;2;3;1;3;1;1;1;1;1;1;1;1;1;1;1;1;1;2;13;1;2;1;1;2;2;1;1;2;1;4;1;3;1;1;1;1;2;8;1;1;1;2;2;2;1;1;2;3;3;1	chr10:93498745-93608084
Hsd3b3		6.53e-25	18	1;6;1;1;2;1;1;1;2;2;2;1;2;1;3;1;4;1	chr3:98545398-98567051
Ssfa2	SSFA2	8.57e-25	29	1;3;2;1;69;2;1;3;2;3;3;1;2;1;1;3;1;1;1;1;1;1;1;1;1;2;1;2;1	chr2:79475581-79513121
Ski	SKI	9.04e-25	30	3;3;1;1;1;1;1;2;2;1;1;2;1;1;3;2;1;1;2;1;1;2;1;1;1;1;1;1;1;1	chr4:154528183-154596644
Ypel5	YPEL5	1.02e-24	17	1;1;1;1;1;2;1;3;1;1;1;1;1;1;1;1;2	chr17:73186043-73200535
Josd1		1.08e-24	13	1;1;1;2;4;1;1;2;7;2;1;1;1	chr15:79504679-79518302
Cnot4	CNOT4	1.08e-24	59	1;2;6;2;2;4;1;7;1;1;1;1;1;1;1;1;1;1;1;1;1;1;2;1;1;2;1;1;1;1;1;1;1;2;2;2;2;1;1;1;2;1;1;2;7;2;1;1;1;2;2;2;1;2;1;1;3;1;2	chr6:34972064-35083737
Actr2	ACTR2	1.1e-24	34	2;1;1;1;3;7;1;4;1;1;1;10;1;1;1;1;1;3;6;1;1;3;4;1;2;2;1;1;1;2;1;4;2;1	chr11:19962306-20012954
U2af2	U2AF2	1.31e-24	16	1;1;1;3;1;3;2;1;2;1;1;8;5;5;1;1	chr7:5013744-5031547
Ap2a2	AP2A2	1.37e-24	35	1;5;1;1;1;1;1;1;2;1;7;1;1;2;1;1;2;1;2;3;1;1;2;2;1;1;1;8;4;1;1;1;3;1;1	chr7:148748078-148818910
Ralgapa2	RALGAPA2	1.71e-24	95	1;1;1;1;1;1;1;1;1;1;27;3;3;1;2;4;2;1;1;1;1;1;1;1;1;1;2;1;6;2;2;2;1;1;4;1;5;1;9;1;1;1;2;2;1;3;3;1;1;1;1;2;1;6;4;1;2;1;7;1;1;4;1;4;1;1;1;2;2;1;1;2;1;9;6;2;2;1;2;2;1;3;1;1;1;1;1;1;3;14;1;1;1;1;2	chr2:146067034-146337740
Fam20c	FAM20C	1.92e-24	27	1;2;4;1;1;1;1;1;3;1;1;1;1;1;4;1;2;1;1;1;1;1;1;1;1;1;3	chr5:139231034-139286017
Kif21a	KIF21A	2.02e-24	57	1;1;1;2;1;1;1;8;1;1;2;1;1;1;1;1;1;1;1;1;1;3;1;1;1;1;1;1;3;1;1;2;1;1;2;1;1;1;2;1;1;1;2;1;1;1;2;6;2;1;1;2;2;1;1;4;1	chr15:90763705-90880382
Mlxipl	MLXIPL	2.2e-24	20	1;1;5;13;1;1;1;1;2;1;1;1;1;1;1;3;3;1;4;9	chr5:135582760-135614252
Mob2	MOB2	2.37e-24	31	1;1;1;1;2;1;1;1;1;1;1;1;1;3;8;1;4;1;1;1;1;1;1;1;1;1;2;2;3;1;2	chr7:149194457-149246939
Ino80	INO80	2.43e-24	53	1;3;1;2;1;2;1;2;1;1;1;1;1;1;1;2;2;2;3;1;1;2;1;1;3;1;2;1;1;1;5;3;1;9;3;1;1;1;3;3;1;1;1;3;1;2;1;2;2;1;1;1;1	chr2:119198778-119303365
Derl2	DERL2	2.45e-24	15	1;6;3;1;3;1;1;1;1;1;4;1;1;1;2	chr11:70820946-70832765
Cmip	CMIP	2.48e-24	58	2;3;1;1;2;1;4;1;1;2;1;1;2;2;1;1;1;1;1;1;1;2;3;1;1;1;1;3;2;10;1;4;1;1;1;1;1;1;1;1;1;1;2;14;1;3;2;1;4;2;2;2;3;1;1;1;1;1	chr8:119780918-119985405
Usp33	USP33	2.48e-24	32	1;1;1;2;1;1;1;2;1;1;2;3;1;1;1;3;1;1;1;1;1;1;1;1;1;2;1;2;1;1;1;1	chr3:152009441-152056578
Zdhhc5	ZDHHC5	2.52e-24	24	1;1;1;1;1;1;1;1;2;1;1;2;2;1;1;2;1;1;2;1;3;6;1;1	chr2:84528076-84555321
Jag1	JAG1	2.82e-24	23	18;19;1;2;1;2;1;3;2;2;1;2;1;2;1;1;1;1;1;1;1;1;10	chr2:136907186-136942256
Tra2a	TRA2A	2.84e-24	21	1;1;1;1;3;1;2;1;1;2;1;1;1;1;1;1;1;2;5;1;1	chr6:49193919-49214051
Tbl1xr1	TBL1XR1	3.29e-24	63	1;2;1;2;1;1;1;1;2;2;1;2;1;1;1;1;1;2;1;1;1;1;4;7;1;1;1;5;1;1;3;1;2;2;1;1;1;1;3;1;1;4;4;2;2;2;1;1;3;2;2;1;2;1;1;10;1;1;3;2;1;1;1	chr3:21975573-22115516
Sec22b	SEC22B	3.66e-24	21	1;1;2;3;3;1;3;1;1;3;1;1;1;2;1;1;6;3;1;1;1	chr3:97705149-97726241
Cept1	CEPT1	3.75e-24	36	1;1;1;2;1;1;1;1;2;2;1;1;1;1;1;1;1;2;1;2;1;1;1;2;2;1;2;1;1;1;1;1;1;1;2;1	chr3:106305177-106350679
Slc2a2	SLC2A2	4.31e-24	24	1;18;1;3;1;3;5;1;2;2;1;1;1;2;1;2;1;1;1;1;7;5;3;1	chr3:28596824-28627282
Mga	MGA	4.88e-24	45	7;1;1;1;3;1;1;2;1;3;1;1;1;1;1;1;36;1;1;3;1;2;3;2;1;2;1;1;3;1;7;1;1;2;1;3;4;2;1;1;5;1;1;1;1	chr2:119722963-119795317
Ggact	GGACT	5.26e-24	20	2;2;1;2;1;1;2;1;1;1;1;1;1;1;7;1;1;1;1;1	chr14:123290081-123312387
Ankrd28	ANKRD28	5.66e-24	67	3;1;1;1;1;1;1;1;3;1;1;2;1;1;1;1;1;1;2;1;1;1;1;1;2;1;1;1;3;2;1;8;1;1;1;4;1;2;1;1;1;1;1;2;1;1;2;1;3;2;1;1;1;7;1;1;1;3;1;1;2;1;4;1;2;1;2	chr14:32513200-32643601
Mon2	MON2	5.68e-24	44	2;1;1;1;1;11;3;1;2;7;1;1;1;2;1;5;3;1;1;1;2;1;4;1;1;1;1;1;1;9;1;1;4;1;1;2;1;5;1;1;1;2;5;3	chr10:122429116-122513561
Plekhg3	PLEKHG3	6.08e-24	25	1;1;1;1;28;1;1;1;1;1;2;2;1;1;1;1;1;25;3;1;1;1;15;1;1	chr12:77634546-77680026
Rnf43	RNF43	6.58e-24	36	2;2;1;2;2;1;2;1;1;4;1;2;1;1;8;1;4;3;1;2;1;1;1;1;1;1;1;2;1;2;2;1;1;1;1;2	chr11:87476588-87549041
Mdh1	MDH1	7.77e-24	18	1;5;1;2;1;2;3;3;1;1;2;4;1;1;1;2;1;1	chr11:21456694-21471937
Dazap1	DAZAP1	8.14e-24	15	1;1;1;1;3;1;1;1;1;1;1;2;1;2;2	chr10:79727735-79751158
Btaf1	BTAF1	1.01e-23	50	1;88;1;2;1;1;1;5;1;3;1;1;1;3;2;1;1;1;2;1;2;1;1;3;2;1;1;1;1;1;3;2;1;1;4;1;1;1;1;1;1;2;2;1;3;1;1;2;1;52	chr19:37000568-37088547
Magt1	MAGT1	1.03e-23	31	1;1;1;1;2;1;3;1;7;1;1;3;1;1;1;1;1;1;1;1;2;1;1;1;1;2;3;1;1;2;1	chrX:103163423-103207238
Phactr4	PHACTR4	1.05e-23	36	4;1;7;1;1;2;1;1;8;1;1;12;1;1;5;1;1;3;30;1;5;1;3;1;2;2;2;1;1;2;1;2;4;1;1;1	chr4:131911838-131978361
Comt	COMT	1.07e-23	16	1;1;1;2;4;1;1;1;8;1;1;1;1;2;1;2	chr16:18406974-18426809
Lamp2	LAMP2	1.08e-23	34	1;9;2;2;4;2;1;1;1;1;2;6;2;2;1;1;2;1;2;1;36;1;1;1;1;2;1;1;1;1;1;5;1;7	chrX:35754533-35809637
Slc6a6	SLC6A6	1.25e-23	32	1;2;2;1;1;1;1;2;3;1;2;1;1;1;1;1;1;1;1;1;1;1;1;5;4;2;2;1;2;1;1;1	chr6:91634060-91709057
Il15ra	IL15RA	1.3e-23	22	1;4;1;1;2;1;1;5;1;1;1;5;1;1;1;1;1;1;1;3;1;1	chr2:11626919-11655612
Ube2z	UBE2Z	1.46e-23	17	1;1;1;2;1;1;2;1;1;1;1;2;1;1;1;1;1	chr11:95908749-95926678
Rasa1	RASA1	1.77e-23	51	1;1;1;1;2;2;1;1;1;2;1;1;1;1;3;1;2;1;1;3;1;2;1;1;3;1;1;3;4;2;5;2;1;1;1;5;1;1;1;1;3;3;2;1;16;2;1;1;3;2;1	chr13:85354303-85429091
Fnip1	FNIP1	1.9e-23	49	1;9;1;1;1;1;12;2;1;1;1;1;3;5;2;2;2;2;1;1;3;1;1;1;2;1;3;2;1;1;2;2;1;3;1;4;1;6;1;1;1;1;3;2;2;2;9;1;1	chr11:54251680-54331743
Sept9	SEPT9	1.93e-23	46	21;2;1;2;1;2;1;2;2;1;5;1;1;1;1;5;3;2;1;4;1;2;1;1;3;6;1;1;1;1;27;2;5;1;4;1;1;1;2;2;1;1;1;1;3;1	chr11:117060974-117223639
Nelfa	NELFA	2.5e-23	23	2;1;1;2;1;1;1;5;1;4;7;2;1;5;2;1;1;2;1;1;1;1;1	chr5:34240828-34278907
Eif5	EIF5	2.55e-23	11	1;1;2;1;1;2;5;2;3;1;2	chr12:112776311-112784964
Dnajc1	DNAJC1	2.61e-23	78	1;2;1;1;1;2;1;5;1;1;3;1;22;1;1;3;1;1;2;2;1;1;1;1;2;1;1;5;1;2;2;2;1;1;1;1;1;2;2;1;1;5;3;2;2;2;1;3;4;2;2;1;1;1;2;4;1;1;1;1;16;1;2;2;1;1;1;1;2;1;1;3;1;1;1;1;1;1	chr2:18127959-18314457
Tceb3	TCEB3	3.49e-23	16	1;2;1;2;2;1;1;1;1;1;7;2;5;1;1;1	chr4:135559284-135577564
Etnk1	ETNK1	3.78e-23	29	1;1;5;1;1;5;2;4;1;1;1;6;1;1;2;1;1;1;1;1;1;1;1;2;1;2;3;2;1	chr6:143115749-143157066
Pcmt1		3.82e-23	24	1;1;2;1;1;2;4;1;2;1;1;4;1;1;3;4;1;1;1;1;1;1;1;2	chr10:7350033-7383382
Lrpprc	LRPPRC	3.88e-23	44	2;1;1;36;4;3;1;5;1;1;2;2;3;2;3;1;2;1;1;1;1;1;1;1;1;1;1;1;1;1;1;1;1;1;1;1;1;2;1;9;1;3;1;2	chr17:85104586-85190126
Psmc6	PSMC6	4.39e-23	21	2;1;10;1;5;1;1;1;1;4;2;1;1;1;1;1;2;8;3;2;7	chr14:45949498-45968746
Arg1	ARG1	4.56e-23	14	1;1;1;2;1;1;1;2;1;1;1;2;3;2	chr10:24635012-24647276
Rnf11	RNF11	4.8e-23	24	1;1;1;2;5;1;2;1;1;1;2;2;15;1;2;1;1;2;1;6;2;1;1;1	chr4:109125461-109149110
Ahcyl1	AHCYL1	5.78e-23	27	5;1;1;1;1;3;1;1;1;1;1;1;1;1;1;1;1;3;1;1;1;1;1;1;1;1;2	chr3:107466037-107499466
Zfp445	ZNF445	5.9e-23	17	1;1;1;2;3;3;1;2;12;67;1;1;1;1;7;1;1	chr9:122758027-122775124
Mef2a	MEF2A	5.98e-23	64	5;2;1;3;14;1;1;1;1;1;1;1;1;1;1;1;2;2;2;1;3;1;2;1;2;2;1;1;2;1;1;2;2;1;1;1;1;1;1;1;3;3;2;1;1;1;1;1;1;2;5;1;3;1;1;1;1;3;2;1;2;1;2;1	chr7:74378716-74517744
C030046E11Rik	RIC1	6.31e-23	47	1;1;1;1;1;1;4;1;1;1;1;2;1;1;1;1;3;5;1;1;6;2;4;1;2;1;1;2;2;1;1;1;1;1;2;1;2;2;2;1;1;1;1;2;1;1;1	chr19:29596771-29680411
Smad3	SMAD3	7.36e-23	40	1;2;2;3;1;1;2;1;2;1;1;11;1;1;1;1;1;2;1;2;1;1;2;1;1;1;1;1;1;1;4;1;1;1;1;2;4;1;3;2	chr9:63494573-63605801
C77080	KIAA1522	7.67e-23	21	1;1;1;1;4;3;5;1;2;1;1;1;2;1;2;1;1;3;6;3;1	chr4:128896821-128938648
Ywhag	YWHAG	7.84e-23	19	1;2;1;2;57;1;1;1;1;1;1;1;4;1;1;7;1;1;1	chr5:136384248-136410511
Cfi	CFI	7.86e-23	26	1;1;1;2;1;1;1;1;2;1;1;2;1;1;6;1;1;9;1;2;1;1;1;1;2;4	chr3:129539656-129578246
Aass	AASS	8.52e-23	37	1;6;1;2;1;1;2;1;1;2;1;3;1;1;2;5;2;4;4;1;1;1;2;1;2;3;2;2;1;4;2;1;1;1;2;1;2	chr6:23022172-23082986
Nfx1	NFX1	9.46e-23	33	1;1;1;3;1;1;1;1;1;4;2;1;1;5;1;1;1;3;1;2;1;3;1;1;1;2;1;1;8;1;1;1;1	chr4:40917938-40973025
Eif4enif1	EIF4ENIF1	9.96e-23	29	3;2;1;1;3;7;1;2;1;1;3;2;1;1;1;3;3;1;1;1;2;1;1;1;2;1;1;1;2	chr11:3102355-3144591
Rbm6	RBM6	1.08e-22	52	1;1;1;1;1;2;1;1;2;1;7;1;1;1;2;1;1;4;1;1;1;1;1;1;2;1;2;1;22;1;1;3;1;2;2;1;2;2;1;1;2;1;1;1;2;1;1;4;3;1;1;2	chr9:107675890-107775150
Mllt4	MLLT4	1.16e-22	59	1;1;4;1;1;3;2;2;1;1;1;1;5;1;1;1;2;2;1;3;1;3;1;3;1;1;2;4;4;1;2;11;1;5;1;1;2;4;3;1;1;2;4;1;1;2;3;1;8;3;1;1;1;1;1;1;1;2;3	chr17:13897547-14042801
Psmd3	PSMD3	1.27e-22	12	1;3;1;1;4;8;1;4;1;1;1;1	chr11:98543867-98557292
Wdfy3	WDFY3	1.31e-22	77	1;1;3;2;1;3;1;1;6;4;1;1;1;1;3;1;3;1;4;2;2;1;1;1;1;2;1;1;1;1;1;2;4;1;1;1;1;3;2;2;1;1;1;2;4;1;1;1;3;5;8;1;2;2;1;1;3;1;1;1;1;1;1;2;1;1;4;2;1;1;1;1;1;2;1;3;1	chr5:102261971-102498940
Faf1	FAF1	1.31e-22	108	1;1;3;1;1;2;1;1;1;4;1;1;2;1;2;1;1;1;1;1;1;1;1;1;3;2;1;1;2;2;3;1;2;11;1;3;1;1;1;5;1;1;1;2;1;1;2;3;1;2;2;3;2;3;1;2;2;1;1;5;1;1;1;1;4;3;1;12;1;1;3;1;2;2;5;1;1;1;1;2;3;1;2;1;1;1;1;1;2;1;1;3;1;2;1;4;1;1;1;1;1;3;1;2;1;1;1;2	chr4:109349231-109636565
Gak	GAK	1.35e-22	35	3;1;1;1;1;4;1;1;1;2;1;1;1;3;31;1;3;1;23;1;1;1;1;4;2;1;9;2;1;2;1;1;1;13;1	chr5:108998125-109058796
Arhgap12	ARHGAP12	1.42e-22	54	1;1;1;1;1;1;2;3;1;1;1;3;1;1;1;2;1;2;1;2;1;1;3;1;1;1;1;1;1;2;4;1;1;6;1;1;1;2;2;1;4;1;1;4;1;1;1;1;1;1;1;1;1;3	chr18:6024447-6136096
Dnm1l	DNM1L	1.43e-22	36	1;1;5;1;1;1;1;1;2;2;1;1;2;1;5;1;2;2;1;1;2;1;10;1;2;1;1;1;4;1;1;1;3;2;1;1	chr16:16312320-16359124
Ap3m1	AP3M1	1.48e-22	19	1;2;1;1;1;1;1;1;1;1;2;2;1;1;1;2;10;2;1	chr14:21852963-21871664
Agl	AGL	1.63e-22	38	2;3;7;4;8;1;1;3;1;2;2;1;1;1;3;1;9;1;1;1;1;2;5;1;1;1;2;1;1;2;1;1;1;2;38;1;2;21	chr3:116442916-116511084
Zfml	ZNF638	1.72e-22	47	1;3;4;1;2;1;1;1;1;1;1;1;1;1;1;1;1;1;7;3;1;1;3;1;1;1;1;1;2;1;1;5;2;2;4;1;3;2;1;1;2;1;2;2;1;1;1	chr6:83864346-83936865
Sarnp	SARNP	1.94e-22	35	2;1;1;1;1;1;1;2;1;2;1;1;2;3;3;1;2;3;1;1;1;1;2;1;2;1;1;1;1;1;3;2;1;1;2	chr10:128258826-128314694
Ddb1	DDB1	2.27e-22	20	1;2;1;2;2;2;2;1;1;2;2;1;1;1;2;1;1;1;3;1	chr19:10680114-10704311
Tcf12	TCF12	2.31e-22	100	1;1;1;1;1;1;1;1;2;3;1;2;1;1;1;2;1;1;2;1;1;1;1;1;1;1;1;1;2;1;3;1;1;1;1;1;1;1;2;1;1;1;4;2;2;1;2;1;2;2;4;1;3;1;1;4;5;3;3;2;1;1;1;1;2;1;1;1;17;1;1;1;2;1;1;1;3;5;1;1;1;1;1;1;1;1;2;1;1;1;1;1;1;2;5;1;1;1;2;1	chr9:71692058-71959626
Ak2	AK2	2.33e-22	15	1;11;94;2;3;18;71;1;2;1;1;1;2;1;2	chr4:128670467-128688773
Bcar3	BCAR3	2.52e-22	44	1;1;1;1;1;1;1;1;2;1;1;1;2;2;1;1;1;1;3;1;1;1;1;1;1;4;8;1;1;1;2;3;1;3;2;1;1;3;9;1;1;1;1;1	chr3:122122697-122233100
Traf2	TRAF2	2.92e-22	19	1;1;1;1;1;1;1;2;1;1;2;1;1;1;2;1;1;3;1	chr2:25373501-25402460
Rassf3	RASSF3	2.96e-22	31	1;1;1;1;1;1;4;1;2;13;1;1;1;2;2;1;1;4;2;2;3;1;1;2;1;1;1;1;2;4;1	chr10:120847406-120913306
Cat	CAT	2.97e-22	23	1;1;1;1;1;7;1;1;1;1;1;2;1;12;2;1;2;3;1;1;1;1;2	chr2:103294060-103325310
Gmps	GMPS	3.37e-22	29	4;3;1;1;1;2;1;1;1;1;2;1;2;2;1;3;3;1;2;1;1;1;1;1;1;1;1;1;2	chr3:63780064-63823000
Sel1l	SEL1L	3.56e-22	29	1;1;2;4;1;1;2;1;1;1;1;2;1;2;2;3;1;1;1;2;1;1;2;1;1;3;1;1;1	chr12:93044482-93087597
Crls1	CRLS1	3.78e-22	19	2;2;1;2;1;2;3;1;1;1;1;1;2;2;3;1;1;1;1	chr2:132672401-132692504
Kmt2b	KMT2B	4.31e-22	13	2;1;1;1;1;1;1;1;1;1;4;3;1	chr7:31353873-31373745
Lrig1	LRIG1	4.41e-22	41	2;7;2;1;1;4;1;6;28;7;1;1;7;2;1;2;2;3;1;1;10;2;1;1;4;1;1;1;4;1;1;1;1;1;1;3;1;1;1;2;1	chr6:94554522-94650139
Ddx50	DDX50	4.77e-22	28	1;2;1;5;2;3;1;1;1;1;2;5;1;2;1;1;1;1;1;1;2;1;1;1;1;1;1;10	chr10:62078770-62113946
Psme4	PSME4	4.78e-22	57	3;1;1;1;1;2;1;2;1;1;10;1;2;3;2;1;6;1;1;1;5;2;2;1;1;4;1;1;1;1;1;3;1;5;2;2;26;5;2;1;1;2;1;1;3;3;1;2;1;1;1;2;1;1;1;1;1	chr11:30671774-30780361
Slc31a1	SLC31A1	4.87e-22	24	1;1;1;1;5;1;2;1;1;1;40;1;1;1;1;3;3;2;1;17;1;1;1;3	chr4:62021734-62052803
Anp32a	ANP32A	5.23e-22	21	7;1;1;1;5;2;2;1;1;1;1;1;1;7;1;1;1;1;1;2;1	chr9:62189149-62226609
Anxa5	ANXA5	5.71e-22	21	1;1;3;2;1;1;4;1;1;1;1;6;3;1;1;1;1;1;1;1;1	chr3:36347845-36374809
Raver1	RAVER1	5.72e-22	15	1;1;16;1;1;1;2;1;1;1;1;2;3;4;1	chr9:20878608-20896432
A230073K19Rik		6.47e-22	14	1;2;1;1;3;1;1;1;1;1;12;1;1;4	chr7:66537248-66544536
Vav2	VAV2	6.63e-22	48	1;1;2;1;3;5;4;2;11;1;1;2;3;2;1;1;3;1;3;2;1;1;1;4;1;1;3;2;1;1;1;3;2;1;2;1;1;1;1;1;3;1;1;1;1;1;1;3	chr2:27119154-27282345
Slc38a4	SLC38A4	6.88e-22	33	4;3;1;1;5;2;3;2;1;7;2;13;6;2;1;1;2;2;1;1;4;1;1;1;1;1;1;1;1;2;1;4;1	chr15:96825253-96886387
Dgat2	DGAT2	7.49e-22	18	1;2;1;9;1;1;4;2;1;6;1;3;1;2;1;2;3;1	chr7:106302172-106331223
Rnf14	RNF14	9.39e-22	19	1;1;3;1;1;1;3;1;1;2;3;2;1;1;1;1;1;1;1	chr18:38456288-38477503
Fbxo38	FBXO38	1.19e-21	30	1;3;1;3;1;3;2;1;2;1;2;1;1;1;1;1;5;2;1;2;1;1;1;1;2;1;1;1;1;1	chr18:62663712-62708397
Pvrl1	PVRL1	1.23e-21	26	2;1;3;1;1;1;2;1;3;1;1;2;1;1;2;1;1;2;2;1;1;1;1;1;1;1	chr9:43552658-43615544
Tmem126a	TMEM126A	1.34e-21	11	1;1;3;3;2;1;1;2;2;3;2	chr7:97599221-97605718
Atp5a1	ATP5A1	1.34e-21	11	1;1;1;3;1;1;1;1;1;1;1	chr18:78012506-78021607
Dcaf10	DCAF10	1.54e-21	29	1;2;2;1;1;1;1;1;1;3;1;1;1;1;2;5;1;1;1;2;1;2;1;2;1;5;1;2;2	chr4:45354972-45392594
Ptprk	PTPRK	1.72e-21	148	1;1;5;2;2;1;4;1;1;1;2;2;1;1;3;4;1;1;3;1;1;1;3;4;3;1;6;1;1;2;2;2;1;1;1;1;1;1;2;1;2;1;1;1;1;1;1;1;2;4;3;1;1;1;1;1;1;1;1;1;1;1;2;9;1;2;1;1;4;1;2;3;1;1;1;4;2;1;1;2;1;1;1;3;1;2;1;1;3;2;1;3;1;1;1;3;2;2;1;1;1;1;3;2;2;1;1;1;1;1;5;2;1;1;1;3;1;1;4;2;2;1;2;2;4;3;3;2;1;3;3;1;1;5;1;1;7;2;2;1;1;3;1;1;2;3;1;2	chr10:27794625-28317203
2810474O19Rik	KIAA1551	1.8e-21	23	2;3;2;1;3;2;2;1;3;1;1;3;1;1;1;6;1;3;1;1;2;1;1	chr6:149257935-149284185
Slc30a9	SLC30A9	1.88e-21	34	1;2;2;1;1;1;1;2;1;1;1;1;1;1;3;2;3;1;2;1;2;3;2;1;1;1;4;2;1;1;1;1;1;2	chr5:67698195-67747384
Aldh4a1	ALDH4A1	2.06e-21	16	1;1;8;5;1;1;1;7;1;1;1;1;1;1;1;2	chr4:139178808-139205606
Phrf1	PHRF1	2.32e-21	21	1;1;3;1;1;3;1;2;1;1;1;2;2;1;1;1;1;1;2;2;1	chr7:148414686-148448650
Uox	UOX	2.32e-21	22	4;2;11;1;2;1;1;2;2;3;6;1;3;2;3;1;1;1;1;1;3;1	chr3:146260112-146294447
8030462N17Rik	C18orf25	2.34e-21	45	2;2;1;2;1;1;1;1;2;1;1;1;1;1;1;1;1;2;3;1;1;1;1;3;1;2;7;1;10;1;1;3;1;1;2;2;2;1;2;2;2;2;3;1;1	chr18:77872019-77952749
Gata6	GATA6	2.41e-21	23	2;2;9;2;2;2;3;4;1;2;1;2;1;4;2;6;1;1;1;1;1;1;1	chr18:11052507-11085633
Sptssa	SPTSSA	2.66e-21	13	1;1;1;1;1;2;1;1;1;1;1;1;6	chr12:55746360-55757559
Trf	TF	2.82e-21	16	1;1;1;1;2;1;2;2;1;3;1;1;3;1;1;4	chr9:103111205-103132616
Sbno1	SBNO1	2.89e-21	34	1;2;5;1;1;1;1;1;2;4;1;1;1;2;4;1;1;1;3;1;1;1;4;2;10;1;2;1;1;1;1;2;1;2	chr5:124818710-124875923
Eif2s1	EIF2S1	3.22e-21	23	1;1;1;1;13;2;3;1;2;2;1;1;2;1;1;2;1;2;1;1;2;1;1	chr12:79963058-79987997
Dusp11	DUSP11	3.34e-21	18	1;1;1;1;4;1;1;1;2;1;1;1;1;1;1;1;2;1	chr6:85892262-85911661
Plec	PLEC	4.01e-21	24	1;1;1;1;17;2;1;1;1;1;1;1;1;1;1;2;1;1;1;1;2;1;1;3	chr15:76001403-76061808
Lyst	LYST	4.29e-21	72	1;2;1;1;2;1;1;1;1;1;1;2;1;1;1;5;1;1;1;1;1;1;1;1;6;3;1;1;1;1;1;2;2;1;1;55;1;2;1;2;1;1;2;2;2;1;3;1;1;1;1;1;1;2;3;1;2;1;1;2;1;3;1;1;3;1;1;1;4;1;2;2	chr13:13682675-13869707
Naa50	NAA50	4.45e-21	22	9;1;3;1;1;2;3;1;1;2;1;2;1;1;2;1;1;2;4;1;1;1	chr16:44139921-44163477
Zc3h14	ZC3H14	4.53e-21	29	1;1;1;1;2;1;1;1;1;1;3;2;1;6;1;2;2;2;1;1;3;2;3;4;1;1;6;1;1	chr12:99985177-100025984
Gt(ROSA)26Sor	THUMPD3-AS1	5.85e-21	13	1;1;1;11;1;1;2;1;1;2;1;1;2	chr6:113017422-113027238
Entpd5	ENTPD5	5.89e-21	23	8;2;1;1;1;1;5;1;1;1;1;9;24;2;1;1;9;2;1;1;7;1;1	chr12:85714825-85749979
Mib1	MIB1	6.07e-21	48	1;2;1;1;1;4;2;4;5;1;3;2;48;1;2;2;4;1;1;2;1;1;1;1;2;3;2;1;2;1;1;2;1;1;2;2;1;1;1;2;1;1;1;1;1;1;1;2	chr18:10725622-10812215
Naa25	NAA25	6.17e-21	24	1;1;1;1;2;3;2;2;1;1;1;1;1;1;2;1;8;2;1;8;24;2;1;10	chr5:121847990-121890122
Zmynd11	ZMYND11	6.34e-21	42	1;3;1;1;3;1;1;5;1;1;9;1;3;1;1;3;2;3;1;4;34;1;3;1;1;1;2;2;1;1;2;1;1;2;7;2;1;1;1;1;1;1	chr13:9684081-9764560
Cobll1	COBLL1	6.47e-21	64	2;2;4;1;1;2;4;1;1;3;1;1;1;1;2;1;1;2;2;1;1;1;1;3;1;2;1;1;2;1;1;1;2;1;1;1;3;1;1;3;1;1;1;1;1;3;1;2;1;1;1;2;1;1;1;2;1;1;2;2;1;1;1;1	chr2:64926395-65076683
Pafah1b2	PAFAH1B2	6.51e-21	18	1;1;2;2;3;1;2;2;1;1;1;1;2;2;1;1;1;1	chr9:45773393-45792954
Rab7	RAB7A	6.92e-21	13	1;1;1;2;1;2;1;1;2;1;1;1;1	chr6:87950428-87963684
Phldb2	PHLDB2	7.22e-21	46	2;4;1;2;2;2;1;1;1;1;2;2;1;1;1;1;1;1;4;3;1;2;1;1;1;1;1;1;2;1;1;3;2;1;2;2;1;1;3;2;1;7;1;1;1;2	chr16:45746343-45844491
Ndufa8	NDUFA8	7.53e-21	13	4;1;3;3;1;3;1;1;4;1;1;3;2	chr2:35891853-35904812
Clta	CLTA	8.07e-21	16	1;1;2;2;1;1;2;1;2;2;3;1;1;3;1;1	chr4:44025514-44045720
Aco1	ACO1	8.33e-21	30	1;1;2;1;3;1;1;1;1;1;1;1;1;5;1;2;2;1;1;1;1;7;3;1;1;1;2;3;1;4	chr4:40090297-40146042
Tmem248	TMEM248	8.38e-21	18	1;1;11;1;1;1;3;1;2;1;1;1;2;1;1;1;1;2	chr5:130695613-130719635
Purb	PURB	8.46e-21	11	1;1;1;1;2;3;3;1;5;2;2	chr11:6367601-6376079
Ulk1	ULK1	9.67e-21	16	2;1;1;1;1;1;3;1;1;1;12;1;1;1;3;2	chr5:111213507-111239100

## Sheet: Supple Table S3
Supplementary Table S3. 599 common CIS genes (q value < 1 x 10-20) between Liver-Onc and Liver-Onc2/HBs-Ag cohort
	Liver-Onc2			Liver-Onc2/HBs-Ag
gene	q value	Number of tumors with insertion	read count per tumor	q value	Number of tumors with insertion	read count per tumor	MGI ID	EnsemblID	Human symbol	Human identifier	Human EnsemblID
1810013L24Rik	2.4e-57	21	1;1;1;1;2;1;3;5;6;3;10;1;2;1;5;4;1;1;18;1;1	8.03e-143	54	1;1;1;2;1;1;3;3;2;1;3;1;1;2;3;1;3;1;8;2;2;1;1;1;1;3;3;3;2;1;7;4;2;1;1;7;3;1;1;1;1;2;4;2;1;1;3;2;1;2;1;1;1;1	MGI:1916303	ENSMUSG00000022507	C16orf72	HGNC:30103	ENSG00000182831
1810026B05Rik	8.69e-26	13	1;3;1;1;1;1;1;2;3;2;9;1;2	1.18e-36	26	1;1;1;3;1;6;2;1;2;1;7;2;1;4;3;1;1;1;1;1;1;1;1;4;1;1	MGI:1916420	ENSMUSG00000098496
2810403A07Rik	2.02e-58	21	10;2;4;2;1;1;1;1;1;1;1;1;2;1;3;16;2;1;1;1;1	1.16e-188	61	2;6;1;1;4;1;6;1;1;1;2;2;1;2;1;1;2;2;1;1;1;2;1;1;1;1;1;1;2;3;1;1;1;1;7;2;2;1;3;1;2;1;1;1;2;1;3;1;1;1;1;1;3;1;3;1;4;1;3;1;1	MGI:1921450	ENSMUSG00000028060	KIAA0907	HGNC:29145	ENSG00000132680
4933426M11Rik	2.87e-72	43	1;4;3;1;1;5;1;2;1;1;15;1;1;1;1;1;2;1;1;1;1;2;1;22;1;1;1;1;1;5;1;3;1;1;2;1;2;16;1;1;3;1;1	1.62e-150	102	1;6;2;19;1;2;1;1;1;1;4;1;1;1;1;1;5;1;2;1;1;1;5;1;1;1;1;3;4;3;6;1;1;1;9;3;1;3;2;1;1;15;2;2;2;2;1;1;2;1;2;1;2;2;1;1;1;3;1;2;3;2;5;5;1;2;4;5;2;1;1;1;1;23;1;1;1;1;2;1;1;1;1;1;4;1;2;3;2;4;1;1;3;4;1;1;2;1;1;2;2;1	MGI:2444661	ENSMUSG00000021133	SUSD6	HGNC:19956	ENSG00000100647
A1cf	5.26e-100	47	2;2;1;2;1;1;1;1;5;1;2;3;1;1;1;1;1;2;1;2;1;9;5;1;1;1;6;1;1;2;2;1;2;1;3;2;1;2;1;1;2;13;5;1;1;5;1	3.42e-120	87	1;1;2;1;5;3;1;1;1;1;1;1;2;1;1;1;2;5;1;3;6;4;2;1;13;1;1;2;1;2;12;3;1;1;2;1;1;1;2;1;4;1;2;3;1;2;1;2;1;1;1;1;1;3;1;13;1;1;9;1;1;1;4;2;1;6;1;2;5;5;1;1;1;2;1;6;3;1;4;1;3;1;1;6;1;1;1	MGI:1917115	ENSMUSG00000052595	A1CF	HGNC:24086	ENSG00000148584
Aass	1.35e-25	22	2;2;1;3;3;1;2;1;1;1;1;10;2;1;1;1;3;1;1;1;2;3	8.52e-23	37	1;6;1;2;1;1;2;1;1;2;1;3;1;1;2;5;2;4;4;1;1;1;2;1;2;3;2;2;1;4;2;1;1;1;2;1;2	MGI:1353573	ENSMUSG00000029695	AASS	HGNC:17366	ENSG00000008311
AB041803	3.52e-84	49	1;3;2;1;1;2;1;1;1;2;3;3;6;11;1;3;1;2;1;1;1;2;15;1;1;3;1;2;2;4;12;1;5;1;7;3;1;2;2;1;19;1;1;6;3;7;2;1;2	2e-130	102	6;1;1;3;5;2;1;2;4;1;1;3;2;1;1;1;2;4;1;10;1;1;1;1;1;2;2;34;1;1;1;4;2;1;1;2;1;1;3;1;1;1;1;2;6;2;1;1;1;2;9;1;5;1;5;1;1;2;1;1;1;1;10;1;16;4;21;1;4;1;1;1;1;1;4;2;6;1;1;6;2;2;1;2;1;1;2;1;1;8;2;1;3;1;3;5;2;1;1;1;12;5	MGI:2673128	ENSMUSG00000044471	LINC-PINT	HGNC:26885	ENSG00000231721
Abca1	2.06e-86	50	2;3;8;43;2;15;3;2;2;1;2;1;1;1;3;22;2;20;1;28;1;32;10;4;1;1;12;2;9;7;3;1;15;5;2;3;3;3;1;3;3;1;2;1;1;1;4;4;2;1	1.3e-116	98	1;47;1;1;2;5;4;4;16;5;4;1;1;1;2;1;2;1;1;5;2;2;7;8;10;1;4;1;1;8;3;3;7;1;2;1;2;1;1;8;1;1;2;1;2;2;1;2;1;7;1;2;1;3;11;1;2;1;2;4;6;1;2;1;2;1;32;3;2;2;3;1;5;4;3;1;1;1;1;1;3;1;1;1;2;2;2;1;1;1;3;2;2;2;1;1;3;1	MGI:99607	ENSMUSG00000015243	ABCA1	HGNC:29	ENSG00000165029
Abca6	3.63e-21	23	1;1;1;1;1;4;1;8;1;2;1;6;2;2;4;1;1;2;1;3;2;2;5	5.58e-33	49	2;3;3;1;1;1;3;6;1;1;1;1;1;1;1;20;1;4;1;1;2;1;1;3;1;1;1;1;3;2;1;1;3;1;1;1;1;1;1;3;8;2;2;2;1;1;2;2;6	MGI:1923434	ENSMUSG00000044749	ABCA6	HGNC:36	ENSG00000154262
Abcb11	1.1e-34	33	8;1;1;2;1;6;1;1;3;10;1;2;3;1;1;1;1;5;1;1;1;4;3;2;1;2;8;1;3;1;4;2;2	3.07e-66	76	1;1;1;1;1;2;1;3;1;1;1;1;2;3;1;1;1;3;2;2;1;1;1;5;1;1;2;1;6;1;1;1;1;1;1;1;1;2;2;1;28;1;1;6;1;4;1;3;1;1;1;1;1;1;2;5;1;1;1;8;5;6;2;1;2;1;3;1;1;3;1;1;1;1;2;2	MGI:1351619	ENSMUSG00000027048	ABCB11	HGNC:42	ENSG00000073734
Abcc2	1.61e-22	18	1;4;5;1;1;1;1;1;1;4;1;1;1;1;4;1;2;1	3.84e-52	45	3;2;2;3;8;28;1;1;1;1;19;18;1;1;1;1;1;2;1;1;1;2;6;1;1;1;1;1;1;1;1;6;2;1;14;3;3;1;5;1;1;2;1;4;23	MGI:1352447	ENSMUSG00000025194	ABCC2	HGNC:53	ENSG00000023839
Abcd3	5.94e-87	39	3;1;5;4;1;1;1;1;3;1;4;2;2;2;3;3;6;1;1;1;13;1;7;2;1;1;1;1;1;1;9;1;5;3;1;1;6;1;6	1.63e-175	91	2;28;1;1;3;4;2;62;7;4;2;1;2;2;1;2;1;1;1;1;1;2;2;2;1;3;1;14;1;3;2;1;2;8;1;1;1;1;1;4;1;2;15;5;1;1;2;3;2;3;23;37;1;1;2;1;35;2;7;1;1;1;2;1;1;1;1;1;2;3;1;2;2;5;1;1;5;1;2;1;1;3;1;1;1;1;1;1;1;3;1	MGI:1349216	ENSMUSG00000028127	ABCD3	HGNC:67	ENSG00000117528
Abhd17c	5.23e-35	19	8;1;1;2;1;1;1;2;1;5;4;4;1;1;2;2;4;5;11	3.14e-136	60	1;1;24;2;2;5;1;5;1;1;1;1;6;1;1;1;1;1;1;1;1;1;8;1;2;1;13;1;25;1;4;4;1;2;1;1;14;26;1;1;19;2;2;1;1;1;1;1;15;21;2;2;4;1;7;1;1;2;1;5	MGI:1917428	ENSMUSG00000038459	ABHD17C	HGNC:26925	ENSG00000136379
Acaa2	3.84e-50	18	3;2;1;17;1;1;1;3;2;1;25;1;1;3;1;1;1;2	4.17e-45	29	5;6;1;1;2;3;3;1;2;1;1;1;1;2;1;3;1;1;2;2;1;1;6;1;1;1;1;1;2	MGI:1098623	ENSMUSG00000036880	ACAA2	HGNC:83	ENSG00000167315
Acaca	4.66e-39	52	3;4;5;3;1;1;3;1;1;1;1;13;1;1;2;6;1;1;1;6;1;2;1;2;1;1;4;2;4;1;2;2;3;1;1;1;3;2;1;2;4;1;1;2;1;2;2;3;3;2;1;2	2.89e-63	113	54;1;2;1;1;2;1;1;2;1;1;7;1;1;8;3;6;4;2;1;2;3;2;2;1;1;1;1;1;2;1;10;3;7;1;3;2;6;1;1;3;1;2;1;3;1;1;1;3;1;5;1;2;6;1;2;1;3;1;3;5;2;2;2;4;1;1;2;3;32;2;1;39;3;2;1;3;1;1;2;1;1;3;1;2;3;1;1;2;1;1;1;6;1;2;1;2;1;1;1;3;4;1;3;1;1;3;1;2;1;4;1;2	MGI:108451	ENSMUSG00000020532	ACACA	HGNC:84	ENSG00000278540
Acat1	3.95e-46	18	17;1;1;1;1;1;1;2;2;2;1;3;1;1;2;4;1;1	2.65e-51	32	1;1;1;1;7;1;3;1;1;1;1;1;10;1;1;1;1;1;2;1;1;1;1;4;1;2;1;2;2;1;1;1	MGI:87870	ENSMUSG00000032047	ACAT1	HGNC:93	ENSG00000075239
Acbd5	4.18e-35	22	1;2;1;1;1;1;2;1;2;3;5;2;2;2;1;1;2;10;1;1;1;1	7.72e-82	55	2;4;1;1;1;1;1;9;3;2;1;1;1;1;3;2;1;1;1;1;3;1;2;2;3;1;6;3;1;1;1;1;1;2;1;1;1;1;1;3;1;1;2;1;1;1;1;10;4;2;1;1;4;1;5	MGI:1921409	ENSMUSG00000026781	ACBD5	HGNC:23338	ENSG00000107897
Aco2	7.94e-40	19	1;1;3;1;1;4;2;1;1;6;8;2;2;6;1;1;1;1;2	8.44e-87	46	1;1;1;2;2;1;4;5;2;3;4;1;1;1;2;1;1;1;1;1;5;2;1;2;5;2;2;1;2;5;1;3;1;1;1;1;14;1;2;3;1;1;1;1;1;1	MGI:87880	ENSMUSG00000022477	ACO2	HGNC:118	ENSG00000100412
Acsl1	8.4e-59	29	1;2;1;1;1;1;2;1;1;1;7;1;1;1;2;1;1;1;1;1;2;3;1;5;1;3;1;1;2	2.71e-71	54	1;1;6;1;1;1;1;1;1;1;3;5;3;4;1;1;2;3;1;3;1;5;4;1;2;3;1;2;1;4;6;2;42;1;1;3;2;4;2;1;1;1;5;1;3;1;1;1;1;3;1;3;1;1	MGI:102797	ENSMUSG00000018796	ACSL1	HGNC:3569	ENSG00000151726
Acsl5	6.4e-37	20	2;3;1;3;1;1;1;1;1;14;1;1;1;2;1;1;1;1;1;1	1.26e-33	33	1;3;1;2;1;1;2;1;1;1;1;1;1;1;2;5;1;1;2;4;2;1;2;2;1;1;2;1;1;1;1;2;19	MGI:1919129	ENSMUSG00000024981	ACSL5	HGNC:16526	ENSG00000197142
Actn4	3.25e-26	19	4;1;1;1;2;29;2;32;4;3;1;4;1;3;1;1;1;2;1	5.86e-140	69	1;1;1;2;1;1;3;1;1;5;1;1;1;2;5;3;2;1;1;1;1;1;1;2;1;1;1;1;1;1;1;2;2;2;4;1;1;2;1;1;1;1;3;4;1;2;1;1;2;9;1;2;2;3;1;14;1;1;1;1;1;1;1;2;2;3;1;2;3	MGI:1890773	ENSMUSG00000054808	ACTN4	HGNC:166	ENSG00000130402
Adipor2	2.3e-81	36	1;1;7;3;1;2;2;4;3;1;2;7;2;2;1;11;3;2;1;2;1;4;23;7;1;2;3;2;1;1;3;1;1;1;3;1	1.92e-139	78	2;96;1;1;2;1;1;1;2;2;1;1;1;1;2;2;1;1;1;1;1;2;1;2;3;1;11;1;2;1;1;1;1;1;1;2;1;1;2;3;1;3;1;1;2;3;1;1;8;2;1;3;1;2;12;1;3;1;1;22;77;1;1;1;2;1;1;2;1;1;1;1;1;6;1;3;1;1	MGI:93830	ENSMUSG00000030168	ADIPOR2	HGNC:24041	ENSG00000006831
Adk	2.12e-63	92	2;1;5;3;2;2;42;5;7;1;4;2;4;3;1;3;1;3;1;2;100;2;10;3;2;14;4;4;20;5;4;1;1;2;1;4;1;5;2;5;16;5;4;7;4;1;7;2;7;15;3;3;7;3;2;4;3;1;2;10;1;4;4;7;2;14;1;2;4;1;1;8;3;1;10;1;2;8;3;19;3;5;5;4;28;10;7;16;1;2;3;1	3.41e-104	201	10;1;9;5;4;5;1;1;1;8;4;1;2;2;4;4;1;1;2;2;4;2;3;3;1;1;1;1;2;1;20;4;1;11;16;1;1;10;4;3;1;3;3;2;2;4;3;7;2;3;8;7;4;1;3;5;7;3;5;4;1;1;4;139;1;1;4;15;2;3;2;4;2;1;2;1;1;2;3;8;1;1;11;3;4;2;42;7;3;2;2;4;2;2;7;33;2;5;4;4;4;1;2;3;1;5;1;3;1;4;2;2;1;2;4;48;24;4;2;2;2;6;5;30;2;3;12;3;6;2;2;16;1;18;4;4;6;1;2;4;12;3;1;1;3;1;2;2;1;2;9;3;5;1;9;1;2;5;2;90;1;4;2;6;6;7;28;1;2;6;1;7;3;1;3;1;2;8;7;11;3;8;2;1;3;2;26;2;3…	MGI:87930	ENSMUSG00000039197	ADK	HGNC:257	ENSG00000156110
Adnp	4.74e-92	23	4;1;1;2;1;1;4;1;1;5;2;91;1;4;3;1;1;3;1;3;1;2;4	1.01e-189	54	3;5;6;1;1;1;5;1;1;1;3;1;1;1;1;13;1;1;5;3;7;3;7;1;21;16;1;5;1;3;3;2;2;1;1;1;1;8;1;2;1;1;1;42;1;2;1;2;1;1;1;3;1;1	MGI:1338758	ENSMUSG00000051149	ADNP	HGNC:15766	ENSG00000101126
Aff4	3.57e-73	39	1;7;1;2;1;2;1;1;3;3;1;9;3;1;1;1;1;4;1;1;1;3;1;2;1;44;2;3;1;3;1;1;1;2;1;1;1;1;2	4.55e-133	87	3;2;4;1;3;1;1;2;4;1;6;1;1;1;1;2;2;1;1;1;1;1;1;2;5;2;1;2;2;1;1;1;3;2;1;1;1;2;1;2;1;4;2;1;2;2;1;1;23;2;2;2;2;49;2;2;2;2;2;1;3;2;3;1;13;1;1;11;1;1;1;1;1;1;5;1;1;3;2;1;3;1;1;1;1;1;1	MGI:2136171	ENSMUSG00000049470	AFF4	HGNC:17869	ENSG00000072364
Agpat6	7.74e-23	14	2;2;1;1;2;2;3;1;3;1;2;2;1;1	2.24e-40	31	3;1;1;1;1;8;1;1;1;3;1;6;2;4;1;3;1;1;2;1;1;11;2;4;1;1;1;1;1;1;2	MGI:2142716	ENSMUSG00000031545	AGPAT6	HGNC:20880	ENSG00000158669
Ahcy	6.17e-51	12	1;4;1;1;8;2;1;2;1;2;1;1	1.46e-45	19	10;1;61;2;1;1;1;2;1;1;16;2;1;1;2;2;2;1;2	MGI:87968	ENSMUSG00000027597	AHCY	HGNC:343	ENSG00000101444
AI314180	6.44e-34	39	1;1;2;1;1;3;1;2;2;5;3;3;2;1;1;1;1;8;11;12;2;1;4;1;1;4;12;1;2;1;1;5;1;10;2;1;2;1;2	9.47e-84	100	2;3;4;3;5;2;2;1;3;3;1;1;2;1;1;4;1;4;1;1;4;1;1;2;1;2;1;15;1;1;5;1;1;1;1;1;1;2;1;2;2;1;2;1;2;2;1;2;2;1;1;1;1;1;1;4;1;2;1;2;1;1;1;1;1;1;1;1;3;1;2;2;1;2;2;1;3;1;2;10;3;1;4;3;2;2;1;1;2;1;1;1;1;3;1;2;5;6;7;1	MGI:2140220	ENSMUSG00000050812	KIAA0368	HGNC:29020	ENSG00000136813
Ak2	2.73e-35	11	1;5;2;17;1;2;1;1;1;1;1	2.33e-22	15	1;11;94;2;3;18;71;1;2;1;1;1;2;1;2	MGI:87978	ENSMUSG00000028792	AK2	HGNC:362	ENSG00000004455
Ak3	4.66e-31	14	1;2;1;2;1;1;1;1;1;1;2;1;6;8	6.84e-26	22	2;1;1;5;1;1;2;1;1;1;1;1;2;5;5;1;1;1;5;1;2;1	MGI:1860835	ENSMUSG00000024782	AK3	HGNC:17376	ENSG00000147853
Akap1	2.47e-62	19	1;1;2;2;5;1;1;1;1;1;5;1;2;2;1;1;1;3;5	4.69e-96	39	2;4;1;3;1;1;1;4;1;1;2;6;1;1;1;1;2;1;1;3;2;1;2;2;1;3;2;1;2;3;1;2;2;17;10;5;1;1;21	MGI:104729	ENSMUSG00000018428	AKAP1	HGNC:367	ENSG00000121057
Akap13	3.33e-31	58	2;1;2;2;1;6;5;2;2;1;1;1;1;2;1;3;2;1;1;1;1;2;1;3;2;1;1;1;1;2;1;2;1;4;1;1;6;2;2;3;3;1;2;1;1;4;2;2;1;1;1;1;1;1;2;2;2;2	1.17e-55	132	2;3;3;1;2;1;1;2;3;2;1;1;1;1;10;5;2;3;3;2;1;2;2;3;1;1;1;3;1;2;2;2;1;1;1;3;1;4;1;3;7;1;1;1;1;2;1;1;1;2;1;1;1;1;1;1;1;2;2;1;1;1;1;1;2;1;1;2;2;2;2;2;1;7;1;2;5;6;10;4;1;3;3;1;9;1;4;4;5;1;2;1;1;2;3;1;3;1;1;2;31;1;3;3;1;1;1;1;1;1;5;2;1;8;1;6;1;1;1;1;3;1;1;3;5;5;1;1;1;1;1;1	MGI:2676556	ENSMUSG00000066406	AKAP13	HGNC:371	ENSG00000170776
Aldh1a1	5.05e-28	20	1;1;1;2;6;5;1;1;1;2;1;1;5;1;1;2;3;1;2;2	1.86e-34	38	2;4;6;3;2;1;1;1;1;1;1;1;1;2;1;2;2;2;1;1;3;1;1;2;1;2;2;1;2;1;1;1;1;1;1;3;1;4	MGI:1353450	ENSMUSG00000053279	ALDH1A1	HGNC:402	ENSG00000165092
Aldh1l1	7.37e-48	20	9;1;2;1;1;11;1;2;1;2;1;1;1;1;2;1;1;1;1;2	8.93e-69	40	1;19;1;3;2;9;2;2;2;1;2;4;1;1;2;1;2;16;2;4;20;2;1;1;2;1;1;2;3;1;1;1;1;7;1;2;2;1;2;1	MGI:1340024	ENSMUSG00000030088	ALDH1L1	HGNC:3978	ENSG00000144908
Aldh8a1	4.1e-27	11	2;3;3;2;1;1;1;1;1;1;3	3.79e-47	24	2;1;2;5;5;1;1;1;1;1;2;4;1;2;1;7;1;1;13;1;3;2;3;1	MGI:2653900	ENSMUSG00000037542	ALDH8A1	HGNC:15471	ENSG00000118514
Alkbh5	1.25e-33	13	1;37;1;1;1;1;23;1;1;1;2;1;2	5.2e-57	28	2;1;1;1;1;1;1;1;9;1;1;1;1;2;4;1;3;1;1;3;2;1;2;1;2;1;1;1	MGI:2144489	ENSMUSG00000042650	ALKBH5	HGNC:25996	ENSG00000091542
Amd1	8.53e-50	12	1;1;1;1;2;1;1;1;1;1;2;1	3.72e-101	28	37;1;1;5;2;2;1;1;1;1;1;3;1;4;1;2;65;1;2;1;1;3;1;1;1;1;4;1	MGI:88004	ENSMUSG00000075232
Amd2	7.19e-50	12	1;1;1;1;2;1;1;1;1;1;2;1	2.63e-101	28	37;1;1;5;2;2;1;1;1;1;1;3;1;4;1;2;65;1;2;1;1;3;1;1;1;1;4;1	MGI:1333111	ENSMUSG00000063953
Amfr	5.7e-43	20	4;1;1;1;4;1;2;4;1;1;1;1;1;2;4;2;5;1;102;2	1.46e-51	37	1;1;2;2;2;1;1;3;1;6;1;1;2;1;1;2;1;1;1;1;1;1;1;1;3;1;1;3;1;2;1;2;1;1;1;4;7	MGI:1345634	ENSMUSG00000031751	AMFR	HGNC:463	ENSG00000159461
Ammecr1l	3.45e-35	14	9;1;2;2;1;2;1;2;1;1;1;3;2;1	4.37e-36	24	1;1;2;2;90;1;1;1;1;2;3;2;1;8;1;1;2;2;1;2;2;1;1;2	MGI:2442711	ENSMUSG00000041915	AMMECR1L	HGNC:28658	ENSG00000144233
Ankhd1	1.78e-23	31	3;1;1;2;2;1;1;2;3;1;1;2;1;1;1;10;4;1;15;1;8;1;1;2;1;3;3;1;12;3;3	2.29e-110	104	8;4;1;1;3;2;1;5;1;3;1;2;1;1;10;1;2;1;7;1;2;2;1;1;1;1;1;3;1;2;1;1;1;1;1;3;1;1;1;12;1;1;8;2;2;1;2;2;1;2;2;1;5;1;2;4;1;2;46;1;1;1;1;1;1;1;1;2;1;1;1;5;6;1;1;1;2;1;1;1;1;2;2;1;1;1;1;2;2;1;2;2;1;2;2;1;1;3;7;1;1;1;2;3	MGI:1921733	ENSMUSG00000024483	ANKHD1-EIF4EBP3	HGNC:33530	ENSG00000254996
Ankrd11	3.25e-82	56	1;1;1;1;1;2;1;1;3;3;1;1;1;1;114;2;37;2;7;2;3;1;4;4;1;6;2;1;1;1;1;1;2;1;1;2;3;6;1;3;2;1;1;1;4;2;4;6;7;4;5;9;1;1;1;1	2.34e-127	117	1;1;4;4;1;1;4;1;2;1;1;1;21;1;1;49;1;2;1;2;9;1;2;1;1;1;2;7;1;1;2;1;2;1;3;2;1;5;33;3;1;2;1;2;2;2;1;1;3;2;1;1;1;1;3;2;1;1;2;1;1;5;2;1;1;1;1;1;2;5;1;1;27;2;4;3;6;2;2;1;2;3;1;3;4;1;3;1;1;1;1;21;1;1;1;3;4;3;1;2;2;2;1;1;2;3;1;2;3;3;1;1;3;2;1;2;4	MGI:1924337	ENSMUSG00000035569	ANKRD11	HGNC:21316	ENSG00000167522
Ankrd13c	1.97e-37	25	8;2;1;1;4;2;2;62;5;1;1;1;1;18;1;1;1;1;1;2;1;2;4;2;2	3.4e-65	55	1;1;7;2;1;1;1;2;1;5;1;8;1;4;1;1;1;2;5;1;1;1;1;1;2;2;1;1;4;10;4;1;1;1;1;3;1;1;1;4;1;1;2;1;1;1;23;2;2;1;1;1;1;9;1	MGI:2139746	ENSMUSG00000039988	ANKRD13C	HGNC:25374	ENSG00000118454
Ankrd17	1.26e-109	72	1;2;1;3;2;9;4;2;3;1;5;1;2;3;8;1;2;1;1;1;3;1;1;3;1;2;2;3;1;5;16;1;1;2;1;4;2;7;12;2;1;5;1;1;3;3;1;1;1;1;13;1;2;1;2;7;4;1;3;3;3;35;1;2;42;1;3;9;4;11;1;1	1.2e-161	147	3;2;3;1;7;1;2;1;1;6;2;3;1;2;1;5;1;3;1;3;1;1;1;3;1;1;4;4;1;1;1;1;1;15;2;1;1;1;1;3;1;2;1;1;28;2;1;3;1;7;1;3;1;2;6;5;27;1;1;2;1;6;4;1;2;1;1;1;9;4;2;2;1;1;3;2;1;6;6;77;1;2;11;2;2;1;1;1;9;4;2;1;1;1;1;1;1;1;1;2;2;13;1;5;1;2;1;1;1;1;4;2;4;1;2;1;15;6;1;1;1;2;2;6;3;1;4;8;4;4;2;6;1;1;1;4;2;1;2;4;2;1;1;18;2;2;7	MGI:1932101	ENSMUSG00000055204	ANKRD17	HGNC:23575	ENSG00000132466
Ap1g1	4.06e-49	36	2;1;1;1;1;1;1;1;1;4;1;3;1;1;1;2;1;5;1;1;1;2;1;2;1;1;1;1;3;1;1;2;1;5;1;1	8.34e-98	84	1;3;1;1;2;5;2;2;1;1;2;1;1;1;1;4;4;2;1;2;1;1;1;3;1;3;2;1;1;1;8;4;1;2;1;1;3;4;1;5;1;1;1;4;1;3;2;8;2;1;2;2;2;2;1;1;1;6;1;2;1;1;1;6;1;2;1;3;4;2;1;2;5;1;1;1;46;5;1;1;2;3;1;2	MGI:101919	ENSMUSG00000031731	AP1G1	HGNC:555	ENSG00000166747
Aplp2	2.64e-48	28	1;3;1;1;11;1;1;2;2;1;3;2;1;1;1;1;1;1;6;2;1;2;1;1;1;1;1;3	6.75e-113	70	2;1;3;1;2;1;1;2;1;1;1;2;1;1;1;1;1;2;1;1;1;4;1;1;1;3;3;1;2;1;5;1;1;8;1;1;1;1;1;2;3;2;1;1;1;1;1;1;1;8;1;4;1;1;1;2;4;1;1;1;2;1;1;2;12;1;1;1;1;1	MGI:88047	ENSMUSG00000031996	APLP2	HGNC:598	ENSG00000084234
Apob	1.38e-67	25	1;4;1;1;1;1;3;1;1;2;2;1;2;1;1;1;3;2;3;1;1;1;1;1;1	1.51e-93	49	1;1;3;5;1;1;10;1;1;2;1;2;66;1;1;1;2;2;1;21;14;7;3;1;4;2;1;1;1;3;1;3;4;1;1;1;1;2;33;2;1;1;1;1;2;2;1;1;2	MGI:88052	ENSMUSG00000020609	APOB	HGNC:603	ENSG00000084674
Apoh	1.25e-37	11	10;1;1;1;1;1;1;1;2;2;3	8.89e-45	20	2;5;2;1;1;1;4;1;1;1;1;1;1;1;1;1;1;1;1;2	MGI:88058	ENSMUSG00000000049	APOH	HGNC:616	ENSG00000091583
Arcn1	1.13e-50	19	1;3;1;1;2;1;1;1;5;5;1;1;1;4;5;3;1;1;1	1.11e-100	44	1;1;1;12;6;1;2;3;1;2;1;1;1;2;2;2;1;1;1;1;2;1;2;10;10;4;2;1;3;2;1;1;2;1;1;5;2;2;1;3;2;1;6;1	MGI:2387591	ENSMUSG00000032096	ARCN1	HGNC:649	ENSG00000095139
Arf1	2.36e-82	17	1;1;3;1;1;2;4;15;1;1;1;1;3;1;1;1;1	5.28e-137	36	23;1;1;7;2;1;1;1;1;2;63;1;1;1;5;1;1;3;1;1;1;11;4;6;2;1;2;1;1;7;1;1;1;1;1;1	MGI:99431	ENSMUSG00000048076	ARF1	HGNC:652	ENSG00000143761
Arf4	3.25e-45	16	1;1;1;1;1;1;1;1;1;1;1;1;1;2;1;1	1.41e-117	42	2;1;3;2;1;1;1;1;1;1;1;1;4;1;2;2;1;1;1;14;3;1;29;2;3;1;1;1;1;1;2;2;1;1;1;1;2;1;36;2;56;1	MGI:99433	ENSMUSG00000021877	ARF4	HGNC:655	ENSG00000168374
Arfgap2	1.76e-25	7	11;1;1;3;1;1;1	7.66e-27	12	1;1;1;1;1;2;3;1;1;3;1;1	MGI:1924288	ENSMUSG00000027255	ARFGAP2	HGNC:13504	ENSG00000149182
Arhgap42	2.22e-25	47	1;9;2;1;1;1;2;2;1;15;2;1;2;1;2;4;1;1;3;1;4;1;2;1;1;1;1;6;1;1;1;1;1;1;1;1;1;1;9;2;1;1;1;11;2;1;1	5.25e-50	111	4;1;1;1;2;1;6;1;1;2;8;1;2;1;1;1;1;3;3;1;1;3;2;1;4;2;4;1;1;3;1;1;2;3;1;2;1;45;81;1;1;3;2;1;2;4;1;1;1;1;3;1;8;2;2;1;6;1;2;2;1;2;2;1;2;1;1;1;1;1;2;1;1;2;1;4;3;1;1;1;3;2;2;1;1;1;1;1;1;1;2;1;1;1;3;3;4;3;15;3;2;2;2;2;2;4;1;15;1;1;2	MGI:1918794	ENSMUSG00000050730	ARHGAP42	HGNC:26545	ENSG00000165895
Arhgap5	6.22e-71	37	2;1;1;2;1;5;1;2;2;1;1;2;5;1;23;1;1;1;1;1;2;2;1;5;4;1;1;1;1;1;1;2;2;1;1;1;1	1.26e-130	83	4;1;1;8;1;1;4;1;1;1;17;1;1;4;1;1;2;3;2;1;2;3;1;2;1;1;1;1;1;8;2;1;2;2;1;2;1;1;1;1;1;1;1;1;1;1;6;1;1;1;3;3;1;2;1;1;3;2;4;3;1;1;2;3;1;3;1;1;1;1;1;2;1;5;1;1;1;2;1;1;1;3;2	MGI:1332637	ENSMUSG00000035133	ARHGAP5	HGNC:675	ENSG00000100852
Arhgef12	2.18e-59	49	2;2;3;2;3;3;8;1;2;1;15;1;1;1;1;1;1;5;1;2;14;7;2;11;1;1;1;1;3;1;2;1;1;3;1;1;1;5;2;1;1;1;4;1;4;6;1;1;1	2.95e-165	132	1;3;2;1;2;2;2;1;2;1;1;5;8;4;1;1;1;11;1;1;2;2;1;2;2;3;1;1;2;1;2;3;4;2;1;1;1;1;1;1;1;3;1;2;1;1;5;3;1;1;2;3;2;1;1;2;2;1;1;1;2;1;3;1;1;1;2;4;3;25;1;10;1;3;1;6;2;2;13;1;2;1;4;1;1;1;1;1;1;2;1;1;1;1;2;6;1;1;1;6;2;6;1;1;2;1;1;8;3;3;2;2;18;2;2;2;5;2;1;10;1;1;3;1;11;2;1;2;2;5;3;1	MGI:1916882	ENSMUSG00000059495	ARHGEF12	HGNC:14193	ENSG00000196914
Arid1a	4.41e-73	35	1;3;5;6;1;1;1;2;1;5;2;1;3;10;2;3;1;10;2;9;1;1;3;1;1;2;21;1;2;1;2;1;1;2;1	6.42e-196	93	19;1;1;3;1;1;1;1;1;1;1;2;2;1;4;1;42;2;1;1;1;1;2;3;1;1;1;1;2;35;1;1;1;1;1;2;39;1;2;1;1;1;1;1;3;21;1;3;2;1;2;1;2;1;29;1;25;1;10;20;1;1;1;2;13;1;1;2;3;4;1;2;1;2;6;1;1;1;3;2;6;2;1;1;1;5;1;1;1;1;1;1;1	MGI:1935147	ENSMUSG00000007880	ARID1A	HGNC:11110	ENSG00000117713
Arid5b	1e-30	41	1;2;16;1;2;5;2;1;2;11;6;3;21;1;1;2;1;2;4;1;1;1;7;4;1;1;1;1;2;13;3;1;1;1;1;1;1;1;6;1;1	7.41e-44	85	1;1;2;1;1;1;1;1;28;1;1;2;2;3;1;1;2;1;3;1;2;2;2;1;1;1;1;2;2;2;1;1;1;1;1;4;1;1;2;1;1;1;1;1;2;1;1;1;10;1;1;2;1;4;1;1;4;2;3;4;1;1;1;6;1;2;2;3;1;1;1;2;2;13;4;5;1;1;1;3;1;1;1;1;1	MGI:2175912	ENSMUSG00000019947	ARID5B	HGNC:17362	ENSG00000150347
Arih1	6.29e-65	47	3;15;2;1;4;2;9;2;2;6;2;1;2;3;1;1;3;3;1;5;1;2;1;9;1;3;8;5;3;1;2;1;2;1;2;1;7;1;3;3;1;7;24;1;1;6;1	1.2e-215	137	11;3;3;3;1;3;1;1;2;1;1;1;3;1;3;6;7;1;1;1;1;1;2;3;3;1;2;2;1;1;3;1;1;3;2;1;11;1;1;6;3;3;5;3;2;1;1;3;1;4;1;1;1;3;1;1;1;1;3;5;1;7;2;1;45;4;1;1;1;3;7;1;1;1;2;1;5;6;2;1;1;1;8;5;2;2;4;3;1;2;2;2;1;4;4;2;1;2;2;1;1;1;1;1;1;1;2;1;1;2;2;1;1;1;1;2;3;4;1;7;1;1;1;1;4;1;3;1;4;2;1;1;3;1;2;1;4	MGI:1344363	ENSMUSG00000025234	ARIH1	HGNC:689	ENSG00000166233
Arih2	1.59e-33	20	2;1;1;44;6;1;3;1;14;2;6;2;1;8;24;3;1;1;2;5	4.77e-68	47	2;2;2;2;1;1;4;1;1;1;3;4;1;1;1;1;2;1;3;1;5;1;1;1;2;1;1;1;3;24;1;1;1;1;1;1;1;2;2;18;3;1;2;1;1;1;1	MGI:1344361	ENSMUSG00000064145	ARIH2	HGNC:690	ENSG00000177479
Arl6ip1	8.88e-33	9	1;1;1;4;1;1;1;22;1	2.63e-37	16	1;2;1;1;2;3;1;2;1;8;2;1;1;2;1;2	MGI:1858943	ENSMUSG00000030654	ARL6IP1	HGNC:697	ENSG00000170540
Arl8b	1.11e-34	20	1;2;1;4;3;1;1;4;2;2;2;2;1;1;3;5;2;1;1;4	5.89e-104	56	1;1;1;6;1;1;3;3;1;1;2;2;23;1;1;1;1;1;1;4;2;1;1;5;1;14;1;1;4;1;1;3;2;2;1;5;5;1;1;1;1;1;1;7;2;1;1;1;1;1;1;2;1;1;2;4	MGI:1914416	ENSMUSG00000030105	ARL8B	HGNC:25564	ENSG00000134108
Arnt	2.41e-71	36	1;2;1;1;1;16;1;1;1;2;1;1;1;3;1;1;1;6;3;33;6;2;4;1;1;3;1;1;1;1;1;1;1;3;1;1	1.98e-111	75	1;2;3;1;1;3;1;1;1;11;2;2;3;2;3;1;5;1;3;1;2;1;1;1;1;4;1;3;1;1;2;1;1;7;1;1;4;1;2;1;1;2;1;2;3;1;1;1;2;2;1;2;2;1;1;1;1;1;2;1;2;1;3;3;2;2;2;2;1;1;1;2;3;2;2	MGI:88071	ENSMUSG00000015522	ARNT	HGNC:700	ENSG00000143437
Ash1l	2.99e-31	34	2;1;5;2;1;1;2;3;3;3;5;1;3;1;4;3;1;2;1;1;2;1;4;1;4;1;1;2;3;1;2;3;1;2	3.59e-125	107	1;1;1;1;1;64;2;2;1;1;4;2;2;1;3;4;1;5;4;1;2;1;1;1;1;1;1;1;5;2;3;1;1;1;1;4;1;1;1;2;9;12;1;4;6;3;1;1;75;1;2;3;1;4;2;1;1;1;5;4;4;3;2;2;3;1;1;1;4;2;1;3;2;2;2;1;1;1;2;2;1;2;1;1;2;2;8;1;1;1;1;1;1;1;7;1;1;1;1;1;1;1;1;2;5;2;1	MGI:2183158	ENSMUSG00000028053	ASH1L	HGNC:19088	ENSG00000116539
Atg3	3.78e-26	17	1;1;2;1;2;3;3;2;1;2;1;2;2;1;1;1;1	1.5e-36	34	1;2;2;3;2;1;1;6;1;2;3;2;2;1;2;1;1;2;1;3;1;1;1;4;2;2;1;1;1;1;1;1;1;1	MGI:1915091	ENSMUSG00000022663	ATG3	HGNC:20962	ENSG00000144848
Atl2	2.93e-104	37	1;11;3;1;34;1;2;3;2;3;2;3;2;1;1;1;1;2;1;1;1;3;1;1;1;7;2;2;1;1;1;2;1;1;1;3;2	1.57e-242	92	1;1;1;1;1;1;6;1;2;3;3;1;5;2;1;1;1;2;1;2;5;3;2;1;1;1;2;1;1;1;2;1;6;1;2;1;3;3;3;6;2;1;78;2;1;1;1;1;1;2;1;1;3;1;1;2;1;1;1;1;1;2;1;4;1;79;17;1;5;1;15;7;2;1;3;14;1;1;1;1;4;1;2;3;1;1;2;2;2;1;3;2	MGI:1929492	ENSMUSG00000059811	ATL2	HGNC:24047	ENSG00000119787
Atl3	7.48e-24	18	5;3;1;1;1;1;2;10;1;1;1;1;2;2;1;1;1;3	1.82e-73	51	2;7;1;3;1;1;2;2;2;10;1;2;1;8;1;1;1;1;2;1;1;2;4;3;1;1;1;1;1;4;2;1;2;1;2;2;1;1;1;1;1;7;1;1;1;1;1;2;1;1;1	MGI:1924270	ENSMUSG00000024759	ATL3	HGNC:24526	ENSG00000184743
Atp13a3	1.79e-79	44	1;2;3;2;1;1;1;1;13;1;2;5;4;1;5;2;8;1;6;1;1;1;2;1;1;1;3;1;1;1;1;6;2;1;1;1;1;1;3;1;2;2;2;1	1.34e-171	106	1;1;1;1;1;1;1;1;1;3;3;1;2;2;1;7;2;3;2;1;2;1;1;1;4;1;5;1;1;1;1;2;5;6;1;2;1;2;3;2;2;11;1;1;2;2;1;1;4;2;2;10;3;3;2;1;1;1;2;3;1;1;1;3;27;1;2;1;2;2;1;1;11;2;1;3;9;1;3;4;2;17;1;1;1;1;1;1;2;1;1;1;1;3;1;9;2;1;6;2;1;3;1;3;2;2	MGI:2685387	ENSMUSG00000022533	ATP13A3	HGNC:24113	ENSG00000133657
Atp2a2	1.43e-93	34	1;1;2;1;1;1;1;2;1;1;2;1;1;1;2;1;3;1;2;3;1;8;1;1;2;2;9;1;1;1;2;1;1;3	2.99e-158	73	1;1;2;1;1;2;1;3;1;4;1;1;1;1;1;1;3;1;1;2;3;1;3;1;87;2;1;2;2;2;68;2;5;2;1;2;2;1;1;1;2;1;9;1;1;1;1;1;1;28;2;4;1;1;1;2;1;9;1;5;2;1;2;1;2;83;1;11;1;9;46;2;2	MGI:88110	ENSMUSG00000029467	ATP2A2	HGNC:812	ENSG00000174437
Atxn2	1.12e-123	55	5;1;1;1;1;2;6;3;1;1;1;3;2;2;8;1;15;1;1;1;1;1;1;4;1;1;8;2;4;2;1;3;4;2;2;1;30;4;2;1;5;2;3;1;1;1;1;2;11;1;3;3;2;1;2	1.98e-196	115	1;1;2;2;1;1;4;8;8;7;1;1;1;1;1;3;1;2;3;1;1;2;1;1;2;1;1;1;20;1;4;1;2;1;1;2;1;2;1;1;1;1;1;6;3;1;13;3;3;3;1;5;1;1;1;1;2;2;17;3;1;5;8;11;1;1;1;1;2;1;1;2;5;1;1;1;1;2;6;1;1;1;1;1;16;1;1;1;1;1;6;2;1;5;7;1;1;1;2;2;2;2;6;1;2;1;1;2;1;2;1;1;7;10;17	MGI:1277223	ENSMUSG00000042605	ATXN2	HGNC:10555	ENSG00000204842
Azin1	1.01e-30	18	3;1;2;3;1;2;2;1;2;7;1;2;1;1;1;1;8;4	1.37e-98	52	2;7;1;2;3;2;2;1;2;1;1;2;3;1;3;2;2;2;1;1;2;2;1;1;4;3;2;1;2;1;1;3;1;5;1;5;3;2;1;1;1;1;1;1;3;2;1;1;1;4;1;2	MGI:1859169	ENSMUSG00000037458	AZIN1	HGNC:16432	ENSG00000155096
B4galt1	4.45e-30	18	2;1;1;5;2;1;1;1;2;1;1;2;2;1;1;1;2;1	2.63e-63	43	4;3;4;6;1;5;44;1;4;5;9;6;2;1;1;1;1;1;3;3;1;3;2;3;64;1;1;1;9;1;4;2;3;1;1;1;1;2;1;1;1;1;1	MGI:95705	ENSMUSG00000028413	B4GALT1	HGNC:924	ENSG00000086062
Baz1b	1.56e-35	24	2;3;1;1;2;1;3;4;1;1;1;3;1;1;1;1;3;1;1;2;1;1;2;3	9.23e-110	68	1;4;1;4;1;1;2;1;5;2;3;2;1;1;1;3;2;1;3;1;1;1;2;3;1;1;1;1;2;1;1;1;1;2;1;2;1;1;19;1;1;1;1;1;14;1;2;1;3;2;1;1;1;2;1;3;1;1;1;3;1;1;1;1;2;1;1;2	MGI:1353499	ENSMUSG00000002748	BAZ1B	HGNC:961	ENSG00000009954
BC005537	2e-92	17	1;2;1;1;1;1;1;1;1;5;1;9;1;2;3;2;1	5.44e-98	29	5;1;1;1;1;2;1;1;1;2;1;1;1;3;2;2;2;1;2;1;1;4;3;1;1;3;1;2;1	MGI:2441726	ENSMUSG00000019132	C6orf62	HGNC:20998	ENSG00000112308
Bclaf1	7.47e-121	34	1;1;1;1;1;4;1;2;2;1;1;1;5;5;1;2;23;1;3;14;2;1;3;7;1;4;5;1;1;10;3;2;1;6	2.93e-130	59	3;2;1;8;3;1;1;7;2;1;3;3;19;1;1;1;1;1;1;1;3;2;1;5;3;3;1;1;1;1;1;1;1;2;1;1;1;2;1;2;1;2;5;1;1;1;1;1;1;1;1;118;1;1;1;1;1;3;3	MGI:1917580	ENSMUSG00000037608	BCLAF1	HGNC:16863	ENSG00000029363
Birc6	1.36e-22	40	1;1;2;4;1;4;5;1;4;1;3;2;2;6;1;2;1;1;1;1;1;1;4;1;1;1;1;2;1;7;2;1;1;2;2;1;1;1;2;2	2.44e-92	125	1;2;2;2;3;1;1;6;2;1;1;1;1;1;1;1;26;3;2;2;1;1;7;1;3;1;1;3;2;3;6;1;2;1;2;2;1;2;1;1;15;1;1;7;1;1;1;1;1;9;1;4;1;1;4;1;4;1;1;4;3;2;1;2;1;2;2;6;3;2;1;2;1;1;1;5;1;3;53;1;1;2;1;3;1;1;3;1;1;1;3;3;1;18;1;1;3;1;1;1;1;1;3;1;4;1;1;5;1;1;1;2;3;2;2;5;1;2;3;1;2;1;6;2;5	MGI:1276108	ENSMUSG00000024073	BIRC6	HGNC:13516	ENSG00000115760
Bmpr1a	8.63e-22	27	2;2;1;2;1;1;3;3;1;3;2;2;1;2;1;1;2;2;1;1;1;1;2;2;1;4;1	9.41e-125	99	2;8;1;1;3;1;2;1;1;48;2;1;2;1;2;1;2;1;3;1;1;2;1;2;1;1;1;1;1;1;1;4;3;2;1;1;1;1;3;2;6;1;7;1;1;1;4;6;1;1;2;1;2;2;2;1;1;1;1;1;1;3;1;1;1;92;12;1;2;1;3;1;2;1;1;2;1;2;1;1;1;2;1;1;1;1;2;1;2;1;1;1;1;1;1;1;1;2;2	MGI:1338938	ENSMUSG00000021796	BMPR1A	HGNC:1076	ENSG00000107779
Brd1	2.54e-40	19	12;3;1;1;1;3;1;1;1;1;1;1;1;3;3;1;3;1;1	1.88e-105	50	1;2;1;2;1;1;3;1;1;6;1;1;1;2;3;4;2;1;1;1;2;1;1;1;9;1;1;1;2;11;1;2;2;2;1;1;19;1;4;2;1;2;1;1;1;2;1;1;4;1	MGI:1924161	ENSMUSG00000022387	BRD1	HGNC:1102	ENSG00000100425
Brd4	3.21e-152	56	1;1;39;2;3;5;3;1;2;3;12;3;2;2;1;2;1;1;1;3;3;2;1;1;7;2;1;1;1;1;1;1;5;1;1;1;1;2;10;6;5;1;1;1;4;1;1;1;37;1;2;3;2;3;4;1	1.79e-212	110	6;3;1;2;126;1;2;1;1;1;1;86;1;1;47;1;1;1;7;5;1;2;1;2;41;6;1;16;1;1;2;1;2;1;1;1;2;1;1;1;1;1;2;2;2;1;4;1;2;1;5;3;1;1;1;5;1;2;1;70;1;1;8;6;3;1;2;2;1;1;1;236;1;3;1;1;3;3;2;1;60;1;1;3;1;1;1;2;1;47;1;4;1;9;19;1;2;1;2;6;1;1;1;2;2;1;1;2;1;1	MGI:1888520	ENSMUSG00000024002	BRD4	HGNC:13575	ENSG00000141867
Btf3	5.64e-29	7	2;1;1;2;1;2;2	6.73e-64	17	3;3;1;2;2;1;1;3;1;2;1;1;1;2;1;1;1	MGI:1202875	ENSMUSG00000021660	BTF3	HGNC:1125	ENSG00000145741
Cacul1	4.48e-74	36	3;1;3;1;2;1;2;1;2;5;6;1;1;1;1;2;2;1;1;1;1;12;1;3;1;3;2;1;3;1;12;2;3;1;1;2	6.67e-134	80	1;1;1;1;1;1;1;1;2;1;2;3;5;1;1;2;1;2;35;1;2;2;2;2;3;1;2;2;7;1;1;54;11;2;1;5;1;1;1;2;3;1;1;1;1;4;1;1;1;1;2;1;2;1;2;1;1;1;2;1;3;1;1;2;1;1;2;5;2;1;1;5;2;1;67;3;2;3;1;2	MGI:1926082	ENSMUSG00000033417	CACUL1	HGNC:23727	ENSG00000151893
Cald1	7.74e-25	21	4;1;2;1;3;2;3;3;1;3;6;1;5;1;1;4;2;1;2;1;2	2.12e-44	47	1;2;1;2;2;1;1;2;2;1;1;1;1;15;1;1;1;8;4;3;1;5;2;1;1;2;5;1;9;1;2;1;1;1;1;1;1;1;1;1;1;1;4;1;1;1;8	MGI:88250	ENSMUSG00000029761	CALD1	HGNC:1441	ENSG00000122786
Canx	6.4e-26	16	1;1;3;4;1;1;1;1;23;1;26;2;7;1;1;3	1.52e-107	52	1;3;2;1;1;3;4;1;1;5;1;2;1;1;3;1;2;1;1;1;1;1;1;1;1;2;1;4;1;1;2;3;3;2;1;2;1;1;6;2;1;13;1;1;1;18;2;1;1;3;1;1	MGI:88261	ENSMUSG00000020368	CANX	HGNC:1473	ENSG00000127022
Caprin1	6.11e-108	34	1;2;1;1;2;1;32;1;2;1;1;6;1;1;1;1;1;3;2;6;8;1;17;6;1;1;3;6;2;1;2;7;2;5	1.09e-172	71	3;1;1;2;2;28;2;2;1;2;2;2;1;23;1;1;1;1;1;2;34;2;1;1;2;2;2;1;1;1;2;69;1;4;1;1;1;1;1;3;1;1;1;1;7;13;6;1;4;1;1;1;1;2;2;1;1;1;5;1;2;1;1;2;2;1;1;1;14;1;3	MGI:1858234	ENSMUSG00000027184	CAPRIN1	HGNC:6743	ENSG00000135387
Ccbl2	1.38e-39	21	2;2;1;1;2;2;2;3;20;1;1;1;1;2;1;1;1;1;2;2;1	4.7e-42	37	10;7;2;4;5;2;1;1;3;1;2;1;5;3;1;1;2;1;1;4;9;3;1;2;2;1;1;12;1;1;1;1;2;2;1;1;4	MGI:2677849	ENSMUSG00000040213	CCBL2	HGNC:33238	ENSG00000137944
Ccnl1	1.95e-65	15	1;1;4;1;2;1;44;1;6;2;14;1;1;1;1	5.68e-45	21	3;1;1;4;2;3;1;1;1;9;1;1;5;1;5;1;1;1;1;1;1	MGI:1922664	ENSMUSG00000027829	CCNL1	HGNC:20569	ENSG00000163660
Ccny	2.93e-29	35	1;2;1;1;1;1;1;1;5;2;2;2;3;4;1;2;4;3;2;4;2;2;1;3;1;1;2;3;1;1;2;3;1;1;1	1.27e-76	92	1;2;1;2;1;2;4;1;2;1;3;1;4;1;1;1;1;2;2;1;7;1;1;1;3;1;7;1;2;3;2;1;1;1;1;1;1;1;1;1;2;2;2;16;3;1;1;1;2;1;1;1;1;2;1;1;2;1;4;4;1;1;2;1;7;1;4;1;3;1;1;1;1;1;2;2;2;5;1;1;37;1;1;1;6;1;1;1;2;1;1;1	MGI:1915224	ENSMUSG00000024286	CCNY	HGNC:23354	ENSG00000108100
Cd302	4.75e-63	22	1;1;3;5;1;1;2;4;6;1;1;1;1;1;3;1;5;1;4;1;2;1	3.12e-36	29	2;1;1;1;1;1;1;1;1;1;2;1;1;20;1;1;1;1;1;2;1;3;1;1;1;1;4;1;1	MGI:1913455	ENSMUSG00000060703	CD302	HGNC:30843	ENSG00000241399
Cdc42	2.14e-54	24	16;1;1;1;1;1;2;1;2;2;1;1;1;1;10;1;7;1;17;1;2;1;5;2	1.22e-141	63	1;1;1;1;3;3;1;1;5;1;4;1;1;2;1;2;3;1;1;1;4;1;1;1;1;4;1;38;1;1;1;7;1;1;1;2;3;1;2;2;1;1;1;2;9;1;3;4;2;1;1;1;31;1;1;1;1;1;3;2;1;3;1	MGI:106211	ENSMUSG00000006699
Cdc42bpb	4.51e-42	25	3;4;1;3;1;1;2;1;2;1;1;14;1;1;2;4;1;1;1;1;1;1;1;1;2	7.74e-49	46	4;4;1;3;1;1;1;3;1;1;1;1;1;2;6;8;1;2;1;4;1;1;1;2;1;1;1;3;8;1;1;2;2;3;2;1;2;3;1;1;1;2;1;4;3;2	MGI:2136459	ENSMUSG00000021279	CDC42BPB	HGNC:1738	ENSG00000198752
Cdc42ep4	9.32e-25	10	3;1;1;1;1;1;1;2;1;1	1.35e-39	21	2;1;4;2;1;3;1;1;1;1;6;3;1;2;2;1;1;1;3;1;3	MGI:1929760	ENSMUSG00000041598	CDC42EP4	HGNC:17147	ENSG00000179604
Cdh2	1.17e-38	54	1;4;3;8;1;1;2;2;1;1;2;4;1;1;1;2;1;1;1;1;1;14;2;3;1;1;4;1;1;1;1;1;2;1;2;2;1;1;1;2;1;1;15;1;1;5;1;2;1;3;1;1;2;5	3.97e-69	122	6;3;1;2;2;2;2;2;1;1;1;2;3;4;1;4;1;3;1;1;1;7;1;2;2;1;1;1;1;3;1;3;2;2;1;1;3;1;1;4;1;1;2;2;1;7;1;3;1;1;1;1;1;8;1;1;1;3;1;1;3;5;1;1;1;7;3;2;1;1;1;1;1;2;3;1;1;1;1;1;2;22;2;1;1;1;1;4;2;2;1;1;1;1;2;4;2;4;2;3;9;1;1;1;5;1;1;32;2;1;1;11;2;1;1;1;1;3;1;1;3;1	MGI:88355	ENSMUSG00000024304	CDH2	HGNC:1759	ENSG00000170558
Cdk12	4.08e-30	23	3;1;1;2;2;2;2;3;2;1;2;3;1;3;1;1;1;1;1;2;1;1;5	3.76e-99	67	1;1;1;2;2;2;1;1;4;2;1;3;1;7;1;3;1;1;3;1;6;1;37;3;1;1;2;1;2;1;1;1;5;10;1;4;1;1;2;2;1;5;1;2;3;3;1;5;1;1;1;1;2;1;1;4;1;1;1;1;3;2;1;1;1;2;1	MGI:1098802	ENSMUSG00000003119	CDK12	HGNC:24224	ENSG00000167258
Cdk13	5.68e-25	30	1;7;2;2;1;1;2;3;1;2;2;1;3;1;3;1;9;4;2;1;1;8;5;1;3;14;3;1;2;3	6.36e-92	91	1;1;1;1;1;1;2;3;3;1;10;1;1;3;2;1;1;3;3;3;2;1;1;3;3;2;1;2;1;4;1;1;2;1;1;2;2;1;5;1;1;1;2;2;1;15;1;1;1;1;1;2;1;2;1;1;1;2;34;2;1;1;1;8;1;1;1;2;3;1;3;1;1;1;2;2;1;1;4;5;1;4;2;1;1;1;1;1;1;1;1	MGI:1916812	ENSMUSG00000041297	CDK13	HGNC:1733	ENSG00000065883
Cdo1	1.28e-31	11	1;1;1;2;1;3;2;1;1;5;1	1.3e-29	18	1;2;1;2;3;1;2;2;1;1;2;1;2;3;1;45;1;1	MGI:105925	ENSMUSG00000033022	CDO1	HGNC:1795	ENSG00000129596
Cebpg	1.48e-26	8	1;3;2;1;1;2;1;1	4.46e-29	14	1;21;3;6;2;1;2;1;26;3;1;1;2;1	MGI:104982	ENSMUSG00000056216	CEBPG	HGNC:1837	ENSG00000153879
Celf1	4.03e-112	49	1;2;1;1;3;1;1;2;2;3;15;2;2;5;3;1;1;1;5;1;1;1;12;1;2;1;4;1;4;1;1;5;1;3;3;1;2;3;1;2;2;2;1;2;1;2;1;2;1	8.04e-239	117	1;3;1;1;1;4;1;1;1;1;6;1;2;3;1;1;4;1;2;1;2;6;1;1;1;2;1;2;2;3;1;6;2;17;1;3;1;1;3;1;2;3;1;1;3;2;3;2;1;2;1;2;3;9;2;17;2;1;2;1;2;3;2;31;1;3;1;2;1;2;1;6;1;1;1;2;1;9;3;1;1;1;1;1;1;3;3;4;2;1;2;1;1;1;2;1;2;1;1;37;21;7;1;2;2;3;1;2;1;1;1;3;1;2;2;5;3	MGI:1342295	ENSMUSG00000005506	CELF1	HGNC:2549	ENSG00000149187
Cep85l	1.93e-107	59	2;1;2;31;8;28;2;1;1;1;6;1;7;4;2;5;1;12;3;2;22;1;4;13;1;1;1;2;1;1;6;1;4;1;1;1;4;1;2;2;1;1;1;1;3;3;2;1;2;1;1;2;3;1;2;1;2;4;1	9.35e-130	110	1;6;1;26;1;1;1;1;1;1;1;16;2;1;3;1;2;1;2;1;14;1;1;1;1;1;1;1;1;1;1;1;1;1;1;1;2;2;1;2;3;1;4;3;1;1;2;2;1;2;1;1;2;1;1;3;5;1;2;1;2;1;4;4;6;1;2;2;1;1;5;2;4;1;2;1;33;1;4;1;1;2;3;1;1;6;1;14;3;3;1;1;6;5;1;1;4;2;2;1;1;1;1;2;1;7;3;1;1;1	MGI:3642684	ENSMUSG00000038594	CEP85L	HGNC:21638	ENSG00000111860
Chd1	2.98e-45	32	20;1;2;1;1;1;1;17;4;2;1;5;3;3;1;1;6;2;1;6;2;6;1;1;1;1;1;1;1;1;1;2	6.43e-94	76	2;3;2;2;3;1;3;1;1;1;1;1;4;3;1;2;3;2;1;4;1;1;1;1;1;1;1;1;4;1;2;1;2;1;1;1;1;1;1;2;1;1;1;1;5;1;1;4;3;1;1;1;1;1;2;40;2;1;1;2;1;2;5;1;10;1;1;1;2;1;2;4;3;7;9;1	MGI:88393	ENSMUSG00000023852	CHD1	HGNC:1915	ENSG00000153922
Chd2	3.65e-30	33	1;2;1;3;1;3;1;1;3;1;1;4;1;1;6;3;3;1;6;2;2;4;1;4;1;2;1;3;4;1;1;9;2	6.47e-69	82	1;3;4;1;3;2;1;2;1;1;1;1;1;1;1;2;1;1;1;1;1;3;8;1;6;2;1;1;1;3;1;3;4;1;2;2;1;2;4;1;5;3;1;1;1;1;2;3;2;2;2;1;1;1;1;1;2;4;1;1;1;1;1;3;1;26;1;4;1;2;1;2;1;1;1;1;3;1;1;1;1;1	MGI:2448567	ENSMUSG00000078671	CHD2	HGNC:1917	ENSG00000173575
Chdh	2.19e-28	13	3;5;1;1;2;1;1;1;3;7;1;1;1	1.24e-51	29	2;3;2;2;1;1;1;1;1;2;1;3;2;2;1;1;2;2;1;28;6;2;1;1;1;1;1;1;1	MGI:1860776	ENSMUSG00000015970	CHDH	HGNC:24288	ENSG00000016391
Chka	6.28e-30	18	1;2;1;1;2;5;1;2;1;6;3;1;7;1;1;2;1;3	1.26e-126	59	1;3;7;1;6;1;2;1;1;1;2;1;3;1;1;1;1;4;3;5;3;1;1;2;1;1;1;14;2;2;7;2;1;16;2;6;2;7;1;1;1;1;1;1;2;1;1;1;1;1;38;1;5;1;1;1;1;1;5	MGI:107760	ENSMUSG00000024843	CHKA	HGNC:1937	ENSG00000110721
Chp1	1.73e-35	19	1;1;1;1;1;1;2;1;1;1;1;1;2;3;1;1;1;1;2	1.74e-56	40	3;2;1;1;1;2;1;1;2;2;1;1;5;2;9;1;1;1;6;3;2;1;1;1;2;3;5;1;1;4;3;1;1;1;1;2;2;2;3;1	MGI:1927185	ENSMUSG00000014077	CHP1	HGNC:17433	ENSG00000187446
Chuk	2.75e-65	26	1;1;1;1;3;3;1;6;1;2;4;3;1;2;1;4;2;3;2;1;1;11;1;1;3;1	1.82e-58	42	3;1;1;1;2;2;9;28;4;4;1;1;4;1;1;1;2;3;3;7;1;1;1;8;4;1;3;2;1;2;2;3;1;1;1;2;3;1;1;2;1;1	MGI:99484	ENSMUSG00000025199	CHUK	HGNC:1974	ENSG00000213341
Clk3	1.25e-91	15	2;2;1;6;2;1;1;1;1;2;1;2;1;1;1	2.13e-64	21	1;1;2;1;8;1;9;1;2;3;3;1;1;4;1;1;1;1;2;1;1	MGI:1098670	ENSMUSG00000032316	CLK3	HGNC:2071	ENSG00000179335
Clk4	1.06e-63	18	14;3;6;1;1;1;1;1;1;1;1;8;1;1;2;1;1;2	2.41e-82	34	1;2;1;1;2;2;2;3;5;2;6;1;1;3;1;1;68;5;1;1;1;1;3;2;1;5;3;2;2;2;3;1;7;17	MGI:1098551	ENSMUSG00000020385	CLK4	HGNC:13659	ENSG00000113240
Clpx	1.44e-61	25	1;1;53;2;1;1;2;1;2;1;4;2;2;1;16;1;2;1;1;1;2;2;1;5;8	1.11e-73	46	4;7;2;2;23;5;2;1;2;1;1;1;3;1;1;1;1;1;3;5;1;2;6;1;1;1;1;5;36;1;2;9;1;2;1;1;20;2;2;1;1;1;3;2;1;3	MGI:1346017	ENSMUSG00000015357	CLPX	HGNC:2088	ENSG00000166855
Cltc	1.32e-90	42	2;3;3;2;1;10;9;4;1;4;5;5;1;1;1;1;1;5;1;1;1;1;1;1;1;1;4;1;2;3;1;1;1;1;3;1;3;1;1;1;3;1	1.08e-170	95	2;1;2;1;1;1;1;2;1;1;1;1;1;1;3;1;1;1;1;1;2;1;1;5;2;3;2;1;2;1;2;3;1;1;1;1;2;2;2;1;7;4;4;2;2;2;3;9;2;1;1;5;4;1;2;4;1;4;2;1;2;1;1;1;46;1;1;1;3;2;3;1;2;1;2;1;1;2;1;1;3;2;8;2;1;1;4;2;1;1;1;1;2;6;2	MGI:2388633	ENSMUSG00000047126	CLTC	HGNC:2092	ENSG00000141367
Cluh	4.86e-30	10	1;1;2;1;1;1;1;2;3;6	1.01e-110	31	2;2;1;1;3;2;17;1;2;2;4;2;17;2;5;1;1;1;36;22;2;1;1;1;3;1;5;3;1;3;4	MGI:1921398	ENSMUSG00000020741	CLUH	HGNC:29094	ENSG00000132361
Cnbp	4.22e-98	15	2;1;1;1;1;1;2;4;20;3;1;1;1;2;1	1.36e-91	24	4;2;10;1;1;2;2;2;1;1;3;1;1;2;1;221;3;1;2;1;6;1;2;2	MGI:88431	ENSMUSG00000030057	CNBP	HGNC:13164	ENSG00000169714
Cnn3	1.44e-21	12	3;1;4;3;1;1;1;1;1;7;2;1	1.82e-46	29	1;2;2;2;1;1;1;1;2;1;1;3;1;10;2;2;1;2;2;3;15;2;1;11;1;3;12;1;1	MGI:1919244	ENSMUSG00000053931	CNN3	HGNC:2157	ENSG00000117519
Cnot1	7.27e-73	43	2;1;1;1;2;2;1;2;1;2;1;2;1;5;1;3;5;2;5;1;1;1;6;1;1;2;1;1;4;7;1;7;4;3;1;1;1;29;38;2;2;1;1	1.15e-138	98	1;3;1;1;1;1;1;2;1;1;1;3;2;1;1;3;3;1;2;1;34;1;6;1;1;1;1;4;1;1;1;6;2;18;2;1;2;2;1;1;2;1;1;1;1;2;1;3;2;3;1;1;4;1;24;1;1;1;4;1;1;1;9;5;1;3;1;1;1;6;2;2;1;6;1;3;3;1;1;4;3;2;1;1;3;1;4;1;1;35;1;3;3;1;1;2;1;5	MGI:2442402	ENSMUSG00000036550	CNOT1	HGNC:7877	ENSG00000125107
Cnot6l	2.01e-22	29	1;4;2;1;1;2;1;1;2;1;1;1;1;1;1;1;1;1;2;1;1;1;1;1;2;1;1;1;1	3.64e-29	58	1;1;1;1;1;1;2;2;1;1;1;6;2;2;1;1;1;1;1;1;2;1;2;2;1;2;1;3;1;2;1;1;5;2;1;2;1;1;1;1;2;1;1;2;1;1;2;1;3;1;1;6;1;1;2;1;1;2	MGI:2443154	ENSMUSG00000034724	CNOT6L	HGNC:18042	ENSG00000138767
Col18a1	3.47e-21	22	2;1;1;2;1;1;1;4;2;1;1;3;3;1;1;1;1;3;5;1;2;1	9.71e-41	51	3;29;2;1;1;2;1;1;1;3;3;2;2;1;1;2;6;1;2;1;1;1;1;1;1;1;1;4;2;1;1;1;3;2;1;2;1;1;4;9;52;1;7;1;1;1;3;1;4;1;1	MGI:88451	ENSMUSG00000001435	COL18A1	HGNC:2195	ENSG00000182871
Copb1	3.89e-29	19	2;1;1;4;1;3;1;1;1;1;1;1;3;2;1;2;1;1;1	1.95e-69	48	2;1;1;1;1;1;2;2;2;1;5;1;1;3;1;1;1;2;2;1;1;1;1;1;9;1;2;1;1;1;5;2;1;5;1;2;1;1;1;1;2;2;1;1;2;1;1;1	MGI:1917599	ENSMUSG00000030754	COPB1	HGNC:2231	ENSG00000129083
Cpeb2	5.34e-31	25	7;2;1;1;7;4;1;5;3;1;2;4;1;3;2;1;1;8;2;4;1;3;1;1;1	1.05e-81	66	2;1;1;2;2;1;3;2;4;8;1;1;6;2;1;13;1;1;1;1;5;2;1;1;1;11;2;1;4;1;1;1;21;3;1;5;1;4;27;1;2;3;1;1;2;1;4;1;1;2;1;3;1;1;1;3;1;2;3;2;1;1;2;1;4;6	MGI:2442640	ENSMUSG00000039782	CPEB2	HGNC:21745	ENSG00000137449
Cpeb4	3.85e-122	49	4;1;2;1;1;1;3;9;1;1;2;1;2;1;4;1;1;2;2;2;2;2;1;1;1;6;3;2;2;1;4;1;3;3;1;5;2;2;2;26;1;1;3;1;2;1;2;3;4	3.43e-201	104	2;1;1;1;1;17;2;1;1;2;1;1;4;1;1;10;37;1;2;1;2;1;12;2;1;2;1;1;1;1;1;2;6;2;1;4;1;5;1;2;3;74;4;1;1;1;1;68;6;1;2;3;1;2;1;3;1;1;3;1;2;2;2;2;24;1;1;4;1;13;3;2;1;19;2;3;4;1;2;4;2;3;1;1;1;1;1;2;1;2;1;1;2;2;1;1;2;1;2;62;3;11;1;2	MGI:1914829	ENSMUSG00000020300	CPEB4	HGNC:21747	ENSG00000113742
Cpsf6	1.4e-21	16	2;1;1;1;1;4;1;1;2;2;2;4;1;1;1;1	5.05e-62	44	3;1;1;2;2;1;1;1;2;2;1;1;3;2;4;1;9;2;1;1;1;1;1;1;4;3;7;2;2;1;2;1;1;2;1;2;1;1;1;1;1;1;1;1	MGI:1913948	ENSMUSG00000055531	CPSF6	HGNC:13871	ENSG00000111605
Cpt1a	2.15e-108	34	1;8;1;2;62;2;4;8;35;1;1;1;26;1;40;2;1;2;1;3;17;2;1;1;1;1;1;1;1;1;1;1;4;1	1.69e-51	41	2;1;3;1;1;1;11;1;8;1;1;1;2;7;4;7;1;1;1;1;2;2;8;8;1;1;1;1;2;36;1;1;2;4;2;1;1;1;1;2;3	MGI:1098296	ENSMUSG00000024900	CPT1A	HGNC:2328	ENSG00000110090
Crebbp	2.01e-81	54	2;3;5;3;1;1;3;2;1;2;1;2;1;3;1;1;7;1;26;1;1;1;1;2;1;1;4;3;4;1;2;5;1;3;1;5;2;2;4;1;1;2;2;2;2;5;1;2;7;1;3;1;1;2	7.46e-218	143	6;1;1;1;2;2;1;1;1;1;1;20;2;1;1;1;3;2;1;1;3;1;2;2;1;1;1;2;1;16;4;1;3;1;3;1;1;1;1;4;3;1;1;4;2;1;5;2;2;1;1;2;2;11;3;2;2;1;3;1;3;2;3;1;2;1;1;1;1;8;2;1;1;3;17;2;1;1;1;2;1;1;1;2;2;1;2;5;1;1;3;2;2;4;1;1;3;1;61;2;1;3;5;1;1;2;3;2;1;2;2;3;1;1;1;1;3;3;44;4;1;4;2;1;6;15;3;2;1;2;23;7;4;4;1;2;9;1;1;2;1;2;1	MGI:1098280	ENSMUSG00000022521	CREBBP	HGNC:2348	ENSG00000005339
Crkl	5.1e-29	17	1;1;5;5;1;2;1;1;1;1;5;2;1;1;7;3;1	1.64e-114	54	1;1;3;3;2;3;2;1;3;2;4;2;1;1;1;2;1;1;1;1;4;1;1;1;2;2;3;1;1;1;1;7;1;1;1;1;3;4;1;16;3;1;1;2;3;1;3;1;3;17;1;1;12;2	MGI:104686	ENSMUSG00000006134	CRKL	HGNC:2363	ENSG00000099942
Crls1	2.42e-36	14	12;1;1;4;1;3;1;2;1;2;2;5;1;2	3.78e-22	19	2;2;1;2;1;2;3;1;1;1;1;1;2;2;3;1;1;1;1	MGI:1913836	ENSMUSG00000027357	CRLS1	HGNC:16148	ENSG00000088766
Crot	1.04e-41	19	1;1;2;1;1;1;1;1;2;1;1;1;1;1;1;1;1;4;1	1.46e-40	32	1;1;3;1;1;1;3;1;1;1;2;1;1;3;4;2;4;1;1;1;1;1;1;2;1;3;2;1;2;1;1;1	MGI:1921364	ENSMUSG00000003623	CROT	HGNC:2366	ENSG00000005469
Csde1	4.33e-117	36	3;1;1;1;3;1;1;2;7;1;1;1;1;1;4;2;1;1;4;1;3;1;4;1;8;2;2;13;2;1;4;2;2;1;1;1	7.77e-156	69	4;1;1;2;1;1;1;2;7;1;1;1;2;3;1;2;2;1;2;1;1;1;1;1;1;1;1;1;26;3;2;1;1;1;1;1;4;24;8;1;1;1;1;2;1;3;1;1;4;3;1;2;1;3;5;10;1;1;1;1;3;1;1;1;1;1;1;2;1	MGI:92356	ENSMUSG00000068823	CSDE1	HGNC:29905	ENSG00000009307
Csnk1a1	1.87e-96	31	1;1;2;1;2;6;78;2;95;2;1;2;1;1;1;1;4;2;3;1;7;3;5;1;99;2;1;3;1;3;2	2.33e-182	70	1;3;1;4;2;4;5;2;8;3;1;1;1;1;5;2;4;1;1;1;1;1;1;1;1;2;1;2;1;3;3;1;1;1;1;2;1;1;4;3;2;1;1;1;1;1;8;1;2;1;2;2;1;2;1;2;6;2;2;4;1;2;2;6;1;4;1;2;2;2	MGI:1934950	ENSMUSG00000024576	CSNK1A1	HGNC:2451	ENSG00000113712
Csnk1d	1.19e-65	20	1;8;1;2;2;1;1;4;1;1;2;1;1;1;5;2;1;28;1;22	1.29e-285	67	3;1;1;1;1;2;1;1;4;2;1;1;2;6;1;1;1;1;1;3;1;1;1;9;3;1;1;2;2;2;1;3;1;5;2;1;1;2;2;3;1;1;1;3;1;10;3;7;2;1;1;1;1;2;1;1;2;16;3;3;1;2;1;1;2;1;1	MGI:1355272	ENSMUSG00000025162	CSNK1D	HGNC:2452	ENSG00000141551
Csnk1g3	1.51e-31	32	4;9;1;1;1;1;1;1;5;2;1;1;1;1;1;1;5;1;2;1;4;1;1;7;1;4;2;1;2;1;1;4	1.04e-64	76	6;4;2;1;1;2;1;3;1;3;1;3;7;5;3;1;2;1;3;1;1;4;1;1;4;1;1;1;4;1;1;1;1;2;1;1;3;1;1;1;1;1;7;1;7;1;1;1;2;1;1;1;1;6;14;1;3;1;2;1;1;1;1;1;1;1;4;1;1;6;2;1;2;2;1;2	MGI:1917675	ENSMUSG00000073563	CSNK1G3	HGNC:2456	ENSG00000151292
Csnk2a1	2.62e-66	30	1;1;1;1;5;1;1;1;2;1;1;3;1;10;1;1;3;22;1;1;1;5;2;2;2;1;5;2;1;4	3.9e-78	55	3;2;1;1;5;2;1;2;1;1;1;1;7;1;2;1;1;1;4;1;1;1;2;1;1;1;3;1;1;1;1;1;2;2;1;1;1;1;2;2;4;1;2;1;3;2;1;1;1;2;4;1;1;1;1	MGI:88543	ENSMUSG00000074698	CSNK2A1	HGNC:2457	ENSG00000101266
Ctage5	5.87e-105	41	2;3;1;1;2;2;6;2;1;1;2;1;8;1;3;5;2;1;1;1;1;3;1;2;1;1;1;1;2;1;2;2;1;2;4;1;1;1;2;2;5	8.7e-136	78	3;1;1;2;1;3;11;1;1;1;4;2;3;1;5;3;1;2;1;1;1;1;4;2;1;1;2;3;1;1;1;1;2;2;1;2;1;1;1;8;2;2;2;6;1;1;2;1;1;1;1;19;1;3;1;1;6;1;5;44;1;1;1;1;1;2;10;1;1;3;1;1;3;1;1;1;1;1	MGI:1346056	ENSMUSG00000021000	CTAGE5	HGNC:7057	ENSG00000150527
Cth	1.4e-36	17	1;1;1;3;1;1;1;1;1;2;2;1;1;1;4;1;1	1.39e-36	29	13;16;1;1;1;3;1;1;1;1;3;3;2;3;1;1;1;1;2;1;1;1;13;2;1;1;3;1;2	MGI:1339968	ENSMUSG00000028179	CTH	HGNC:2501	ENSG00000116761
Ctnna1	2.19e-30	39	5;1;1;5;1;2;2;4;1;6;4;2;1;1;1;1;3;1;2;4;2;1;4;1;2;2;2;1;1;3;1;3;8;3;1;1;1;1;2	8.91e-108	116	3;2;17;1;2;1;1;2;4;1;1;4;11;1;1;5;2;2;1;1;1;2;2;2;3;1;1;1;1;2;2;2;2;11;4;1;2;4;2;3;1;4;1;2;1;1;1;2;2;1;2;3;1;5;1;1;1;4;3;1;1;3;3;1;1;4;1;1;1;1;1;4;1;1;2;1;2;2;1;1;3;1;1;1;1;2;2;4;1;2;2;1;2;1;4;4;1;1;1;7;1;1;1;2;2;4;1;1;1;1;3;1;2;5;3;3	MGI:88274	ENSMUSG00000037815	CTNNA1	HGNC:2509	ENSG00000044115
Ctnnb1	1.26e-76	21	2;3;1;1;7;2;5;1;1;2;2;2;2;7;2;2;1;1;1;1;4	2.18e-85	37	1;2;1;1;2;1;3;2;4;1;2;1;1;1;3;1;1;1;1;15;1;1;2;1;1;3;21;1;2;1;2;1;2;1;1;1;18	MGI:88276	ENSMUSG00000006932	CTNNB1	HGNC:2514	ENSG00000168036
Ctnnd1	1.11e-87	34	2;1;3;5;2;2;2;1;4;1;22;5;2;1;2;1;8;22;1;2;2;2;4;1;2;2;2;3;1;1;1;1;2;2	8.73e-239	91	1;1;2;2;2;1;1;1;3;1;2;2;2;2;1;2;2;1;1;1;1;1;1;4;1;1;1;3;1;3;1;1;1;4;42;1;1;4;1;1;1;2;1;10;94;1;1;1;1;3;1;1;1;2;1;1;1;1;2;1;1;2;1;1;1;1;1;5;4;1;2;4;1;3;2;2;3;1;3;3;1;3;1;1;5;4;1;2;1;1;1	MGI:105100	ENSMUSG00000034101	CTNND1	HGNC:2515	ENSG00000198561
Ctsl	4.16e-22	6	2;7;1;3;3;1	3.15e-38	13	1;2;1;1;1;1;8;1;4;1;1;1;1	MGI:88564	ENSMUSG00000021477	CTSV	HGNC:2538	ENSG00000136943
Cul1	1.4e-59	36	1;1;1;2;2;1;10;6;1;1;4;13;2;1;1;1;1;1;8;3;2;1;4;1;2;1;1;2;1;1;1;1;1;1;2;2	2.43e-89	74	2;1;8;8;1;1;1;1;2;3;1;1;3;2;1;3;1;2;1;2;2;1;1;3;1;1;1;3;5;2;1;1;1;7;1;1;2;1;1;1;3;20;6;1;1;6;1;1;1;2;1;1;2;1;1;4;1;1;4;1;1;2;1;2;1;1;1;7;1;1;1;1;1;1	MGI:1349658	ENSMUSG00000029686	CUL1	HGNC:2551	ENSG00000055130
Cxadr	2.05e-27	20	8;1;1;1;1;3;1;3;2;2;2;1;1;1;1;4;1;1;2;4	4.07e-96	60	5;3;6;1;1;1;4;5;1;3;4;4;3;4;2;1;1;1;1;6;5;1;1;1;1;1;1;2;3;1;1;1;1;3;1;57;1;6;2;1;3;1;7;2;1;2;2;2;1;2;2;1;1;1;1;1;19;1;1;1	MGI:1201679	ENSMUSG00000022865	CXADR	HGNC:2559	ENSG00000154639
Cxxc5	1.1e-35	13	1;1;3;1;1;1;1;1;1;1;1;3;1	2.16e-65	29	1;1;1;1;1;5;1;1;1;1;2;1;1;4;1;1;1;1;3;2;2;1;1;1;1;1;2;3;1	MGI:1914643	ENSMUSG00000046668	CXXC5	HGNC:26943	ENSG00000171604
Cyb5	5.39e-37	15	7;1;103;1;7;3;2;4;2;1;2;3;54;1;24	1.44e-35	25	1;1;1;1;1;2;1;1;3;1;2;3;2;2;79;2;2;1;1;1;1;4;1;1;2	MGI:1926952	ENSMUSG00000024646	CYB5A	HGNC:2570	ENSG00000166347
Cyb5b	2.05e-59	23	2;1;3;1;1;1;7;3;1;3;6;1;1;1;7;6;1;1;3;2;20;1;3	6.08e-63	40	1;4;1;1;1;1;1;1;1;2;2;1;1;1;5;4;2;1;5;1;1;2;1;3;1;12;2;1;2;1;1;14;2;1;2;1;1;1;1;20	MGI:1913677	ENSMUSG00000031924	CYB5B	HGNC:24374	ENSG00000103018
Cyth1	1.16e-29	23	2;2;1;2;3;7;1;1;1;2;1;1;1;2;2;1;1;2;1;1;5;1;37	8.68e-35	43	1;15;2;17;1;2;5;3;6;1;2;3;5;1;1;5;1;1;1;2;2;1;1;1;1;1;1;3;1;1;2;1;1;1;2;4;1;1;1;1;1;2;1	MGI:1334257	ENSMUSG00000017132
D17Wsu92e	1.14e-99	36	1;1;1;1;2;1;11;4;3;5;1;2;5;5;3;1;1;2;1;1;2;1;1;1;1;1;3;3;5;3;4;9;1;1;1;1	3.55e-100	61	2;1;6;1;2;1;1;3;2;2;2;1;3;2;1;1;6;5;2;2;3;1;1;10;1;1;1;1;10;1;1;1;1;6;2;7;1;1;3;1;1;5;2;1;1;1;2;2;1;3;2;5;3;5;1;1;19;1;1;4;1	MGI:106281	ENSMUSG00000056692	C6orf106	HGNC:21215	ENSG00000196821
D230025D16Rik	5.26e-46	17	1;1;1;4;2;1;4;12;2;25;1;2;2;1;3;3;13	5.28e-40	27	1;1;1;2;2;1;1;1;1;1;1;1;1;1;1;1;1;2;1;1;7;1;1;1;1;1;1	MGI:2443049	ENSMUSG00000031889	C16orf70	HGNC:29564	ENSG00000125149
D5Ertd579e	2.74e-30	23	2;1;1;1;1;1;2;1;1;5;5;1;1;1;1;1;2;1;5;1;1;1;1	6.53e-144	79	3;2;2;2;4;1;1;6;2;2;1;1;1;4;1;19;4;2;1;2;2;1;19;1;2;3;1;7;1;3;1;6;1;1;6;1;2;1;2;1;1;1;3;1;35;1;1;1;1;7;2;2;1;1;1;1;1;1;1;4;2;1;2;1;6;1;1;1;1;2;2;1;18;2;2;1;2;4;29	MGI:1261849	ENSMUSG00000029190	KIAA0232	HGNC:28992	ENSG00000170871
Daam1	2.48e-30	36	1;1;2;6;3;6;3;1;5;5;2;1;3;1;2;1;1;1;1;1;1;3;1;2;1;1;13;2;1;8;2;1;2;7;2;3	5.2e-61	85	1;24;1;4;3;1;1;1;2;6;1;1;2;3;1;1;1;1;3;2;3;1;1;5;1;1;1;1;1;1;1;1;1;1;2;1;1;1;1;1;1;2;2;1;1;2;1;1;5;18;91;7;1;1;2;2;2;6;6;1;1;1;2;2;1;6;1;1;1;1;2;4;2;7;2;2;1;1;1;5;6;1;4;12;4	MGI:1914596	ENSMUSG00000034574	DAAM1	HGNC:18142	ENSG00000100592
Ddi2	7.62e-107	30	2;1;1;5;1;1;3;2;1;1;1;4;51;3;10;10;1;1;8;1;1;4;1;3;1;1;2;1;3;4	6.79e-88	46	1;1;1;11;1;1;4;3;1;1;1;1;1;2;2;9;1;2;2;1;1;1;2;2;2;1;1;1;1;24;19;1;2;1;1;2;3;1;1;1;2;1;1;1;1;3	MGI:1917244	ENSMUSG00000078515	DDI2	HGNC:24578	ENSG00000197312
Ddx17	1.08e-62	17	2;2;1;1;1;1;3;2;1;1;1;1;1;2;1;9;1	2.95e-75	31	1;2;1;134;1;1;1;1;1;10;1;2;1;1;3;3;1;1;4;1;1;2;1;2;3;3;4;1;2;5;1	MGI:1914290	ENSMUSG00000055065	DDX17	HGNC:2740	ENSG00000100201
Ddx39b	2.22e-31	7	6;1;1;1;1;1;2	8.17e-28	11	1;1;2;1;1;3;1;2;1;1;1	MGI:99240	ENSMUSG00000019432	DDX39B	HGNC:13917	ENSG00000198563
Ddx6	4.59e-102	31	6;3;81;2;10;2;1;1;6;1;1;15;2;1;16;2;5;3;1;4;4;21;1;1;1;16;2;1;5;1;3	2.22e-110	54	1;1;3;2;1;1;1;2;94;1;1;1;1;1;1;1;1;2;44;1;1;5;1;56;1;2;1;1;1;3;1;1;2;1;1;1;2;1;7;4;2;1;5;1;1;1;2;1;1;1;2;1;11;1	MGI:104976	ENSMUSG00000032097	DDX6	HGNC:2747	ENSG00000110367
Dennd5b	8.8e-71	50	2;18;1;46;1;5;8;2;3;7;3;1;1;1;4;1;1;1;1;1;42;1;1;1;1;5;2;2;4;2;2;2;1;8;1;3;2;2;5;1;1;2;3;1;2;1;3;2;2;1	2.02e-181	130	3;1;1;4;3;1;14;2;1;1;2;1;1;2;1;1;1;2;4;1;2;2;1;2;2;1;3;1;22;1;2;1;1;1;3;4;1;1;14;3;10;3;1;1;1;14;2;3;4;1;1;1;2;4;10;2;1;1;1;2;9;5;2;2;1;1;18;1;1;1;3;5;1;6;1;1;2;1;2;1;3;1;1;1;1;1;18;5;3;2;2;24;5;8;2;1;1;2;4;3;1;1;3;1;1;1;1;1;1;1;3;2;1;2;1;1;1;4;3;1;1;6;2;1;26;2;2;1;4;2	MGI:2444273	ENSMUSG00000030313	DENND5B	HGNC:28338	ENSG00000170456
Derl1	2.19e-28	13	1;1;24;2;1;2;2;11;1;2;1;2;1	9.04e-78	35	1;1;1;1;1;4;1;1;1;2;3;2;1;1;2;1;1;1;12;1;8;1;3;1;1;1;1;1;3;1;2;4;2;1;1	MGI:1915069	ENSMUSG00000022365	DERL1	HGNC:28454	ENSG00000136986
Dhcr24	1.59e-82	20	4;1;2;1;2;1;1;1;1;2;1;4;1;2;1;1;2;5;3;1	7.4e-61	29	2;1;3;1;1;1;1;15;2;5;1;1;3;2;1;1;1;1;2;1;1;2;1;9;2;1;1;1;2	MGI:1922004	ENSMUSG00000034926	DHCR24	HGNC:2859	ENSG00000116133
Dhrs3	6.01e-82	23	3;5;5;2;1;6;1;1;3;1;4;1;1;2;2;3;1;1;1;1;3;5;2	1.53e-98	42	2;6;1;1;1;1;1;1;2;2;3;1;3;1;2;2;2;1;1;2;17;1;53;7;8;1;1;2;1;1;2;1;2;5;1;1;1;1;2;1;2;1	MGI:1315215	ENSMUSG00000066026	DHRS3	HGNC:17693	ENSG00000162496
Dido1	4.59e-51	25	1;1;4;2;1;2;7;3;1;3;1;1;2;2;1;1;1;1;1;1;1;3;2;5;3	2.97e-109	60	17;3;1;3;4;4;1;1;1;1;1;2;1;2;17;1;1;1;1;1;3;1;1;4;1;1;1;1;1;1;1;1;1;2;2;7;3;4;1;1;1;2;1;1;1;1;1;2;1;1;1;1;1;2;7;1;2;1;3;1	MGI:1344352	ENSMUSG00000038914	DIDO1	HGNC:2680	ENSG00000101191
Dleu2	3.86e-27	28	3;3;1;1;2;1;1;3;2;1;1;2;4;2;1;2;1;2;3;2;1;2;1;2;1;1;2;1	8.17e-47	62	1;1;2;1;1;1;1;1;1;1;1;1;1;2;1;1;1;1;2;1;1;1;1;2;1;1;1;2;1;2;2;2;1;3;1;2;1;1;1;2;1;1;2;1;1;2;1;2;1;1;1;1;3;2;1;2;1;2;1;1;2;1	MGI:1934030	ENSMUSG00000097589
Dlst	3.6e-26	12	2;1;1;2;3;6;10;1;3;3;1;1	4.92e-34	23	1;1;1;2;1;6;12;1;2;1;3;2;1;1;1;1;1;1;2;1;1;2;1	MGI:1926170	ENSMUSG00000004789	DLST	HGNC:2911	ENSG00000119689
Dnaja1	4.75e-32	11	1;1;1;1;2;1;1;1;2;5;2	3.12e-90	30	1;7;2;2;1;1;1;1;1;1;3;2;9;2;2;2;1;3;3;2;3;1;4;1;1;1;2;2;1;2	MGI:1270129	ENSMUSG00000028410	DNAJA1	HGNC:5229	ENSG00000086061
Dnaja2	7.12e-33	13	1;1;2;1;1;2;1;1;2;2;1;1;1	3.03e-126	41	2;1;1;1;1;1;2;1;4;2;2;1;1;4;1;1;2;2;1;1;4;1;1;1;3;2;1;1;1;1;15;3;1;2;2;2;1;5;1;1;9	MGI:1931882	ENSMUSG00000031701	DNAJA2	HGNC:14884	ENSG00000069345
Dnajb6	2.84e-46	24	1;2;1;5;1;1;3;2;1;3;2;1;6;1;2;1;1;1;2;1;1;3;2;1	1.06e-78	52	1;1;1;1;3;1;7;1;4;1;2;1;1;1;3;1;2;1;2;1;1;1;1;1;1;2;2;1;1;1;1;1;43;1;1;1;1;1;3;1;3;1;1;1;10;1;1;1;2;1;3;6	MGI:1344381	ENSMUSG00000029131	DNAJB6	HGNC:14888	ENSG00000105993
Dnajc19	1.45e-23	14	3;3;1;1;4;2;4;3;1;6;4;2;1;1	2.51e-51	34	2;3;1;1;3;2;1;1;1;1;1;3;7;1;1;2;2;1;1;2;1;2;4;1;5;1;1;1;2;1;1;1;1;1	MGI:1914963	ENSMUSG00000103988
Dnajc3	4.07e-24	17	75;5;1;3;1;2;5;1;1;3;1;1;2;1;1;1;2	4.42e-77	49	3;1;1;2;1;2;1;4;2;4;1;1;7;1;1;1;1;1;1;1;2;1;1;2;1;1;2;1;1;1;1;3;1;1;1;2;1;1;1;1;1;1;1;1;8;1;8;1;1	MGI:107373	ENSMUSG00000022136	DNAJC3	HGNC:9439	ENSG00000102580
Dnajc5	6.56e-26	15	2;2;3;2;2;2;1;1;1;2;2;1;5;1;3	1.61e-81	43	2;1;3;1;2;1;3;1;1;2;1;1;1;2;2;1;2;1;1;2;1;1;2;1;2;1;1;2;3;2;4;2;1;2;1;1;1;3;1;1;2;1;4	MGI:892995	ENSMUSG00000000826	DNAJC5	HGNC:16235	ENSG00000101152
Dpm1	2.55e-24	11	1;1;1;1;1;2;1;1;1;1;1	3.78e-28	20	1;1;2;2;1;4;2;1;2;2;3;1;1;2;2;1;3;1;1;1	MGI:1330239	ENSMUSG00000078919	DPM1	HGNC:3005	ENSG00000000419
Ece1	5.74e-78	35	4;5;2;1;1;1;1;1;2;1;3;2;1;1;1;3;1;1;1;1;2;3;1;5;1;1;1;1;2;3;10;1;3;2;1	6.11e-79	60	1;1;1;5;1;2;52;27;10;4;1;5;1;3;2;2;1;2;2;1;4;1;2;1;2;3;2;3;4;6;4;1;2;2;1;2;27;1;1;1;1;3;1;1;1;1;3;1;2;2;1;1;1;1;1;1;7;1;1;1	MGI:1101357	ENSMUSG00000057530	ECE1	HGNC:3146	ENSG00000117298
Edc3	4.11e-29	18	1;1;9;5;2;5;1;5;1;1;1;2;8;3;1;1;2;1	4.74e-58	42	1;1;1;12;1;4;7;1;1;1;1;2;3;1;3;1;1;3;3;1;2;1;3;1;2;13;2;6;1;2;1;5;1;3;3;2;1;1;1;1;1;1	MGI:2142951	ENSMUSG00000038957	EDC3	HGNC:26114	ENSG00000179151
Edem1	1.23e-27	14	1;3;1;7;2;1;1;1;1;1;1;4;3;3	3.65e-25	23	1;5;2;2;1;2;2;1;1;2;1;1;1;1;1;1;1;2;3;7;2;1;1	MGI:2180139	ENSMUSG00000030104	EDEM1	HGNC:18967	ENSG00000134109
Egfr	2.35e-32	40	1;1;2;1;3;4;4;2;4;3;2;1;10;8;1;1;1;1;1;1;1;2;2;2;2;1;1;12;1;19;1;1;2;3;2;1;1;7;1;3	2.92e-64	94	2;1;1;1;1;1;4;1;1;1;1;1;1;3;1;2;1;1;3;1;2;2;1;1;2;1;1;1;1;4;3;1;2;34;1;2;1;1;1;2;1;1;6;1;2;2;2;4;1;1;1;3;2;1;1;6;2;1;4;1;7;16;1;1;1;1;1;1;1;1;1;3;6;1;5;2;2;2;4;3;2;2;1;1;5;1;4;1;1;1;2;4;2;3	MGI:95294	ENSMUSG00000020122	EGFR	HGNC:3236	ENSG00000146648
Eif3a	7.25e-102	30	1;1;5;2;3;2;1;6;2;1;1;1;1;1;1;2;2;2;1;1;1;2;105;1;1;1;3;10;5;4	3.22e-133	57	2;1;1;1;33;33;1;3;1;1;1;2;1;1;3;2;1;1;6;1;1;7;1;1;2;1;1;5;2;72;1;2;3;1;2;5;1;1;1;13;2;1;2;1;1;2;1;1;3;11;2;3;2;4;2;3;4	MGI:95301	ENSMUSG00000024991	EIF3A	HGNC:3271	ENSG00000107581
Eif4b	3.13e-80	21	5;1;4;1;1;1;1;2;1;1;2;1;1;1;1;1;2;3;4;1;4	5.26e-163	49	2;5;2;3;2;1;4;2;2;1;2;2;2;1;1;5;6;3;1;1;1;1;1;124;1;1;5;3;3;9;1;1;1;1;1;1;2;1;1;1;1;1;3;2;1;1;1;2;6	MGI:95304	ENSMUSG00000058655	EIF4B	HGNC:3285	ENSG00000063046
Eif4ebp2	3.97e-45	13	1;8;2;1;3;3;2;1;1;4;1;2;1	2.62e-109	33	2;3;1;1;1;1;1;1;2;3;8;5;102;2;10;2;2;1;1;1;2;1;1;3;3;1;1;2;2;1;1;2;3	MGI:109198	ENSMUSG00000020091	EIF4EBP2	HGNC:3289	ENSG00000148730
Eif4g1	1.14e-25	10	1;1;3;2;1;2;1;3;2;2	3.23e-82	29	1;4;1;1;1;1;2;2;1;1;3;1;1;1;2;1;1;4;1;2;1;2;25;6;1;1;2;1;1	MGI:2384784	ENSMUSG00000045983	EIF4G1	HGNC:3296	ENSG00000114867
Eif4g2	3.11e-50	14	3;1;1;3;1;1;1;1;4;1;22;7;1;2	1.7e-39	21	1;2;1;1;1;1;1;2;2;6;1;4;8;1;2;1;2;3;1;2;2	MGI:109207	ENSMUSG00000005610	EIF4G2	HGNC:3297	ENSG00000110321
Eif4h	1.02e-27	10	1;1;4;1;2;2;4;1;2;1	2.06e-82	28	1;3;26;2;1;2;1;1;2;2;1;14;1;1;2;1;1;1;1;1;2;1;2;2;2;7;1;1	MGI:1341822	ENSMUSG00000040731	EIF4H	HGNC:12741	ENSG00000106682
Elavl1	4.89e-38	20	1;2;1;1;3;7;2;2;2;1;7;2;3;2;3;6;2;1;6;1	1.45e-109	55	1;1;1;1;2;1;13;2;1;1;1;3;1;1;3;1;3;1;2;14;6;1;1;1;12;3;4;1;1;2;1;6;1;1;4;1;3;1;3;1;1;1;1;2;1;1;1;1;6;1;1;1;1;1;1	MGI:1100851	ENSMUSG00000040028	ELAVL1	HGNC:3312	ENSG00000066044
Ell	1.16e-56	22	2;1;1;1;1;1;1;3;1;4;2;3;1;1;1;7;1;10;10;2;1;2	4.12e-90	46	1;1;2;3;1;3;1;1;2;1;1;2;1;1;1;1;5;2;9;1;1;1;1;1;1;1;2;2;2;42;1;1;1;1;1;1;1;4;4;2;2;1;2;2;3;1	MGI:109377	ENSMUSG00000070002	ELL	HGNC:23114	ENSG00000105656
Ell2	5.66e-72	38	2;1;2;3;1;3;5;2;1;3;1;2;2;2;1;2;2;1;2;2;2;5;1;2;4;2;1;24;1;1;42;5;1;1;3;2;1;1	3.17e-96	74	3;2;1;2;1;2;2;1;1;3;1;1;3;1;1;1;1;1;3;2;2;5;2;2;3;1;1;2;1;2;1;1;1;1;1;28;1;3;2;1;3;1;4;4;1;1;1;1;1;3;3;3;3;4;2;1;1;1;1;2;1;4;1;10;2;1;1;1;2;2;1;1;2;3	MGI:2183438	ENSMUSG00000001542	ELL2	HGNC:17064	ENSG00000118985
Emg1	1.07e-23	6	1;1;3;1;6;32	4.64e-41	13	1;1;1;1;1;1;2;1;1;16;1;1;1	MGI:1315195	ENSMUSG00000004268	EMG1	HGNC:16912	ENSG00000126749
Ep300	1.05e-50	32	1;2;1;2;1;1;2;1;1;2;1;1;5;4;1;1;7;1;3;1;2;4;1;1;1;1;2;2;1;3;4;1	1.83e-87	70	2;1;2;1;1;1;1;2;1;3;1;2;3;2;2;2;1;1;2;2;3;1;2;1;2;1;5;1;2;5;1;2;3;1;1;1;1;1;1;1;1;1;1;1;1;7;4;6;1;1;2;5;1;2;4;2;1;1;2;1;2;1;1;4;2;1;1;1;1;1	MGI:1276116	ENSMUSG00000055024	EP300	HGNC:3373	ENSG00000100393
Epas1	2.17e-23	20	6;3;4;1;1;2;1;7;3;2;1;1;1;1;2;3;1;2;3;1	6.35e-32	40	2;2;1;2;1;1;1;1;1;18;1;2;1;2;2;1;1;1;1;1;1;1;1;2;1;1;2;1;1;4;2;1;3;1;1;1;1;1;2;3	MGI:109169	ENSMUSG00000024140	EPAS1	HGNC:3374	ENSG00000116016
Epb4.1	1.6e-69	54	2;2;1;2;1;1;1;1;9;1;1;7;1;1;1;2;3;1;4;2;1;1;1;2;4;3;1;8;6;3;2;3;1;1;1;1;1;3;1;1;1;2;1;1;4;1;1;2;1;1;1;1;1;1	1.33e-79	100	3;11;2;1;3;1;1;5;1;1;1;1;2;3;1;1;3;1;4;1;1;1;1;1;3;1;1;13;1;1;1;1;1;1;1;1;1;2;2;3;1;3;8;1;2;1;1;1;1;3;2;2;7;3;1;3;7;1;1;1;1;6;2;1;2;1;2;1;1;1;1;2;1;1;1;3;3;1;1;1;2;1;1;2;2;2;1;3;1;3;1;2;2;1;1;1;1;4;8;2	MGI:95401	ENSMUSG00000028906	EPB41	HGNC:3377	ENSG00000159023
Epc1	3.04e-50	34	1;3;2;1;1;1;1;1;2;3;4;2;1;1;1;1;7;1;4;1;1;1;2;1;1;1;2;1;3;1;1;4;1;1	2.75e-114	84	1;2;1;8;1;2;2;2;1;1;1;1;1;1;1;3;1;1;3;1;2;1;1;1;1;8;1;1;1;1;1;1;1;3;1;2;1;2;1;1;2;1;1;1;1;9;2;2;1;11;1;2;1;3;2;2;5;3;1;1;1;2;1;1;1;1;1;1;3;21;1;1;2;1;1;1;1;1;7;2;1;2;1;3	MGI:1278322	ENSMUSG00000024240	EPC1	HGNC:19876	ENSG00000120616
Ern1	2.59e-58	37	1;1;12;1;9;7;1;1;1;1;2;13;5;2;1;1;1;1;2;1;1;1;1;1;2;1;3;1;1;3;1;1;2;1;1;2;5	1.03e-103	82	6;1;155;5;1;1;3;12;1;3;1;1;2;1;1;1;3;3;1;1;2;3;4;1;1;2;1;2;1;1;4;1;1;1;3;1;127;3;1;1;2;1;2;24;3;9;2;15;3;1;2;4;1;1;1;1;1;6;2;1;1;1;1;1;1;1;1;1;1;1;6;90;1;1;1;1;1;3;2;1;2;1	MGI:1930134	ENSMUSG00000020715	ERN1	HGNC:3449	ENSG00000178607
Etf1	8.17e-32	16	1;1;2;1;2;2;1;2;3;1;2;1;1;4;1;22	1.52e-62	37	1;2;5;2;2;1;1;1;2;3;1;1;1;1;6;1;1;1;2;1;1;2;2;1;3;2;1;1;1;1;4;1;1;1;3;2;1	MGI:2385071	ENSMUSG00000024360	ETF1	HGNC:3477	ENSG00000120705
Etfa	1.91e-43	28	2;7;1;1;1;3;2;2;2;1;1;1;1;1;28;1;5;1;4;2;4;1;2;1;3;1;1;3	2.27e-63	57	2;1;1;1;1;1;1;2;1;1;15;1;3;3;1;3;6;1;1;1;1;1;4;1;1;1;4;2;1;1;1;5;3;3;1;1;3;4;2;2;1;3;2;1;1;3;1;1;1;2;1;1;3;1;3;1;2	MGI:106092	ENSMUSG00000032314	ETFA	HGNC:3481	ENSG00000140374
Evi5	1.06e-53	47	17;1;1;1;1;3;1;1;1;7;2;3;1;2;1;8;1;4;1;1;1;4;4;6;3;15;1;1;1;2;3;2;4;1;1;1;1;5;1;3;1;1;1;2;3;1;2	6.92e-159	130	1;2;2;1;1;1;3;2;3;1;21;2;1;1;2;2;1;1;2;4;2;1;1;8;1;4;2;2;1;1;1;2;1;1;1;1;2;2;1;9;1;2;1;2;4;1;1;1;1;1;2;3;1;1;3;2;3;3;3;5;1;8;2;1;1;3;1;1;1;1;2;2;5;2;1;2;1;1;3;2;1;3;2;1;1;1;1;1;1;1;7;1;1;58;10;1;1;1;1;6;1;1;3;2;5;53;1;1;2;1;3;4;1;3;15;1;1;6;4;1;1;1;6;2;1;1;2;4;1;9	MGI:104736	ENSMUSG00000011831	EVI5	HGNC:3501	ENSG00000067208
Ewsr1	6.32e-137	32	1;4;1;1;8;1;1;1;2;3;7;42;1;1;1;2;1;1;4;1;1;2;1;3;2;2;2;3;1;1;2;1	2.22e-215	66	1;2;1;6;3;1;3;1;1;8;1;2;3;14;1;1;9;1;6;1;1;2;1;1;3;1;1;1;1;2;2;1;1;1;2;5;3;1;4;1;1;1;1;2;1;2;10;3;1;1;1;2;2;1;1;1;2;7;1;2;2;1;2;3;1;1	MGI:99960	ENSMUSG00000009079
Fads2	9.83e-65	21	1;1;1;1;1;7;1;1;2;1;6;1;6;1;1;4;1;1;1;9;2	2.74e-67	36	2;3;1;4;1;2;1;1;3;11;3;1;5;8;2;1;1;2;1;1;1;2;3;32;26;1;1;7;2;1;12;28;1;1;5;1	MGI:1930079	ENSMUSG00000024665	FADS2	HGNC:3575	ENSG00000134824
Fah	9.83e-57	15	1;4;1;1;2;1;1;2;1;1;1;3;4;5;5	5.82e-31	19	3;1;2;1;1;2;1;1;2;1;1;7;1;1;2;3;1;8;1	MGI:95482	ENSMUSG00000030630	FAH	HGNC:3579	ENSG00000103876
Fam105b	1.4e-49	17	1;22;1;15;2;27;38;3;17;1;28;57;3;5;1;46;3	8.71e-59	31	18;21;33;1;3;4;2;2;1;1;2;1;1;2;1;2;35;1;1;1;31;1;1;71;35;1;1;1;1;1;6	MGI:3577015	ENSMUSG00000046034	OTULIN	HGNC:25118	ENSG00000154124
Fam120a	4.84e-22	24	1;1;2;1;1;1;1;1;6;1;6;2;1;3;4;2;3;2;4;1;1;4;1;3	5.37e-118	86	1;2;1;4;2;1;1;1;1;4;1;6;1;1;1;1;2;1;1;2;1;1;1;1;2;1;3;4;2;1;2;2;1;3;2;1;1;12;2;1;1;2;1;1;66;1;3;3;1;1;5;1;2;1;1;2;1;1;1;2;3;1;1;3;6;1;1;1;4;2;1;1;1;1;1;1;1;3;9;1;1;1;2;4;1;1	MGI:2446163	ENSMUSG00000038014	FAM120A	HGNC:13247	ENSG00000048828
Fam13b	1.96e-25	23	2;5;1;1;4;3;1;1;2;2;2;2;2;1;10;1;1;1;1;1;3;6;1	1.25e-67	61	1;8;1;1;1;1;2;1;2;1;1;4;1;2;9;1;1;1;2;5;2;2;1;2;2;2;1;1;1;1;1;1;3;8;21;2;2;1;2;7;1;2;1;1;1;2;1;1;3;1;2;3;1;3;1;1;2;7;2;1;7	MGI:2447834	ENSMUSG00000036501	FAM13B	HGNC:1335	ENSG00000031003
Fam160b1	3.67e-24	12	2;17;1;5;1;1;1;1;2;1;1;1	1.26e-44	27	2;1;1;1;2;4;6;5;1;4;1;2;1;1;2;1;1;1;5;1;1;3;3;3;2;1;1	MGI:2147545	ENSMUSG00000033478	FAM160B1	HGNC:29320	ENSG00000151553
Fam193a	1.07e-48	41	4;3;1;2;2;1;2;1;1;1;1;7;2;2;1;4;1;1;3;1;1;3;4;1;1;1;1;9;1;1;2;2;2;11;1;2;4;1;1;1;3	1.14e-92	94	1;1;1;5;1;2;3;1;5;3;1;2;1;1;1;2;1;1;1;2;1;11;1;2;5;1;3;5;1;1;1;1;2;2;4;1;1;1;2;1;2;1;1;3;1;2;8;5;2;2;3;2;2;3;1;3;5;1;1;1;2;5;5;2;1;1;1;2;1;1;2;4;2;3;2;1;8;1;2;2;5;1;1;2;2;1;3;4;1;1;2;1;1;6	MGI:2447768	ENSMUSG00000037210	FAM193A	HGNC:16822	ENSG00000125386
Fam214a	3.65e-85	41	1;1;1;2;1;2;2;2;3;1;2;2;3;1;1;17;2;2;1;4;1;1;1;1;3;1;2;1;1;1;2;2;3;1;1;2;2;4;1;4;1	3.92e-115	80	2;2;1;3;1;1;4;3;1;1;1;1;2;1;3;2;1;1;1;2;1;2;1;2;1;1;2;1;2;1;1;2;1;1;1;1;2;1;1;1;3;96;3;1;1;1;1;2;2;1;4;1;2;1;2;4;3;2;1;1;2;1;1;1;2;1;9;1;3;3;1;1;1;1;1;1;1;3;2;1	MGI:2387648	ENSMUSG00000034858	FAM214A	HGNC:25609	ENSG00000047346
Fbxo3	1.2e-72	28	5;1;3;2;1;1;1;1;1;2;1;2;2;1;4;2;7;29;1;2;2;1;9;1;1;1;1;2	4.33e-155	67	9;1;2;1;1;1;1;1;22;1;6;1;1;1;1;5;1;3;2;2;6;2;1;3;1;2;1;1;1;1;1;2;2;2;1;2;1;1;1;2;1;1;4;2;1;1;2;18;1;1;3;1;1;1;1;1;4;3;6;2;1;1;6;1;1;1;2	MGI:1929084	ENSMUSG00000027180	FBXO3	HGNC:13582	ENSG00000110429
Fbxo9	6.48e-45	17	6;1;1;2;1;3;2;1;1;1;1;2;3;3;1;3;2	8.09e-36	26	1;1;7;2;2;3;3;1;1;2;1;1;1;2;4;1;2;5;2;1;4;2;2;1;1;5	MGI:1918788	ENSMUSG00000001366	FBXO9	HGNC:13588	ENSG00000112146
Fdx1	1.06e-32	14	6;2;1;3;1;1;2;1;1;2;2;3;2;14	7.71e-40	26	2;2;2;9;3;8;2;2;1;4;2;1;1;1;1;1;2;1;1;1;4;1;1;1;1;3	MGI:103224	ENSMUSG00000032051	FDX1	HGNC:3638	ENSG00000137714
Fermt2	3.94e-34	26	2;2;1;15;1;5;1;2;9;1;2;2;2;2;2;3;1;1;1;1;7;6;1;1;1;1	2.4e-100	72	2;1;2;1;2;4;1;1;4;5;1;1;1;6;3;1;1;2;1;2;1;1;1;1;1;3;2;2;27;2;1;2;1;1;1;5;3;1;3;1;2;2;1;8;3;1;1;2;1;1;1;2;1;1;1;1;2;3;1;10;1;3;3;1;7;1;2;1;2;1;1;2	MGI:2385001	ENSMUSG00000037712	FERMT2	HGNC:15767	ENSG00000073712
Fmo5	2.82e-39	17	2;1;1;2;1;1;1;1;1;5;1;2;1;5;2;21;1	1.03e-25	24	1;1;1;1;5;1;1;1;1;10;1;1;1;3;2;1;3;1;1;1;1;1;1;2	MGI:1310004	ENSMUSG00000028088	FMO5	HGNC:3773	ENSG00000131781
Foxo1	1.95e-42	30	1;1;1;1;1;1;1;3;2;8;1;1;1;4;3;4;1;16;1;1;4;1;1;1;6;1;1;1;81;1	5.21e-142	88	1;2;4;2;2;2;2;1;3;1;1;2;1;1;8;1;3;1;4;1;1;4;2;3;1;1;1;1;1;2;1;1;1;1;1;1;1;1;1;3;1;2;1;1;1;1;1;2;2;4;1;3;4;1;1;10;1;1;3;2;1;1;2;1;1;1;2;1;8;1;1;1;1;1;1;16;3;2;1;16;1;37;1;2;1;1;1;3	MGI:1890077	ENSMUSG00000044167	FOXO1	HGNC:3819	ENSG00000150907
Foxo3	8.66e-50	31	1;3;1;3;2;3;1;8;1;1;3;5;15;1;1;1;2;1;2;1;1;10;2;1;8;1;2;1;2;2;8	4.51e-55	56	2;1;4;1;1;1;1;2;2;1;4;1;1;1;1;2;2;1;1;1;2;1;1;1;1;1;2;1;6;2;3;2;1;2;4;8;1;1;1;1;3;1;1;1;4;1;1;2;2;15;8;2;1;1;1;1	MGI:1890081	ENSMUSG00000048756
Fubp1	1.44e-28	16	1;2;4;1;16;1;2;2;1;1;1;3;1;1;1;1	4.78e-144	57	2;1;1;8;1;3;3;123;1;2;1;2;2;1;1;1;1;5;2;2;3;1;1;1;1;1;1;3;3;3;1;3;25;8;3;1;1;2;1;1;1;4;1;1;1;15;1;25;2;1;1;5;1;1;2;3;9	MGI:1196294	ENSMUSG00000028034	FUBP1	HGNC:4004	ENSG00000162613
Fus	1.25e-59	14	4;2;1;3;1;2;2;2;1;1;3;1;1;1	2.45e-26	16	1;1;1;1;1;1;1;5;3;1;7;1;1;1;2;1	MGI:1353633	ENSMUSG00000030795	FUS	HGNC:4010	ENSG00000089280
Fxr1	3.65e-85	37	3;5;1;2;1;1;4;1;4;3;26;1;1;1;1;6;2;2;1;3;2;1;1;2;2;1;1;3;1;1;1;3;1;2;5;1;1	6.25e-162	84	3;3;2;1;1;1;1;1;6;15;1;3;1;1;2;1;1;4;1;3;1;3;5;1;1;2;1;2;2;1;1;1;1;1;1;3;3;1;1;1;1;1;2;1;1;1;1;17;12;2;5;1;1;1;4;3;3;29;2;17;1;1;2;1;2;1;3;1;1;1;1;5;2;1;1;1;1;6;1;1;1;1;2;13	MGI:104860	ENSMUSG00000027680	FXR1	HGNC:4023	ENSG00000114416
G3bp1	1.1e-34	16	2;1;2;1;1;3;1;1;2;7;1;3;1;1;2;1	6.23e-43	30	1;1;1;1;1;1;3;1;1;1;1;2;1;2;2;1;1;1;2;1;1;2;1;2;5;2;4;1;2;2	MGI:1351465	ENSMUSG00000018583	G3BP1	HGNC:30292	ENSG00000145907
G3bp2	7.24e-22	14	1;6;1;2;1;4;1;1;1;3;1;2;1;1	4.24e-72	41	2;1;1;1;1;1;1;1;27;1;2;1;1;2;1;1;1;3;1;1;1;1;2;4;1;1;1;1;1;1;2;3;1;1;2;1;3;1;2;1;2	MGI:2442040	ENSMUSG00000029405	G3BP2	HGNC:30291	ENSG00000138757
G6pc	4.92e-24	7	1;3;1;7;1;15;3	3.07e-25	12	1;1;2;1;1;2;3;1;1;30;1;2	MGI:95607	ENSMUSG00000078650	G6PC	HGNC:4056	ENSG00000131482
Garem	5.79e-22	35	3;1;1;3;4;1;1;1;3;2;7;2;4;1;3;1;1;1;2;4;1;1;1;1;1;3;5;5;1;1;2;3;2;2;1	3.12e-78	104	1;1;6;1;1;1;1;1;1;1;1;1;1;5;4;4;1;4;2;3;2;1;1;1;1;1;1;2;1;2;1;1;5;1;2;3;1;1;1;1;1;2;1;2;1;1;4;1;1;2;2;1;4;2;16;3;1;1;2;1;1;1;1;1;25;1;1;2;1;1;1;1;2;1;1;1;1;3;1;1;5;3;2;1;1;2;3;3;2;2;2;1;1;3;1;3;1;2;4;1;1;1;3;1	MGI:2685790	ENSMUSG00000042680	GAREM	HGNC:26136	ENSG00000141441
Gc	2.28e-78	27	1;1;5;1;1;1;1;3;5;1;1;2;2;3;2;3;6;1;9;1;1;1;2;1;1;1;2	1.29e-58	40	2;1;1;1;1;41;2;1;1;1;5;1;9;3;2;47;3;1;1;3;1;16;1;1;3;1;1;37;2;2;2;2;1;1;6;1;1;3;5;1	MGI:95669	ENSMUSG00000035540	GC	HGNC:4187	ENSG00000145321
Gch1	1.14e-39	18	4;2;4;1;4;4;2;1;1;1;2;4;6;1;3;1;2;3	9.32e-47	33	1;2;1;1;1;1;5;2;2;3;2;1;2;2;2;1;1;1;1;1;1;5;4;1;1;1;1;2;1;1;4;1;3	MGI:95675	ENSMUSG00000037580	GCH1	HGNC:4193	ENSG00000131979
Gclc	4.24e-101	31	2;3;1;1;1;7;2;1;1;1;1;2;2;1;8;1;1;1;3;1;1;1;3;1;2;13;1;1;1;1;3	1.34e-100	52	5;7;3;175;1;2;3;1;2;2;2;1;5;1;3;1;2;4;5;5;2;1;2;4;1;1;1;2;1;2;1;1;1;1;3;1;3;2;1;1;6;6;1;1;1;1;1;1;3;2;1;3	MGI:104990	ENSMUSG00000032350	GCLC	HGNC:4311	ENSG00000001084
Gclm	8.9e-26	12	1;4;1;6;4;1;1;4;1;3;1;4	4.21e-69	32	1;1;1;1;1;1;1;1;3;1;1;2;1;1;1;1;1;1;6;1;1;1;1;1;2;1;1;2;1;1;1;1	MGI:104995	ENSMUSG00000028124	GCLM	HGNC:4312	ENSG00000023909
Gcnt2	5.1e-29	27	1;2;1;1;9;1;1;3;1;2;1;1;2;2;1;1;4;2;1;4;1;1;3;2;1;3;9	3.74e-66	67	1;1;1;7;1;1;5;4;2;4;1;1;8;1;1;1;5;1;2;2;2;4;1;1;2;1;1;1;1;4;1;1;1;3;5;1;1;1;4;1;1;1;1;2;1;2;1;1;1;2;2;1;5;1;1;1;1;1;2;1;4;1;1;5;4;1;1	MGI:1100870	ENSMUSG00000021360	GCNT2	HGNC:4204	ENSG00000111846
Gdi2	6.49e-50	20	1;2;2;6;1;1;5;1;1;1;18;2;1;1;2;2;1;2;1;1	1.42e-88	44	4;1;1;1;1;1;1;1;1;3;1;2;1;3;14;1;1;5;8;1;2;7;1;2;3;1;5;2;1;1;1;1;1;1;1;3;1;1;2;5;1;1;3;1	MGI:99845	ENSMUSG00000021218	GDI2	HGNC:4227	ENSG00000057608
Ggnbp2	9.5e-153	41	1;2;2;1;12;1;1;2;2;2;1;3;1;1;2;1;1;2;3;1;5;1;1;3;2;8;13;1;1;1;1;10;1;1;1;1;3;8;4;3;1	8.79e-150	68	2;1;2;1;1;1;1;1;2;2;37;1;2;1;2;1;9;1;1;3;1;25;1;1;3;1;3;1;4;1;2;1;1;7;2;1;1;1;2;1;1;4;6;1;1;1;3;1;4;1;1;1;1;1;1;4;1;3;1;1;1;1;2;1;1;1;1;1	MGI:2387356	ENSMUSG00000020530	GGNBP2	HGNC:19357	ENSG00000278311
Ghr	4.09e-44	63	1;1;1;5;10;1;3;10;2;1;3;1;2;1;1;2;1;3;5;2;1;2;1;4;1;1;3;1;1;1;2;2;5;2;1;3;4;2;1;2;2;11;2;2;1;5;1;2;1;1;2;2;1;1;6;1;1;1;1;5;1;2;3	1.26e-72	138	8;1;1;3;1;1;8;4;2;2;8;5;1;1;3;1;3;1;1;1;1;1;1;1;1;8;1;3;2;1;1;3;2;1;1;2;2;1;1;10;2;24;2;2;1;14;4;2;4;6;2;1;2;2;3;1;2;31;1;3;1;1;1;1;3;3;7;2;7;5;2;2;1;7;1;2;2;1;1;2;1;4;2;2;1;3;1;1;2;1;3;2;5;5;1;1;1;1;2;1;1;1;1;2;1;1;4;2;3;2;2;1;1;2;8;1;6;4;2;1;1;2;4;1;1;1;1;1;6;12;2;3;1;2;1;4;1;1	MGI:95708	ENSMUSG00000055737	GHR	HGNC:4263	ENSG00000112964
Glud1	4.52e-54	22	2;1;4;1;1;1;4;1;5;1;1;1;12;1;2;3;7;4;5;1;3;1	5.58e-74	43	1;8;1;2;1;2;1;1;8;2;1;3;1;1;1;2;1;3;2;2;1;1;1;1;1;4;2;1;19;1;8;1;1;1;1;1;1;1;6;1;1;1;4	MGI:95753	ENSMUSG00000021794	GLUD1	HGNC:4335	ENSG00000148672
Glyat	1.08e-33	13	2;1;1;2;3;3;8;1;1;1;1;2;1	1.14e-33	22	1;1;1;1;2;3;2;2;2;1;1;1;2;1;1;2;1;1;1;2;4;9	MGI:2147502	ENSMUSG00000063683	GLYAT	HGNC:13734	ENSG00000149124
Golph3	9.11e-30	16	3;4;1;1;2;1;5;3;1;1;4;1;3;4;1;1	2.78e-77	42	1;1;1;3;1;1;1;1;1;1;1;1;3;3;2;1;1;2;2;1;3;1;2;2;1;2;2;2;5;1;1;1;1;1;3;1;3;1;1;1;1;1	MGI:1913879	ENSMUSG00000022200	GOLPH3	HGNC:15452	ENSG00000113384
Gpam	7.29e-33	14	1;1;1;2;5;2;1;1;1;1;1;1;1;2	1.54e-43	27	1;8;1;61;2;1;4;1;5;3;1;2;2;4;1;1;18;1;1;3;1;1;1;1;17;7;2	MGI:109162	ENSMUSG00000024978	GPAM	HGNC:24865	ENSG00000119927
Gpbp1	1.85e-47	33	1;2;1;1;4;2;40;9;1;13;19;1;1;1;2;1;1;15;2;2;1;1;1;2;1;3;3;1;1;11;1;6;1	1.26e-94	77	9;1;17;1;1;1;1;2;1;7;1;2;5;1;1;2;1;2;3;3;1;1;2;1;1;11;2;1;1;1;3;1;2;1;2;2;1;1;1;24;2;2;1;1;2;2;14;1;1;1;1;1;3;3;1;1;11;2;1;1;1;2;2;12;1;1;2;3;3;2;1;1;3;1;2;14;4	MGI:1920524	ENSMUSG00000032745	GPBP1	HGNC:29520	ENSG00000062194
Gpr146	5.64e-23	7	1;1;1;1;1;1;2	1.95e-33	14	1;3;1;8;1;1;2;4;1;2;1;3;3;5	MGI:1933113	ENSMUSG00000044197	GPR146	HGNC:21718	ENSG00000164849
Grpel1	2.19e-26	7	1;1;3;1;1;1;1	1.16e-44	15	1;24;1;1;1;9;2;2;2;1;2;1;1;1;3	MGI:1334417	ENSMUSG00000029198	GRPEL1	HGNC:19696	ENSG00000109519
Gsk3b	2.47e-54	53	3;2;1;1;4;11;5;1;4;16;1;2;3;3;5;1;5;1;1;3;1;16;4;1;1;2;1;9;2;4;1;1;1;3;2;1;6;3;1;1;6;3;1;111;4;1;3;2;1;6;2;1;4	2.6e-147	141	2;4;2;5;3;2;17;1;1;1;1;3;6;4;2;3;1;4;56;5;2;2;8;8;1;2;4;1;1;2;1;2;2;11;2;2;47;2;5;2;3;3;2;1;1;2;1;1;1;1;1;2;6;2;1;5;2;4;1;1;1;1;19;1;2;11;3;5;2;1;2;1;1;4;1;5;2;4;7;1;1;1;2;27;1;1;1;3;1;1;2;1;2;14;1;4;13;1;1;1;1;1;4;1;1;3;3;2;2;1;3;1;1;1;3;7;4;3;3;1;2;1;5;4;1;88;7;1;2;2;2;1;3;3;1;14;1;1;3;4;3	MGI:1861437	ENSMUSG00000022812	GSK3B	HGNC:4617	ENSG00000082701
Hacl1	7.09e-63	23	1;12;1;7;10;2;3;1;2;1;6;2;6;2;1;1;1;10;5;1;1;1;1	1.77e-27	27	1;2;1;2;2;1;1;1;1;1;1;1;3;1;1;65;3;1;1;1;2;1;1;1;1;1;1	MGI:1929657	ENSMUSG00000021884	HACL1	HGNC:17856	ENSG00000131373
Hadh	9.08e-21	13	1;3;1;2;1;1;1;2;5;2;2;1;2	3.06e-40	30	2;7;1;1;2;2;11;1;2;1;1;2;1;2;3;1;55;1;38;1;3;1;50;3;1;1;3;1;26;3	MGI:96009	ENSMUSG00000027984	HADH	HGNC:4799	ENSG00000138796
Hbp1	5.48e-34	16	3;2;1;1;12;1;1;1;3;1;1;2;1;1;1;4	5.62e-52	33	1;2;1;1;1;2;1;3;1;1;2;3;1;1;1;11;1;2;2;3;1;1;1;5;1;1;1;1;1;1;1;1;3	MGI:894659	ENSMUSG00000002996	HBP1	HGNC:23200	ENSG00000105856
Hectd1	6.31e-126	56	1;1;3;1;1;3;2;1;1;3;1;2;1;4;2;16;1;1;7;1;2;1;1;1;1;1;3;2;1;1;6;1;1;1;1;1;1;10;1;11;1;2;3;17;1;1;4;105;1;2;1;1;2;1;1;2	2.21e-170	109	1;2;2;1;1;1;1;1;1;6;3;9;3;8;2;1;3;1;1;6;1;1;1;1;1;1;1;2;3;1;2;6;1;1;1;1;8;1;1;8;1;2;2;3;3;1;1;38;1;1;4;2;1;4;1;1;1;1;1;1;32;1;6;1;1;5;1;187;1;2;1;8;1;1;1;1;2;1;2;4;1;1;1;2;2;2;1;2;3;4;2;1;2;1;11;1;3;1;1;2;1;3;1;1;1;2;1;3;1	MGI:2384768	ENSMUSG00000035247	HECTD1	HGNC:20157	ENSG00000092148
Herc4	1.91e-21	24	1;2;1;1;1;1;1;1;7;1;3;1;2;4;1;6;1;1;1;2;1;1;1;1	3.95e-62	66	2;1;1;1;1;7;3;1;4;2;2;1;1;4;1;1;1;2;28;1;5;15;2;3;1;1;1;1;1;1;2;1;1;3;3;1;1;1;1;7;1;1;1;1;5;1;3;1;1;2;6;1;1;4;1;2;2;1;1;2;1;1;2;4;1;2	MGI:1914595	ENSMUSG00000020064	HERC4	HGNC:24521	ENSG00000148634
Hgd	4.61e-57	26	1;2;1;1;1;1;1;1;2;1;1;6;3;4;1;4;2;1;1;6;1;1;9;1;3;1	3.59e-100	57	3;1;1;5;18;1;1;1;1;1;1;1;1;3;7;2;1;3;1;1;1;1;1;1;2;1;1;1;3;1;2;2;1;1;1;1;1;3;3;1;3;1;1;2;1;1;1;1;1;3;3;2;2;1;2;2;1	MGI:96078	ENSMUSG00000022821	HGD	HGNC:4892	ENSG00000113924
Hif1a	3.38e-36	23	1;2;1;1;2;6;6;1;1;1;1;2;3;2;1;1;3;53;1;1;1;1;3	3.24e-70	53	36;1;1;1;1;1;1;1;1;1;1;7;1;5;1;2;4;1;5;8;1;2;1;1;2;1;1;1;1;7;2;1;2;2;1;1;1;1;1;1;3;2;1;1;1;1;57;1;4;2;1;1;2	MGI:106918	ENSMUSG00000021109	HIF1A	HGNC:4910	ENSG00000100644
Hipk1	8.87e-30	21	2;1;1;1;1;6;2;4;2;3;4;1;1;18;1;1;1;2;3;1;2	4.14e-39	41	7;2;1;1;1;4;1;1;1;1;1;3;1;2;1;1;4;2;1;1;1;1;2;1;1;4;1;1;4;5;3;3;2;2;1;1;5;2;2;3;1	MGI:1314873	ENSMUSG00000008730	HIPK1	HGNC:19006	ENSG00000163349
Hmgcs2	7.7e-54	18	3;1;2;3;1;5;1;2;1;1;1;2;1;3;1;1;1;1	9.97e-49	29	6;1;1;5;3;5;2;1;2;1;2;1;2;1;1;4;1;1;2;2;1;6;3;39;1;1;1;3;2	MGI:101939	ENSMUSG00000027875	HMGCS2	HGNC:5008	ENSG00000134240
Hnrnpa2b1	1.16e-56	13	3;1;3;1;1;2;1;1;3;3;2;3;1	2.84e-64	23	1;1;3;1;2;1;1;3;2;1;1;1;1;35;1;2;1;2;2;1;1;1;3	MGI:104819	ENSMUSG00000004980	HNRNPA2B1	HGNC:5033	ENSG00000122566
Hnrnpc	1.58e-139	34	2;1;1;3;1;1;1;3;2;1;3;3;1;2;2;1;3;2;4;1;3;1;1;3;1;1;4;1;1;2;1;2;10;1	8.73e-253	75	1;2;4;1;1;1;2;1;1;3;1;1;1;1;3;1;1;1;1;6;1;1;3;1;1;1;2;1;4;1;1;1;1;3;2;4;2;1;3;1;1;1;5;1;2;1;1;1;11;2;1;5;1;1;1;2;17;1;3;1;1;1;1;1;3;1;1;3;1;2;3;3;2;2;1	MGI:107795	ENSMUSG00000060373	HNRNPC	HGNC:5035	ENSG00000092199
Hnrnpd	1.7e-41	18	1;2;1;2;4;1;1;1;1;2;1;3;3;2;1;1;3;2	4.27e-97	45	5;1;1;2;1;1;1;1;1;2;1;3;1;1;3;1;1;2;1;2;2;4;1;1;1;1;1;1;1;1;2;4;1;1;7;1;2;1;2;5;2;11;3;9;6	MGI:101947	ENSMUSG00000000568	HNRNPD	HGNC:5036	ENSG00000138668
Hnrnpf	1.12e-54	18	2;2;2;1;3;5;1;4;13;3;1;1;1;1;1;11;2;1	2.26e-57	31	6;2;1;2;1;1;1;1;5;1;1;3;1;1;1;1;3;2;1;1;1;2;1;1;2;1;4;3;1;2;1	MGI:2138741	ENSMUSG00000042079	HNRNPF	HGNC:5039	ENSG00000169813
Hnrnph1	1.41e-27	9	1;2;3;2;1;1;1;2;1	5.67e-45	19	4;3;14;1;1;1;2;3;2;2;1;1;2;1;1;8;2;2;1	MGI:1891925	ENSMUSG00000007850	HNRNPH1	HGNC:5041	ENSG00000169045
Hnrnpll	1.34e-46	22	3;1;1;1;15;2;2;1;1;1;2;1;1;1;4;2;3;1;2;1;1;8	1.59e-100	53	1;2;3;3;1;4;1;1;1;1;4;1;1;6;2;4;1;2;2;1;1;5;4;1;2;1;60;1;1;2;1;2;11;1;1;1;1;1;2;1;2;1;1;1;1;2;2;1;1;1;1;1;3	MGI:1919942	ENSMUSG00000024095	HNRNPLL	HGNC:25127	ENSG00000143889
Hnrnpm	7.39e-61	26	1;1;1;1;1;8;1;5;1;1;1;2;2;4;2;2;1;1;5;3;2;2;4;1;1;1	2.04e-147	66	2;6;1;11;3;1;1;2;5;1;3;1;1;1;1;1;1;1;3;6;3;1;3;1;1;2;1;3;1;1;3;2;18;1;1;1;1;1;1;1;1;3;2;1;2;2;1;4;20;1;1;1;1;1;2;1;1;1;2;1;1;1;3;1;1;2	MGI:1926465	ENSMUSG00000059208	HNRNPM	HGNC:5046	ENSG00000099783
Hnrnpul1	2.17e-26	14	3;2;2;1;9;1;1;3;2;3;2;1;1;1	5.63e-54	33	1;1;2;5;3;2;2;1;2;1;2;1;1;2;1;2;2;1;5;2;1;4;2;1;4;2;2;1;1;2;1;31;2	MGI:2443517	ENSMUSG00000040725	HNRNPUL1	HGNC:17011	ENSG00000105323
Hp1bp3	2.67e-23	13	2;3;1;2;12;1;10;1;1;1;1;7;3	2.47e-85	40	1;4;1;1;2;2;6;1;5;1;1;2;1;2;1;1;1;1;3;2;1;1;1;2;2;2;1;1;1;1;4;7;3;1;1;1;1;3;1;1	MGI:109369	ENSMUSG00000028759	HP1BP3	HGNC:24973	ENSG00000127483
Hsd17b12	2.68e-23	32	2;1;2;1;1;1;2;1;1;2;1;1;1;1;1;5;2;1;15;1;1;1;1;1;7;1;1;2;4;1;1;2	5.97e-34	67	1;1;1;2;2;1;6;1;1;2;2;2;1;1;1;1;1;10;2;1;2;1;8;1;1;1;1;1;1;1;3;3;2;1;2;1;1;1;2;1;2;2;1;8;1;1;1;3;7;3;1;1;1;1;1;2;2;3;2;1;1;2;1;1;3;1;1	MGI:1926967	ENSMUSG00000027195	HSD17B12	HGNC:18646	ENSG00000149084
Hsd17b4	6.76e-50	31	1;5;1;1;1;1;1;1;1;5;2;1;5;1;4;2;1;3;2;2;1;2;3;1;1;1;5;3;2;3;1	9.41e-84	67	1;2;5;1;1;1;1;12;1;2;1;2;1;1;1;1;1;1;1;2;1;1;3;1;4;2;6;1;3;1;1;1;1;6;1;1;1;1;3;2;1;2;2;2;1;2;1;1;1;1;2;1;3;1;3;3;1;1;1;3;1;2;4;2;2;1;2	MGI:105089	ENSMUSG00000024507	HSD17B4	HGNC:5213	ENSG00000133835
Hsp90b1	1.97e-27	10	2;1;1;2;4;1;6;1;5;1	4.38e-64	25	35;4;1;1;2;4;26;1;2;1;1;1;2;1;1;5;1;1;1;22;1;1;1;2;1	MGI:98817	ENSMUSG00000020048	HSP90B1	HGNC:12028	ENSG00000166598
Hspa4	6.69e-34	19	1;2;1;5;2;1;1;4;1;1;1;1;4;1;1;1;1;2;1	3.01e-77	47	1;2;1;1;1;1;6;1;2;1;3;1;1;2;1;3;1;4;1;1;28;1;1;1;1;3;1;4;1;2;1;1;2;2;1;1;1;1;1;2;1;1;1;1;2;29;1	MGI:1342292	ENSMUSG00000020361	HSPA4	HGNC:5237	ENSG00000170606
Hspa9	4.59e-56	16	1;14;3;1;3;1;1;1;1;1;1;1;1;1;1;2	2.9e-105	36	1;1;1;2;1;2;2;2;2;1;1;2;1;2;4;1;1;1;1;3;1;7;1;11;4;1;1;2;1;2;1;2;1;1;3;1	MGI:96245	ENSMUSG00000024359	HSPA9	HGNC:5244	ENSG00000113013
Huwe1	1.66e-29	40	1;2;2;1;3;1;1;4;3;1;1;7;1;1;1;1;1;3;2;1;5;1;16;3;3;3;2;2;3;2;2;2;2;1;2;1;3;1;1;1	7.48e-31	74	5;1;4;2;2;1;1;1;3;2;1;15;1;1;1;1;2;1;1;1;2;1;1;3;7;3;1;21;1;2;1;1;1;4;3;1;1;1;1;3;2;2;2;1;1;1;1;1;1;1;16;1;1;1;1;1;3;1;1;1;4;4;2;1;1;1;1;3;4;2;1;1;3;1	MGI:1926884	ENSMUSG00000025261	HUWE1	HGNC:30892	ENSG00000086758
Ifrd1	6.09e-53	18	1;1;2;1;1;1;3;1;2;2;1;2;1;1;1;4;22;5	1.01e-182	54	1;1;1;2;1;1;1;6;1;1;1;1;3;2;1;5;3;2;1;1;7;2;1;1;1;1;1;1;2;5;2;1;1;1;1;4;1;1;1;1;1;1;1;2;1;1;1;1;1;4;1;3;2;2	MGI:1316717	ENSMUSG00000001627	IFRD1	HGNC:5456	ENSG00000006652
Il15ra	3.43e-33	15	1;2;1;1;3;1;2;1;3;1;1;1;3;2;2	1.3e-23	22	1;4;1;1;2;1;1;5;1;1;1;5;1;1;1;1;1;1;1;3;1;1	MGI:104644	ENSMUSG00000023206	IL15RA	HGNC:5978	ENSG00000134470
Insr	1.06e-38	37	2;1;2;1;4;2;11;2;1;8;2;1;3;1;5;2;2;2;1;1;33;5;2;9;1;2;2;1;6;1;5;1;2;1;1;1;1	6.28e-89	92	1;2;3;2;1;1;1;1;1;2;4;1;2;1;1;1;2;4;1;1;1;2;1;12;1;1;17;4;1;2;1;2;2;2;3;2;1;1;1;4;1;1;1;2;2;2;1;2;2;1;5;1;1;3;2;2;1;1;1;2;4;1;1;47;1;1;4;1;5;3;2;1;5;1;1;1;1;2;1;1;1;1;1;3;1;1;1;1;2;1;1;1	MGI:96575	ENSMUSG00000005534	INSR	HGNC:6091	ENSG00000171105
Ipo7	4.2e-25	18	1;2;9;7;2;1;1;3;1;1;2;11;1;1;7;3;2;2	8.37e-146	68	1;7;5;4;1;1;5;1;2;1;1;1;2;2;2;1;1;6;1;11;1;1;1;1;4;1;1;2;1;1;10;5;3;1;2;1;1;2;1;1;1;1;7;3;1;1;5;3;1;2;1;2;2;1;1;3;2;1;1;1;4;5;1;2;2;1;3;1	MGI:2152414	ENSMUSG00000066232	IPO7	HGNC:9852	ENSG00000205339
Iqgap2	1.81e-48	60	3;2;1;2;2;1;13;5;1;1;2;1;16;5;1;1;1;4;8;2;1;2;1;1;1;14;2;1;1;1;4;1;5;2;1;1;7;1;10;1;2;1;1;1;2;6;1;4;1;4;3;3;4;3;2;3;2;6;1;2	6.79e-123	155	14;2;13;2;2;3;4;1;2;1;4;1;1;2;3;1;1;1;1;1;5;1;1;2;3;1;3;1;1;1;9;5;2;7;1;2;5;1;1;1;1;3;12;1;2;11;3;6;1;2;5;1;3;5;4;3;2;2;1;3;1;1;2;3;1;1;2;2;1;1;1;146;1;1;1;2;2;2;2;1;18;1;3;1;1;1;1;3;5;4;1;2;10;2;1;1;1;1;4;2;3;38;11;1;1;2;1;4;4;18;2;1;1;3;1;1;1;13;2;3;2;1;3;3;1;2;1;1;2;4;1;1;4;1;3;1;1;1;1;1;4;10;4;1;2;2;3;1;1;1;5;1;1;3;1	MGI:2449975	ENSMUSG00000021676	IQGAP2	HGNC:6111	ENSG00000145703
Ireb2	1.05e-36	25	1;1;1;1;1;2;14;2;1;1;1;3;1;1;1;1;3;2;2;28;2;1;3;1;1	7.2e-64	55	4;1;4;1;1;1;1;4;3;1;1;2;2;1;4;1;1;1;1;1;3;1;1;2;6;2;1;5;1;17;2;2;1;1;4;1;3;1;2;5;1;1;2;1;1;1;1;3;2;1;3;1;1;1;2	MGI:1928268	ENSMUSG00000032293	IREB2	HGNC:6115	ENSG00000136381
Irf2	2.93e-37	33	1;1;9;2;13;1;4;1;1;3;2;1;1;1;2;1;2;3;1;3;4;4;2;2;5;1;1;1;1;2;1;2;1	3.22e-98	87	2;1;3;3;3;1;9;2;1;1;1;6;3;1;1;1;3;1;1;7;1;1;1;3;1;1;7;1;1;35;2;1;1;1;3;2;1;5;2;1;3;1;2;1;3;1;2;1;1;2;1;5;1;1;2;1;1;1;1;1;1;4;1;4;2;2;1;1;1;1;1;3;1;2;2;20;4;1;1;1;2;2;14;1;2;1;2	MGI:96591	ENSMUSG00000031627	IRF2	HGNC:6117	ENSG00000168310
Itch	1.43e-52	39	1;2;3;1;1;1;1;2;1;1;1;2;1;7;4;1;1;8;3;1;6;2;1;1;21;1;1;1;1;2;1;1;12;1;1;1;2;3;1	2.65e-124	98	1;1;1;1;2;1;2;2;1;1;3;3;2;1;12;3;3;2;3;1;2;1;1;1;1;1;1;10;1;1;1;1;2;1;6;1;1;4;2;1;4;3;1;1;2;3;1;1;3;9;1;9;3;1;2;2;3;1;3;1;3;1;1;1;2;39;3;5;1;1;1;7;1;2;1;1;15;1;1;32;1;1;1;2;1;1;4;7;2;2;2;1;1;2;1;1;1;2	MGI:1202301	ENSMUSG00000027598	ITCH	HGNC:13890	ENSG00000078747
Itih2	4.52e-54	22	2;1;2;17;1;1;8;19;2;1;1;2;2;6;1;5;1;2;1;3;29;2	3.07e-94	48	1;1;1;1;1;4;1;2;1;1;1;3;4;2;1;6;1;1;3;1;1;2;1;1;1;1;1;1;1;1;1;2;1;2;2;1;1;1;2;1;2;1;1;1;1;2;1;1	MGI:96619	ENSMUSG00000037254	ITIH2	HGNC:6167	ENSG00000151655
Itm2b	1.37e-69	20	3;1;1;1;1;5;1;2;1;1;2;3;1;1;1;1;1;1;1;1	2.76e-96	39	1;1;1;2;1;8;1;2;33;1;2;3;1;1;1;1;8;1;54;5;7;1;1;1;2;1;4;1;2;1;2;1;1;8;5;4;1;1;1	MGI:1309517	ENSMUSG00000022108	ITM2B	HGNC:6174	ENSG00000136156
Jmjd1c	5.7e-43	45	1;1;9;1;2;2;2;8;2;3;6;1;1;1;1;1;1;2;1;7;2;1;3;1;1;2;2;5;1;1;1;2;1;3;1;1;1;1;5;1;1;1;4;25;2	2.31e-103	114	14;1;1;1;1;1;3;1;1;1;1;1;1;1;7;3;1;2;1;1;1;1;1;2;1;1;3;2;1;1;5;4;1;1;2;1;1;4;3;3;1;1;3;1;2;4;2;1;3;1;1;1;2;2;2;1;2;9;1;1;6;1;1;2;1;1;1;4;2;1;1;1;1;1;2;1;1;1;1;1;1;1;1;2;1;1;4;2;2;1;2;2;2;1;1;1;1;2;10;2;1;3;1;1;2;2;4;1;2;1;3;1;1;1	MGI:1918614	ENSMUSG00000037876	JMJD1C	HGNC:12313	ENSG00000171988
Kansl1	8.55e-101	58	1;14;2;3;11;3;2;3;1;2;2;3;5;16;2;2;2;1;5;3;1;2;16;1;9;5;6;2;1;3;1;1;1;2;1;1;2;2;1;1;2;2;2;1;1;2;3;1;1;2;3;4;2;1;4;1;2;1	5.56e-182	129	2;1;1;2;1;2;3;1;1;8;2;1;1;25;2;6;2;4;1;46;1;1;2;6;2;2;1;2;4;1;2;1;1;2;2;14;1;1;3;2;5;2;1;1;1;3;20;3;1;1;1;1;2;1;1;2;6;1;1;1;3;2;4;4;1;2;3;1;3;11;3;1;1;3;1;2;1;3;3;1;1;2;2;1;1;1;2;1;4;1;4;1;2;1;2;4;1;1;1;3;3;1;2;2;1;3;2;2;1;1;3;1;3;2;1;1;1;2;2;1;1;1;2;3;1;1;10;1;1	MGI:1923969	ENSMUSG00000018412	KANSL1	HGNC:24565	ENSG00000120071
Kat6a	3.93e-35	31	1;1;1;122;1;1;1;1;10;1;1;37;1;1;2;15;1;2;1;2;2;1;3;4;1;1;3;1;1;1;1	5.85e-71	73	1;1;1;1;2;2;1;2;1;1;1;1;2;2;9;3;5;1;1;1;1;3;2;1;4;1;1;1;1;2;1;1;1;1;1;1;2;1;1;1;1;2;2;1;1;1;1;2;1;2;2;4;4;1;9;2;1;2;1;2;2;2;2;1;5;1;2;1;1;1;2;2;1	MGI:2442415	ENSMUSG00000031540	KAT6A	HGNC:13013	ENSG00000083168
Kcmf1	2.19e-51	28	1;1;2;1;1;2;1;2;3;1;2;2;1;1;1;1;1;1;2;2;6;1;1;2;2;1;1;2	1.94e-105	66	2;5;1;1;1;1;3;6;1;1;2;1;1;2;1;1;3;1;1;3;2;2;2;1;2;2;1;2;3;1;2;1;2;1;1;2;1;2;1;1;1;2;4;3;1;1;1;1;2;1;1;3;1;2;1;2;1;2;1;2;22;1;1;1;1;13	MGI:1921537	ENSMUSG00000055239	KCMF1	HGNC:20589	ENSG00000176407
Kdelr2	1.15e-22	9	1;2;9;1;1;10;1;2;1	8.63e-29	17	130;1;1;1;1;1;1;1;1;1;1;1;1;21;1;1;1	MGI:1914163	ENSMUSG00000079111	KDELR2	HGNC:6305	ENSG00000136240
Kdm2a	8.28e-54	37	2;3;1;2;1;4;1;2;1;1;1;3;1;1;2;1;1;1;1;2;4;1;1;2;2;1;1;3;1;1;3;3;2;1;1;2;2	1.29e-103	85	1;6;2;1;1;1;1;1;3;1;1;1;2;1;1;1;1;1;1;3;1;2;1;2;1;1;1;2;22;1;2;1;1;3;1;2;9;1;1;1;2;1;2;1;1;7;1;3;1;9;3;1;1;2;1;1;11;1;1;1;4;1;3;5;1;1;1;1;2;1;4;3;1;2;1;3;1;1;1;2;5;5;1;2;4	MGI:1354736	ENSMUSG00000054611	KDM2A	HGNC:13606	ENSG00000173120
Kdm5a	5.61e-26	27	1;7;1;1;1;2;1;1;1;2;1;1;1;1;1;3;1;1;9;2;1;1;3;1;3;1;1	2.48e-43	59	1;1;1;2;1;2;3;1;2;1;1;6;2;1;1;1;1;1;2;3;1;1;1;2;1;1;3;1;2;3;4;1;3;2;2;2;1;1;2;1;3;1;1;1;1;1;3;1;1;1;3;3;1;1;1;1;2;4;6	MGI:2136980	ENSMUSG00000030180	KDM5A	HGNC:9886	ENSG00000073614
Kif1b	1.47e-29	34	1;1;1;1;5;1;12;2;2;3;1;1;1;2;1;1;1;1;2;2;1;1;2;3;1;1;1;5;12;2;2;20;1;2	3.35e-50	75	2;1;1;1;1;2;1;1;1;4;1;1;1;1;3;1;1;1;2;3;1;4;1;1;3;2;3;2;4;1;5;1;2;1;2;1;1;3;3;3;1;4;1;1;2;3;3;1;1;1;1;1;11;3;4;2;1;1;9;3;1;3;1;1;1;1;1;1;2;3;2;3;1;3;4	MGI:108426	ENSMUSG00000063077	KIF1B	HGNC:16636	ENSG00000054523
Klf3	2.14e-30	13	1;1;3;10;1;1;1;1;1;1;1;3;5	1.93e-55	29	4;3;1;6;1;1;2;10;2;1;1;7;4;1;1;1;1;1;1;2;1;1;1;2;2;11;2;1;1	MGI:1342773	ENSMUSG00000029178	KLF3	HGNC:16516	ENSG00000109787
Klf9	1.15e-65	18	1;1;1;3;1;2;1;7;1;12;43;2;1;11;1;1;1;2	4.28e-96	36	1;1;1;1;1;2;2;1;1;1;1;1;1;2;1;1;1;1;2;2;2;3;2;3;3;1;1;2;2;1;1;1;3;1;2;1	MGI:1333856	ENSMUSG00000033863	KLF9	HGNC:1123	ENSG00000119138
Kmt2e	6.1e-133	54	7;1;3;7;1;7;2;1;1;6;2;1;21;43;3;5;6;1;1;1;3;8;1;5;2;2;6;1;1;2;2;1;4;16;1;23;26;2;2;2;1;1;1;3;1;1;6;36;1;3;1;4;1;1	0	136	1;6;1;2;2;1;2;1;1;1;1;1;2;2;9;1;1;3;2;1;2;1;2;4;2;26;2;5;1;6;2;1;2;3;1;1;1;2;2;5;68;2;6;1;1;32;4;15;1;3;5;1;1;2;1;7;1;2;4;1;1;3;1;1;6;2;2;5;2;1;2;109;3;1;1;3;2;3;4;4;1;1;2;5;1;4;1;2;1;2;3;9;3;2;3;6;1;3;21;1;1;1;3;3;1;63;1;2;1;4;8;1;1;1;1;3;63;10;1;1;1;1;1;1;2;1;2;2;1;3;8;1;2;1;4;2	MGI:1924825	ENSMUSG00000029004	KMT2E	HGNC:18541	ENSG00000005483
Kpna4	9.8e-44	30	1;1;2;1;2;2;1;2;2;2;1;2;1;1;1;1;2;3;1;1;1;1;7;2;2;1;2;1;1;1	9.69e-154	90	1;4;2;1;1;1;1;3;1;1;1;1;2;1;1;1;1;2;11;4;1;4;2;2;4;4;1;2;9;3;1;3;6;1;4;1;2;3;1;1;2;1;1;2;1;1;2;2;1;3;2;1;1;3;1;41;1;2;2;2;1;1;1;3;2;2;2;3;2;1;1;2;1;3;1;1;2;1;2;3;2;3;3;3;2;3;1;2;4;3	MGI:1100848	ENSMUSG00000027782	KPNA4	HGNC:6397	ENSG00000186432
Kynu	5.39e-72	55	4;1;2;1;2;1;1;2;2;1;1;1;9;2;2;1;2;1;2;1;4;2;3;4;1;3;1;1;1;1;1;1;3;13;4;1;3;2;1;1;2;1;1;6;5;1;9;1;12;1;12;2;3;1;2	4.91e-59	89	4;1;1;1;1;1;3;1;2;4;7;1;4;2;1;1;1;3;1;2;1;3;1;1;1;1;1;1;3;1;1;6;1;2;6;2;1;3;1;1;1;3;3;1;2;2;5;1;1;1;1;1;3;1;2;1;1;3;1;3;1;6;1;1;3;1;18;1;2;1;7;1;1;2;1;1;1;2;1;1;1;1;1;1;1;2;1;2;3	MGI:1918039	ENSMUSG00000026866	KYNU	HGNC:6469	ENSG00000115919
Lamp2	1.06e-22	19	1;1;1;1;3;1;2;1;1;1;1;4;1;1;1;10;1;1;1	1.08e-23	34	1;9;2;2;4;2;1;1;1;1;2;6;2;2;1;1;2;1;2;1;36;1;1;1;1;2;1;1;1;1;1;5;1;7	MGI:96748	ENSMUSG00000016534	LAMP2	HGNC:6501	ENSG00000005893
Laptm4a	2.06e-46	14	2;1;1;1;1;1;1;1;1;10;1;1;1;1	1.47e-62	27	1;1;1;2;1;2;1;1;1;3;4;1;1;1;1;1;1;1;1;4;1;1;8;2;2;1;1	MGI:108017	ENSMUSG00000020585	LAPTM4A	HGNC:6924	ENSG00000068697
Larp1	3.98e-211	47	3;1;1;1;1;1;1;3;1;1;1;1;2;1;1;1;2;1;5;1;4;6;1;3;3;3;8;1;2;1;1;2;2;1;1;1;3;1;1;2;1;1;3;2;7;2;3	1.04e-232	82	1;3;1;7;1;1;80;1;1;1;2;1;1;1;1;1;3;3;2;2;1;1;53;1;2;9;1;1;5;6;1;46;29;1;3;1;1;2;3;1;1;2;1;1;1;1;1;4;1;2;1;1;1;1;2;1;1;1;2;1;6;4;3;2;1;1;1;1;7;1;1;3;1;1;1;1;3;1;1;1;1;3	MGI:1890165	ENSMUSG00000037331	LARP1	HGNC:29531	ENSG00000155506
Larp4	6.22e-24	19	1;1;1;1;1;1;2;7;1;1;1;1;1;1;1;25;2;2;1	1.89e-128	69	22;1;2;1;1;1;2;1;1;1;1;1;1;1;21;1;1;1;1;1;2;3;2;4;1;1;2;1;1;3;1;1;4;5;1;2;2;4;1;1;1;1;1;3;1;1;1;1;1;1;1;5;1;1;1;2;3;1;1;31;2;1;2;34;1;2;2;2;6	MGI:2443114	ENSMUSG00000023025	LARP4	HGNC:24320	ENSG00000161813
Larp4b	1.03e-103	48	1;2;35;1;7;1;1;1;1;1;1;1;1;1;1;4;1;6;1;1;4;4;1;1;1;1;2;5;1;1;1;1;1;3;1;1;15;6;3;3;1;2;76;1;1;11;1;1	9.47e-178	104	7;4;1;1;2;5;1;3;2;2;1;2;3;6;3;1;1;1;4;1;1;1;1;1;1;1;2;1;1;1;1;1;1;1;1;1;1;1;1;2;1;1;1;6;2;1;1;1;1;7;1;2;3;1;1;2;4;3;1;1;14;13;4;1;1;2;1;2;10;1;1;1;1;4;16;1;1;1;1;1;6;1;3;3;2;2;1;6;1;1;1;3;3;1;1;1;2;3;2;1;1;1;2;1	MGI:106330	ENSMUSG00000033499	LARP4B	HGNC:28987	ENSG00000107929
Lats1	1.81e-21	15	2;1;7;5;2;6;1;5;1;1;1;1;2;1;1	2.45e-45	36	1;1;1;2;1;1;1;2;1;1;1;1;1;1;1;2;2;1;3;2;1;1;1;5;2;1;4;1;2;1;2;1;1;1;3;1	MGI:1333883	ENSMUSG00000040021	LATS1	HGNC:6514	ENSG00000131023
Lman2	3.48e-87	16	7;2;1;1;1;1;2;1;7;1;1;1;2;1;1;1	4.05e-38	18	1;6;1;1;1;1;2;2;2;1;2;1;2;1;4;2;1;3	MGI:1914140	ENSMUSG00000021484	LMAN2	HGNC:16986	ENSG00000169223
Lonp2	1.66e-137	55	11;4;1;6;11;1;1;1;1;2;1;1;6;1;2;1;63;2;1;1;1;9;1;1;1;3;1;1;1;2;2;5;3;1;3;1;1;2;1;1;3;9;2;1;2;1;1;8;1;1;13;2;1;1;1	1.95e-219	115	1;1;22;2;5;1;2;1;1;1;2;2;1;1;1;93;1;3;1;3;2;57;2;19;3;2;9;2;2;1;2;1;1;1;1;1;1;6;1;6;1;2;1;1;4;1;2;3;9;1;4;4;2;1;1;4;7;2;1;4;7;1;5;1;2;1;4;2;3;2;2;2;2;2;1;3;3;3;1;4;2;2;1;4;2;23;5;8;1;3;1;2;1;2;1;2;1;1;3;1;1;9;18;1;4;1;3;2;1;1;1;2;1;8;2	MGI:1914137	ENSMUSG00000047866	LONP2	HGNC:20598	ENSG00000102910
Lpcat3	5.48e-24	15	1;3;1;2;19;2;1;1;1;1;6;2;2;1;2	2.15e-57	38	1;1;1;1;1;2;6;1;3;1;1;1;1;2;1;1;3;1;1;4;1;2;5;1;2;1;1;2;2;2;1;4;1;1;1;1;2;1	MGI:1315211	ENSMUSG00000004270	LPCAT3	HGNC:30244	ENSG00000111684
Lpin2	2.22e-63	33	3;1;3;1;1;1;2;2;1;3;3;2;2;1;1;2;4;1;2;1;1;1;1;1;4;1;1;2;1;2;1;1;1	1.34e-116	74	3;6;3;1;1;1;1;1;2;1;1;1;1;1;5;4;2;7;5;1;2;1;1;1;2;1;4;1;1;3;1;6;1;1;3;1;1;3;3;1;8;4;1;1;2;1;1;4;1;2;2;3;6;2;2;3;5;2;3;1;1;1;2;1;1;7;1;1;1;2;2;3;1;2	MGI:1891341	ENSMUSG00000024052	LPIN2	HGNC:14450	ENSG00000101577
Lrp1	1.45e-84	32	1;1;1;1;2;1;2;2;1;3;1;1;2;1;2;1;3;1;1;4;4;1;1;2;3;3;12;4;1;2;2;1	2.04e-47	42	2;4;1;1;1;6;1;3;3;1;1;3;1;47;1;1;3;1;1;1;3;1;1;1;1;1;1;1;1;2;1;6;1;1;3;1;1;5;4;1;1;4	MGI:96828	ENSMUSG00000040249	LRP1	HGNC:6692	ENSG00000123384
Lrp6	9.94e-51	44	1;1;1;2;1;8;3;1;1;2;1;1;1;4;1;1;1;1;1;1;1;1;2;5;2;1;3;2;1;2;1;1;3;1;2;1;1;4;2;2;2;1;1;1	5.13e-90	98	26;2;1;1;1;2;1;1;2;1;2;1;1;1;1;1;4;2;1;1;1;1;7;2;4;1;1;3;8;1;2;1;1;1;2;1;1;1;2;2;1;2;1;1;3;1;2;1;1;1;2;1;6;2;1;1;1;1;4;1;1;1;1;1;3;5;17;18;1;1;1;1;1;1;3;2;1;4;1;1;23;4;3;2;4;2;3;1;3;1;8;2;2;1;1;2;2;3	MGI:1298218	ENSMUSG00000030201	LRP6	HGNC:6698	ENSG00000070018
Lrrc58	1.87e-56	16	2;4;44;1;9;1;3;1;1;3;3;1;2;1;1;1	9.47e-178	46	1;2;1;3;1;2;1;1;1;1;2;4;1;2;1;2;1;1;1;1;2;1;2;1;1;1;1;3;3;2;3;1;1;2;28;1;1;1;1;1;1;2;2;3;1;1	MGI:2443542	ENSMUSG00000034158	LRRC58	HGNC:26968	ENSG00000163428
Luc7l2	6.89e-88	41	5;1;1;1;2;1;1;3;1;2;1;2;2;2;2;1;1;2;1;1;2;1;2;6;8;1;1;1;3;1;1;1;4;1;2;1;2;1;1;5;2	6.5e-227	107	1;1;5;3;1;2;5;1;1;1;1;12;1;1;1;1;3;7;2;2;16;2;2;2;1;1;2;2;3;2;1;1;1;1;1;1;2;1;1;1;1;1;2;5;1;7;1;3;1;1;1;1;1;20;1;1;1;2;1;3;1;1;3;3;1;2;1;33;1;4;2;25;1;1;2;3;1;10;1;3;1;3;3;2;1;3;2;1;5;1;2;1;7;2;11;10;1;1;2;1;1;9;1;2;1;2;3	MGI:2183260	ENSMUSG00000029823	LUC7L2	HGNC:21608	ENSG00000269955
Luc7l3	6.4e-95	28	1;1;1;3;2;1;1;1;1;1;2;3;1;1;7;1;4;11;1;2;2;1;9;4;2;3;1;3	1.71e-166	61	6;1;3;1;1;2;5;1;1;7;1;3;2;1;3;5;1;2;2;1;6;2;1;1;1;1;2;1;1;1;8;2;2;1;1;3;1;1;3;1;1;2;1;1;3;1;1;1;4;3;1;1;1;4;1;1;1;1;1;1;9	MGI:1914934	ENSMUSG00000020863	LUC7L3	HGNC:24309	ENSG00000108848
Lurap1l	1.09e-22	17	3;1;4;3;2;1;3;1;1;1;2;1;5;1;1;1;1	3.72e-43	39	2;1;6;1;1;1;1;1;1;1;3;1;1;1;1;1;2;1;1;2;3;1;1;1;1;1;3;4;1;1;3;1;1;2;1;2;6;1;8	MGI:106510	ENSMUSG00000048706	LURAP1L	HGNC:31452	ENSG00000153714
Man2a1	1.16e-61	52	1;1;2;1;2;1;3;8;1;1;1;13;1;10;1;1;5;1;43;1;1;5;1;1;1;3;3;3;1;12;1;4;3;1;1;1;1;3;5;2;1;1;5;3;2;2;1;2;3;1;2;1	1.3e-136	127	2;1;2;1;2;13;2;1;1;4;1;3;5;1;1;1;1;2;2;33;1;2;21;1;10;1;2;1;23;10;2;1;1;32;12;6;1;1;2;1;1;2;2;1;18;1;2;2;3;3;1;1;1;1;1;1;2;2;1;4;3;1;2;3;1;4;2;6;1;1;1;1;3;1;1;50;1;1;1;2;2;1;1;15;1;6;1;1;1;3;3;1;1;15;3;1;8;4;1;1;2;2;2;3;1;8;2;1;1;1;51;3;1;11;12;1;1;1;1;1;6;1;5;4;1;7;2	MGI:104669	ENSMUSG00000024085	MAN2A1	HGNC:6824	ENSG00000112893
Map3k1	1.06e-22	19	2;3;3;2;1;2;3;1;1;2;3;1;2;6;12;1;2;2;25	1.54e-70	54	1;1;2;1;1;2;1;1;1;3;1;1;1;1;1;1;52;1;2;1;2;2;2;1;2;2;1;4;3;1;1;2;1;2;4;1;1;1;1;4;2;1;1;1;1;61;2;2;1;2;1;1;2;2	MGI:1346872	ENSMUSG00000021754	MAP3K1	HGNC:6848	ENSG00000095015
Map4k3	3.84e-35	40	1;3;1;2;1;1;1;1;4;1;15;1;3;1;1;2;1;1;75;1;2;4;3;1;1;1;1;1;1;1;2;1;4;1;2;2;2;2;1;1	6.18e-72	95	5;1;1;2;1;7;1;1;1;2;2;1;1;1;1;2;1;3;1;1;1;2;1;1;1;2;7;7;1;2;1;1;1;3;1;1;2;1;9;1;1;1;1;2;1;2;3;1;1;1;1;1;1;1;1;2;3;2;1;4;2;1;4;1;1;3;3;4;3;3;2;1;2;2;1;2;2;7;2;1;2;1;5;2;1;3;1;2;2;2;1;1;1;2;3	MGI:2154405	ENSMUSG00000024242	MAP4K3	HGNC:6865	ENSG00000011566
Mapk1	7.03e-39	27	3;5;1;2;6;1;2;2;1;1;2;1;1;2;2;4;2;3;3;1;2;5;4;2;3;1;2	1.19e-74	62	2;1;1;1;1;1;1;2;1;1;2;1;1;2;1;7;1;2;3;1;1;1;1;1;1;1;1;3;2;1;1;1;1;1;1;1;1;3;1;2;1;1;5;1;1;1;1;1;2;1;1;8;2;2;1;1;2;1;1;10;1;1	MGI:1346858	ENSMUSG00000063358	MAPK1	HGNC:6871	ENSG00000100030
Mapk14	2.27e-84	32	1;7;1;1;3;4;1;3;1;2;1;1;1;1;2;4;1;3;2;8;1;2;1;1;1;1;1;1;3;1;1;3	7.88e-118	63	3;1;1;1;9;1;34;1;1;2;3;2;1;1;2;1;1;2;1;1;1;1;1;1;1;1;1;1;1;1;2;1;1;2;1;1;1;70;2;1;1;1;1;1;1;1;1;1;2;1;1;1;26;2;2;2;2;1;1;2;1;2;10	MGI:1346865	ENSMUSG00000053436	MAPK14	HGNC:6876	ENSG00000112062
March6	9.04e-63	37	1;1;1;1;1;5;2;2;2;1;1;4;1;2;1;3;4;2;1;1;1;6;4;1;16;3;3;4;1;1;3;4;2;4;1;1;1	1.2e-141	91	1;2;1;5;5;1;1;1;6;2;1;4;5;1;1;3;5;3;1;2;3;1;4;2;9;2;1;1;3;4;3;1;2;1;1;3;4;4;2;1;2;1;5;1;3;2;1;1;1;2;3;20;1;1;2;2;2;2;1;1;1;2;11;2;1;3;1;1;2;2;8;1;1;1;2;17;2;2;12;3;6;2;2;1;2;1;1;5;1;2;2	MGI:2442773	ENSMUSG00000039100	MARCH6	HGNC:30550	ENSG00000145495
March7	3.86e-49	25	1;7;1;2;1;1;1;2;4;6;8;1;10;1;2;1;1;1;1;8;1;3;1;1;1	4.63e-73	51	1;1;21;1;1;1;3;2;1;1;1;1;2;5;5;2;1;1;1;1;6;2;1;1;1;1;2;1;1;1;1;1;1;1;1;1;1;1;17;12;1;1;1;1;3;2;1;1;1;1;1	MGI:1931053	ENSMUSG00000026977	MARCH7	HGNC:17393	ENSG00000136536
Matr3	7.57e-31	18	2;5;1;1;1;2;1;3;3;1;1;1;43;1;1;2;1;2	2.19e-130	59	4;3;48;9;12;1;1;2;2;1;2;2;1;2;5;1;1;18;3;1;7;3;3;1;1;1;1;1;2;1;1;1;3;1;1;1;1;3;1;2;1;1;1;7;1;1;1;1;1;1;2;2;1;3;1;2;3;1;2	MGI:1298379	ENSMUSG00000037236	MATR3	HGNC:6912	ENSG00000015479
Mbnl1	2.44e-30	43	1;22;1;1;2;1;2;1;10;1;3;5;1;1;1;3;3;2;1;2;3;1;1;1;1;1;2;10;1;5;3;7;2;1;7;1;1;4;1;3;1;1;1	2.68e-55	98	1;4;2;1;1;1;7;1;3;1;1;2;1;1;4;1;2;1;1;4;1;1;1;1;3;1;2;1;1;1;2;1;2;1;1;1;6;1;1;1;1;1;10;1;1;3;1;1;2;1;1;2;1;4;4;1;1;1;1;2;2;1;1;4;1;1;4;2;1;2;1;1;5;1;3;2;1;1;1;1;11;1;1;2;3;1;1;3;2;2;2;4;1;1;1;2;1;1	MGI:1928482	ENSMUSG00000027763	MBNL1	HGNC:6923	ENSG00000152601
Mdh1	6.59e-26	11	14;7;1;1;1;1;2;1;1;2;2	7.77e-24	18	1;5;1;2;1;2;3;3;1;1;2;4;1;1;1;2;1;1	MGI:97051	ENSMUSG00000020321	MDH1	HGNC:6970	ENSG00000014641
Mdm2	1.7e-57	18	1;2;3;1;18;1;1;5;1;12;1;2;1;2;2;2;2;1	5.58e-74	34	3;1;1;4;2;2;1;2;3;1;1;1;4;1;1;1;3;2;2;14;1;1;1;2;2;1;1;3;1;1;2;2;1;2	MGI:96952	ENSMUSG00000020184	MDM2	HGNC:6973	ENSG00000135679
Med13	1.6e-53	43	2;1;11;1;2;1;1;1;1;1;1;1;1;2;1;11;1;3;1;2;4;2;1;2;1;2;8;1;1;6;3;1;1;1;1;4;4;5;9;1;2;1;2	8.85e-116	104	2;2;6;1;11;3;1;1;2;2;1;5;1;6;1;3;1;2;2;2;2;2;3;1;2;2;1;1;1;1;1;1;1;2;1;1;2;2;1;1;1;1;1;1;1;1;1;2;2;1;1;1;3;1;1;1;1;1;2;1;1;1;2;1;1;1;1;1;1;2;8;2;1;1;1;45;2;2;3;1;2;1;3;1;3;1;3;2;3;11;1;1;4;1;2;2;2;2;1;1;1;1;1;1	MGI:3029632	ENSMUSG00000034297	MED13	HGNC:22474	ENSG00000108510
Mgea5	5.88e-26	15	2;4;1;1;13;3;1;1;3;3;2;3;1;1;2	3.75e-55	36	2;1;1;1;1;1;1;1;5;2;1;1;1;1;1;2;2;1;2;2;1;1;3;2;1;1;2;1;1;1;1;2;1;2;1;3	MGI:1932139	ENSMUSG00000025220	MGEA5	HGNC:7056	ENSG00000198408
Mir3471-1	5.19e-24	30	1;3;1;1;11;1;1;1;2;2;1;3;2;2;1;1;1;1;1;1;6;2;1;3;1;1;1;1;1;3	4.9e-50	72	2;1;4;1;2;1;1;2;1;1;1;2;1;1;1;1;1;2;1;1;1;4;1;1;1;3;3;1;2;1;5;1;1;8;1;1;1;1;1;2;3;2;1;1;1;1;1;1;1;8;1;1;4;1;1;1;2;4;1;1;1;1;2;1;1;2;12;1;1;1;1;1	MGI:4441436	ENSMUSG00000092880
Mkl2	4.25e-26	36	3;1;1;1;2;9;17;1;1;1;3;5;3;1;2;1;1;2;1;10;4;1;17;1;1;1;2;1;1;3;3;1;1;10;3;2	6.62e-99	110	1;2;2;1;1;1;2;2;1;1;1;2;3;1;1;2;1;1;2;1;1;1;2;8;2;1;1;4;2;2;1;1;1;2;1;2;45;4;1;1;3;1;1;1;3;1;1;1;1;1;2;2;4;2;1;1;3;1;2;1;1;1;1;2;1;1;1;1;2;1;1;1;2;2;4;1;1;3;1;1;1;3;1;2;2;1;2;2;1;1;1;6;1;5;1;1;1;8;1;2;1;1;1;1;1;1;1;1;1;9	MGI:3050795	ENSMUSG00000009569	MKL2	HGNC:29819	ENSG00000186260
Mkln1	1.98e-46	43	1;3;1;1;1;6;1;5;1;1;1;1;2;1;1;2;1;2;4;1;1;1;3;2;1;1;1;3;1;3;1;3;8;1;1;1;2;8;1;1;1;1;1	9.56e-172	131	1;5;46;4;1;2;3;1;3;1;21;1;1;1;2;4;1;1;1;1;3;1;1;1;1;1;1;1;1;2;1;2;1;2;3;1;2;1;1;1;1;1;1;9;1;1;2;6;1;2;1;1;1;1;2;1;1;1;2;1;8;20;1;1;3;1;1;2;3;24;3;4;2;3;12;4;1;2;1;1;1;1;2;1;1;3;5;1;2;5;6;1;2;1;1;1;2;1;3;4;1;4;1;1;3;1;1;1;2;1;2;3;1;1;1;1;2;1;1;14;1;2;14;1;2;3;3;1;5;5;1	MGI:1351638	ENSMUSG00000025609	MKLN1	HGNC:7109	ENSG00000128585
Mllt10	6.38e-51	51	2;1;1;2;1;1;1;1;1;4;4;4;1;3;4;1;1;7;1;2;2;4;6;1;1;1;1;1;1;1;2;1;2;11;1;1;6;1;5;2;1;3;4;1;13;1;2;2;3;3;1	7.98e-118	127	1;1;1;6;5;3;1;1;3;4;1;1;2;1;1;1;2;2;1;1;2;1;1;1;1;2;2;8;1;1;1;1;4;1;1;7;1;1;10;1;2;1;1;2;1;1;1;1;3;4;2;1;1;1;1;3;2;2;3;8;2;1;1;1;2;2;1;4;1;1;1;1;1;1;1;1;1;3;10;3;1;1;3;2;2;1;1;3;1;2;2;2;3;1;1;4;1;1;2;1;1;1;2;2;1;4;1;3;4;1;1;1;4;5;1;12;1;1;1;2;1;1;2;1;1;1;1	MGI:1329038	ENSMUSG00000026743	MLLT10	HGNC:16063	ENSG00000078403
Mocs2	3.05e-28	9	1;1;1;17;1;1;3;1;1	5.65e-63	22	1;4;1;3;3;1;2;1;1;1;1;1;3;1;1;2;1;2;1;1;2;1	MGI:1336894	ENSMUSG00000015536	MOCS2	HGNC:7193	ENSG00000164172
Morf4l1	3.71e-36	15	2;4;1;1;1;2;2;1;1;1;2;1;1;1;3	1.69e-102	41	1;3;1;1;1;1;3;1;2;3;1;1;1;2;5;1;1;27;1;3;2;1;1;1;2;1;1;4;1;2;1;1;1;3;2;2;1;1;1;1;3	MGI:1096551	ENSMUSG00000062270	MORF4L1	HGNC:16989	ENSG00000185787
Msl2	8.9e-81	23	1;1;3;1;5;1;2;1;1;1;1;4;1;1;3;1;1;1;1;3;1;1;1	3.9e-147	51	1;2;1;3;4;32;1;3;2;1;1;5;4;2;1;7;2;1;1;4;1;1;1;3;3;2;1;1;4;2;1;1;1;8;1;1;3;1;1;2;1;1;2;1;1;1;1;2;2;2;2	MGI:1925103	ENSMUSG00000066415	MSL2	HGNC:25544	ENSG00000174579
Mtfr1	9.44e-22	15	2;7;1;2;1;2;1;4;2;3;2;9;1;1;6	7.3e-100	51	2;1;1;2;1;1;1;1;2;2;1;4;1;1;1;4;7;1;2;1;2;2;1;2;2;3;5;1;1;1;4;1;1;1;2;2;1;1;1;3;1;1;1;3;1;1;1;2;1;2;1	MGI:1914722	ENSMUSG00000027601	MTFR1	HGNC:29510	ENSG00000066855
Mtmr3	3.05e-25	31	1;1;2;1;1;1;2;5;9;1;1;1;1;5;3;3;1;3;64;1;1;2;6;2;2;6;1;1;1;1;2	6.02e-69	83	3;1;3;7;2;1;1;1;2;1;1;2;1;9;2;1;2;1;3;5;1;3;1;1;2;1;1;1;1;1;2;1;1;3;5;4;2;1;1;1;1;1;1;1;3;1;1;1;1;2;1;5;2;1;2;1;4;2;2;1;7;1;1;3;1;11;4;2;1;1;1;2;1;1;2;1;1;1;2;3;1;1;3	MGI:1921552	ENSMUSG00000034354	MTMR3	HGNC:7451	ENSG00000100330
Mtss1	1.02e-71	45	1;2;1;2;3;2;1;4;1;1;1;6;2;1;2;4;1;2;2;4;2;1;8;17;4;2;2;1;3;2;1;5;2;1;1;5;1;1;1;2;1;5;1;1;1	9.52e-109	93	1;2;8;1;1;16;1;1;1;1;2;1;9;3;1;2;2;3;1;2;5;8;2;1;1;2;2;1;2;1;2;1;10;7;1;3;2;1;1;8;2;9;2;1;1;1;1;2;2;6;1;1;7;2;5;2;2;1;1;3;87;2;2;2;1;2;1;7;8;4;1;2;1;6;1;1;1;1;2;1;6;2;1;2;1;4;2;1;4;1;1;9;6	MGI:2384818	ENSMUSG00000022353	MTSS1	HGNC:20443	ENSG00000170873
Mtus1	1.82e-77	54	1;1;3;1;1;2;1;3;1;1;1;1;1;1;1;1;2;1;1;67;1;2;3;8;2;2;3;2;4;1;1;2;2;2;1;5;1;6;2;1;1;3;6;1;8;1;1;1;1;1;1;12;1;1	6.92e-128	116	1;1;1;4;3;3;1;3;1;3;1;3;1;1;1;1;1;1;7;1;2;1;1;1;1;1;1;2;2;1;2;2;2;1;1;1;9;1;1;25;2;2;33;1;4;1;1;2;2;2;1;3;1;1;1;2;10;3;2;5;7;7;1;2;1;9;2;2;1;1;1;1;1;1;1;4;10;2;3;4;2;1;2;1;5;1;2;1;1;1;4;1;2;2;1;2;1;1;2;3;4;2;1;1;1;10;5;1;1;1;1;2;1;1;1;2	MGI:2142572	ENSMUSG00000045636	MTUS1	HGNC:29789	ENSG00000129422
Myh9	1.26e-36	22	3;8;1;1;2;1;2;2;2;1;1;2;1;2;4;1;1;2;4;1;1;1	1.84e-85	55	38;1;3;1;1;2;4;1;1;1;1;1;7;1;3;10;2;2;1;2;1;15;1;2;11;1;1;1;3;1;2;1;1;1;3;1;1;1;1;2;1;1;1;1;1;1;1;2;1;3;4;2;2;3;3	MGI:107717	ENSMUSG00000022443	MYH9	HGNC:7579	ENSG00000100345
N4bp2l2	7.42e-58	23	1;2;4;2;1;3;1;7;1;4;1;1;3;4;1;2;1;3;1;3;1;4;1	1.28e-39	33	1;2;1;2;1;2;3;2;3;1;1;2;2;6;2;4;1;1;1;1;3;1;1;13;1;1;2;1;1;1;1;1;4	MGI:2687207	ENSMUSG00000029655	N4BP2L2	HGNC:26916	ENSG00000244754
Naa25	1.75e-21	14	1;1;1;3;1;12;1;1;1;1;3;2;2;1	6.17e-21	24	1;1;1;1;2;3;2;2;1;1;1;1;1;1;2;1;8;2;1;8;24;2;1;10	MGI:2442563	ENSMUSG00000042719	NAA25	HGNC:25783	ENSG00000111300
Naa60	1.19e-23	10	1;1;4;3;3;1;1;1;1;1	2.55e-30	19	1;1;1;5;1;1;1;3;1;1;1;1;1;1;1;1;1;13;1	MGI:1922013	ENSMUSG00000005982	NAA60	HGNC:25875	ENSG00000122390
Nbr1	3.91e-58	20	2;48;2;1;3;2;1;1;1;5;1;3;1;5;2;11;5;1;1;1	2.11e-75	38	1;1;1;1;1;4;1;1;4;1;2;1;2;6;2;2;1;1;1;3;1;1;1;1;1;2;1;2;1;1;1;1;3;1;2;1;1;5	MGI:108498	ENSMUSG00000017119	NBR1	HGNC:6746	ENSG00000188554
Ncoa4	2.09e-35	13	1;1;1;1;1;2;1;1;4;2;3;1;14	5.28e-47	25	1;16;7;2;1;1;2;1;1;1;1;1;3;2;2;3;1;1;1;2;1;5;1;1;2	MGI:1350932	ENSMUSG00000056234	NCOA4	HGNC:7671	ENSG00000266412
Ncor1	6.04e-82	61	3;8;12;10;3;1;1;1;1;3;1;1;1;1;2;1;1;2;1;2;1;2;2;2;2;1;2;2;3;1;1;4;1;1;1;1;1;1;3;1;1;2;2;4;3;9;3;2;6;2;3;5;1;6;1;1;2;1;3;2;1	1.2e-100	116	3;1;1;2;1;1;8;1;1;3;3;1;1;2;2;6;1;1;16;1;2;1;1;5;3;1;1;1;4;13;1;3;1;2;1;2;3;1;4;4;1;2;3;3;1;1;1;1;2;1;3;1;1;3;24;4;1;1;1;2;1;6;1;10;1;1;1;2;1;2;4;2;1;1;1;2;2;1;2;1;1;7;1;1;1;1;1;8;12;1;2;2;2;2;46;3;1;10;2;1;1;3;1;1;3;1;1;2;2;1;5;1;8;4;6;3	MGI:1349717	ENSMUSG00000018501	NCOR1	HGNC:7672	ENSG00000141027
Ndfip1	8.03e-70	30	4;1;1;1;2;1;1;4;1;1;2;2;1;2;1;1;5;1;3;1;1;1;5;1;2;1;1;1;1;1	5.63e-86	56	2;2;2;1;2;1;9;1;2;9;1;2;1;1;2;1;1;1;1;1;1;2;1;1;3;3;1;1;2;1;1;3;1;1;1;3;1;2;2;1;2;1;1;2;3;1;4;1;1;1;1;3;2;1;3;1	MGI:1929601	ENSMUSG00000024425	NDFIP1	HGNC:17592	ENSG00000131507
Nedd4	7.96e-46	33	2;1;4;1;2;1;1;1;1;1;3;9;3;1;6;2;1;1;4;1;1;3;1;8;10;1;2;1;1;1;5;1;2	5.34e-137	92	1;1;1;1;5;1;1;1;1;1;6;1;2;1;3;1;1;1;1;2;1;1;1;1;1;1;1;2;2;2;2;1;1;1;1;1;1;1;1;7;1;13;8;4;1;1;2;1;1;1;1;1;1;1;1;2;2;29;1;1;10;2;2;1;2;1;1;3;4;11;3;1;1;1;1;1;1;1;1;1;2;2;1;2;1;2;2;1;1;9;2;2	MGI:97297	ENSMUSG00000032216	NEDD4	HGNC:7727	ENSG00000069869
Nedd4l	2.59e-25	51	4;1;1;5;7;2;1;1;1;4;1;2;5;7;1;2;1;2;1;1;3;1;2;1;2;1;3;1;1;1;8;3;1;2;8;5;1;2;4;1;3;5;1;11;11;2;1;5;1;2;3	8.19e-74	139	3;2;3;4;3;2;1;1;2;1;1;1;1;2;3;1;2;1;1;3;1;2;1;1;2;2;2;2;1;1;1;2;1;1;3;5;1;7;1;2;1;1;4;42;2;2;2;1;2;1;2;1;1;4;1;3;1;34;7;2;3;5;1;1;3;9;1;1;1;1;1;3;1;1;1;1;1;1;1;10;1;1;1;2;1;1;2;3;2;1;1;2;3;3;2;2;2;1;2;1;2;1;1;2;1;1;1;3;1;1;1;5;1;4;1;1;1;7;1;9;1;2;7;1;1;4;4;2;3;1;1;1;1;1;10;1;1;1;2	MGI:1933754	ENSMUSG00000024589	NEDD4L	HGNC:7728	ENSG00000049759
Nfe2l2	1.26e-75	22	1;2;1;2;1;3;2;1;2;1;1;13;2;4;1;2;2;1;1;12;8;3	6.62e-116	45	9;1;2;1;3;1;2;2;1;1;3;1;1;1;2;1;1;1;1;65;1;2;1;1;1;2;2;2;1;1;1;1;2;23;1;1;1;1;1;1;1;1;1;3;4	MGI:108420	ENSMUSG00000015839	NFE2L2	HGNC:7782	ENSG00000116044
Nfib	1.18e-32	50	1;1;1;2;1;1;1;1;1;2;1;2;1;1;1;6;1;2;77;2;1;1;1;1;3;7;2;1;1;1;1;2;1;2;11;1;2;1;1;1;1;1;1;3;2;1;8;2;3;1	1.28e-97	138	1;2;3;1;2;1;1;1;2;2;1;2;2;2;2;1;1;1;3;1;4;3;1;2;2;2;1;1;1;1;3;5;2;1;1;1;4;2;2;3;3;1;4;2;1;1;1;1;1;1;1;2;1;3;1;2;1;1;2;1;3;3;2;3;1;2;2;4;1;2;1;37;5;4;3;1;36;2;3;3;1;1;1;2;1;1;1;1;2;3;1;2;4;1;1;1;1;1;1;1;1;1;1;1;2;7;2;4;2;2;3;1;1;1;1;1;4;3;1;2;1;2;2;1;3;2;1;1;1;22;7;1;1;30;2;2;1;1	MGI:103188	ENSMUSG00000008575	NFIB	HGNC:7785	ENSG00000147862
Nfyc	6.3e-25	24	1;9;1;4;4;1;1;1;1;1;2;32;4;1;1;2;15;4;1;9;1;1;3;1	2.5e-62	62	4;1;1;2;1;2;3;1;1;1;5;1;1;2;1;1;1;1;3;1;2;1;1;1;1;1;3;2;1;1;1;1;1;42;1;4;2;1;1;1;1;2;1;2;1;2;2;1;1;2;1;1;4;1;1;9;1;1;1;1;1;2	MGI:107901	ENSMUSG00000032897	NFYC	HGNC:7806	ENSG00000066136
Nktr	2.88e-26	17	1;2;2;1;1;3;3;1;2;1;1;2;3;13;1;1;3	1.33e-44	37	3;1;2;1;3;2;1;7;3;1;4;2;5;1;1;4;1;1;2;8;5;2;1;1;1;2;2;2;2;2;1;1;3;2;2;2;3	MGI:97346	ENSMUSG00000032525	NKTR	HGNC:7833	ENSG00000114857
Notch2	3.85e-27	30	1;1;1;3;1;1;3;3;11;1;1;1;1;5;2;20;2;8;2;3;7;1;1;1;1;2;1;20;2;2	4.94e-97	90	1;1;1;8;1;8;3;1;1;5;2;1;1;1;1;2;2;1;1;1;1;4;2;3;1;2;1;1;7;44;3;32;1;1;1;1;2;89;1;1;2;1;2;1;1;2;1;9;1;2;1;1;1;3;1;1;8;1;5;15;1;1;1;2;1;2;1;3;1;1;6;4;3;1;2;1;2;1;1;1;1;1;2;1;1;2;2;2;3;2	MGI:97364	ENSMUSG00000027878	NOTCH2	HGNC:7882	ENSG00000134250
Nploc4	3.87e-50	25	1;1;8;1;4;1;1;1;3;2;7;1;1;3;1;1;1;8;1;1;1;1;3;8;1	1.4e-123	64	7;2;1;1;1;14;3;1;2;1;2;1;2;2;2;2;1;1;1;1;1;1;2;1;2;1;5;1;1;1;3;1;1;1;1;2;1;1;1;1;1;1;3;3;1;1;1;3;14;2;1;1;1;1;1;1;5;1;1;1;7;1;4;1	MGI:2679787	ENSMUSG00000039703	NPLOC4	HGNC:18261	ENSG00000182446
Nr1h4	5.89e-44	32	1;2;1;11;1;1;3;1;2;21;4;1;9;1;11;1;8;2;3;1;1;1;10;2;2;2;1;2;1;3;6;1	8.57e-73	69	1;5;3;1;1;1;1;3;1;5;1;1;1;2;9;16;9;2;2;1;1;3;2;1;1;1;1;2;2;2;1;1;1;1;1;2;1;2;7;1;2;4;1;2;1;1;2;3;2;2;1;1;2;2;1;7;1;1;2;1;1;1;1;1;1;1;1;1;1	MGI:1352464	ENSMUSG00000047638	NR1H4	HGNC:7967	ENSG00000012504
Nr1i2	1.06e-62	25	1;1;2;1;1;1;6;13;3;2;1;2;8;1;3;1;1;1;1;2;1;1;3;1;2	1.27e-30	31	1;1;1;2;1;1;2;1;1;1;1;2;1;2;5;3;2;1;8;1;1;1;1;2;1;2;1;1;5;3;1	MGI:1337040	ENSMUSG00000022809	NR1I2	HGNC:7968	ENSG00000144852
Nr3c1	2.82e-146	60	1;3;3;1;2;3;1;2;10;1;2;1;1;2;1;7;13;5;3;25;1;2;1;1;1;8;4;1;1;1;3;5;8;1;2;1;2;1;1;2;5;2;3;2;4;1;1;1;2;1;1;1;1;1;1;2;1;1;1;3	1.38e-203	118	1;1;1;1;2;1;2;3;1;1;1;2;1;2;1;8;1;5;1;1;2;1;6;1;1;1;1;1;1;2;1;2;6;1;1;5;3;2;1;1;3;1;14;1;1;1;2;2;1;1;1;1;1;1;1;1;1;2;1;3;9;1;1;1;2;3;2;3;1;1;2;1;2;1;1;2;7;1;1;1;2;4;1;2;1;2;2;3;2;2;6;1;1;1;19;3;2;4;1;1;7;1;1;2;3;1;1;2;1;2;1;1;1;4;1;1;7;2	MGI:95824	ENSMUSG00000024431	NR3C1	HGNC:7978	ENSG00000113580
Nsd1	2.1e-51	41	4;3;4;2;2;5;2;2;1;1;1;1;1;1;1;1;5;1;2;23;1;5;1;1;1;1;1;2;3;3;2;1;2;1;1;2;1;1;1;1;1	2.51e-150	113	3;2;1;2;4;3;1;2;2;1;1;2;1;10;2;1;1;5;2;2;2;2;14;1;2;1;1;1;1;8;1;4;3;1;1;12;1;5;1;1;7;2;1;1;3;1;1;1;2;1;2;1;2;4;3;1;1;1;1;2;2;8;1;1;3;1;2;6;1;1;4;3;4;2;2;1;1;1;1;1;2;1;2;4;1;1;1;1;3;5;1;1;2;2;1;6;3;1;2;1;1;1;1;3;1;1;6;1;1;1;1;1;1	MGI:1276545	ENSMUSG00000021488	NSD1	HGNC:14234	ENSG00000165671
Nudt4	6.63e-56	14	1;1;3;1;1;1;1;2;1;2;4;3;2;1	4.78e-70	26	1;1;1;3;1;1;2;1;2;2;1;1;5;1;1;13;2;1;4;1;31;1;1;28;2;2	MGI:1918457	ENSMUSG00000020029	NUDT4	HGNC:8051	ENSG00000173598
Nufip2	7.18e-77	27	1;1;1;3;1;3;1;1;2;2;3;1;1;1;1;1;1;2;2;2;1;1;2;1;1;2;1	4.29e-135	59	17;8;1;1;2;2;1;1;1;15;2;1;2;1;2;1;1;3;1;1;1;1;2;2;1;1;1;1;3;1;1;3;1;2;1;1;1;1;1;1;2;1;6;15;1;1;1;1;3;1;1;1;1;2;1;2;2;1;1	MGI:1915814	ENSMUSG00000037857	NUFIP2	HGNC:17634	ENSG00000108256
Numb	3.51e-40	41	1;2;1;2;1;3;1;1;3;1;1;1;1;2;1;1;2;11;1;2;2;1;2;1;4;1;6;1;1;4;12;1;1;3;6;5;1;11;1;8;1	6.5e-72	92	7;1;1;1;1;7;2;1;1;1;1;1;1;1;5;2;2;1;1;2;1;1;1;1;3;1;3;5;2;1;1;2;1;2;4;1;1;3;5;1;6;3;1;1;1;2;8;1;1;3;1;3;1;4;2;1;10;1;1;2;3;2;3;2;1;1;1;1;1;1;7;2;3;1;1;1;1;1;3;2;1;1;1;1;2;1;1;2;2;1;4;1	MGI:107423	ENSMUSG00000021224	NUMB	HGNC:8060	ENSG00000133961
Onecut2	3.73e-48	26	11;1;1;1;2;12;2;1;2;1;1;1;1;1;2;2;8;1;3;1;2;1;3;1;1;1	8.89e-109	64	5;1;1;3;1;1;2;138;2;2;2;1;1;1;3;1;1;1;3;1;1;1;3;1;2;1;1;1;3;1;2;1;1;1;3;4;1;1;1;1;2;1;1;2;1;2;1;3;4;2;1;4;1;1;1;2;1;1;2;1;2;1;2;12	MGI:1891408	ENSMUSG00000045991	ONECUT2	HGNC:8139	ENSG00000119547
Otud4	3.82e-23	17	1;10;1;1;4;1;1;2;4;1;1;1;1;1;1;1;2	1.18e-70	48	2;1;1;1;4;1;1;1;7;2;1;20;1;2;3;2;1;1;1;4;2;1;1;2;1;1;10;1;1;6;1;1;1;1;3;1;3;1;2;2;1;2;3;1;1;1;3;2	MGI:1098801	ENSMUSG00000036990	OTUD4	HGNC:24949	ENSG00000164164
Otud7b	1.89e-24	21	3;1;2;2;1;6;1;1;2;1;1;1;3;1;1;1;1;3;1;2;1	1.15e-43	47	1;1;1;4;1;1;2;2;2;1;1;1;1;1;11;1;3;1;1;15;1;2;1;2;4;1;1;1;1;1;2;1;5;1;1;2;1;2;1;1;1;1;1;1;2;1;1	MGI:2654703	ENSMUSG00000038495	OTUD7B	HGNC:16683	ENSG00000264522
P4hb	4.37e-64	12	1;1;1;1;13;7;9;1;1;1;11;1	3.79e-35	15	1;1;5;1;1;2;1;1;1;2;1;1;4;1;1	MGI:97464	ENSMUSG00000025130	P4HB	HGNC:8548	ENSG00000185624
Pabpc1	2.3e-39	12	1;1;3;12;8;3;2;1;3;4;1;40	4.43e-68	26	2;1;1;1;1;7;1;2;2;1;1;2;1;1;1;1;2;1;1;1;1;1;1;1;1;4	MGI:1349722	ENSMUSG00000022283	PABPC1	HGNC:8554	ENSG00000070756
Pafah1b1	1.29e-116	42	3;3;2;3;1;1;1;1;1;1;5;2;2;2;2;4;1;1;2;2;16;3;2;1;1;1;1;2;2;2;1;1;8;3;2;1;2;3;2;1;1;1	1.16e-303	110	1;1;3;1;1;1;1;1;1;1;1;2;151;1;1;1;1;1;2;3;1;1;1;1;1;1;1;1;2;12;1;1;1;1;1;1;1;1;2;10;1;8;2;1;2;1;1;1;3;10;1;3;2;7;1;1;1;1;8;1;2;4;1;1;1;2;6;2;9;2;1;1;3;1;2;1;2;1;6;2;2;10;1;1;1;5;1;1;1;8;1;1;1;1;1;2;1;1;1;1;1;1;1;1;3;1;3;1;4;8	MGI:109520	ENSMUSG00000020745	PAFAH1B1	HGNC:8574	ENSG00000007168
Pah	1.56e-66	33	2;4;1;1;1;1;1;1;1;2;1;4;6;2;1;1;5;3;1;8;2;10;6;1;1;2;1;3;8;2;2;15;1	1.58e-62	55	1;2;2;1;1;1;2;2;2;2;1;1;1;1;8;1;1;1;1;1;6;2;6;3;4;1;1;2;1;2;7;1;1;1;2;4;1;3;1;2;1;1;1;2;1;2;1;1;1;1;1;2;1;5;1	MGI:97473	ENSMUSG00000020051	PAH	HGNC:8582	ENSG00000171759
Paip1	6.08e-21	15	3;2;1;1;1;1;2;19;2;1;1;1;2;1;1	8.42e-27	29	2;1;3;1;1;2;1;2;1;1;1;2;1;1;1;1;1;2;1;2;1;2;1;1;5;1;1;1;1	MGI:2384993	ENSMUSG00000025451	PAIP1	HGNC:16945	ENSG00000172239
Paip2	4.62e-33	13	1;2;5;1;3;2;11;1;1;6;1;2;2	1.77e-120	40	14;1;1;2;1;2;1;1;1;1;32;1;44;1;2;17;1;2;1;2;1;8;1;3;1;1;1;1;1;1;5;1;1;1;1;2;2;1;1;1	MGI:1915119	ENSMUSG00000037058	PAIP2	HGNC:17970	ENSG00000120727
Pank1	2.37e-22	21	1;1;2;1;4;2;1;2;2;1;2;2;1;1;6;1;1;1;1;3;4	7.36e-44	49	35;1;2;1;1;1;1;2;1;5;1;3;1;2;1;7;4;1;2;1;1;9;2;1;1;1;1;2;1;1;1;1;2;1;1;1;1;2;3;1;1;1;1;1;1;5;3;1;7	MGI:1922985	ENSMUSG00000033610	PANK1	HGNC:8598	ENSG00000152782
Papd5	7.56e-51	28	1;1;1;6;3;2;1;1;2;1;4;1;1;1;1;1;1;1;1;1;1;4;3;2;1;2;1;1	1.68e-111	68	3;1;2;1;1;1;1;1;3;1;5;7;1;2;2;1;2;1;1;10;1;1;2;1;1;1;1;2;1;60;3;7;2;2;1;5;3;1;1;3;1;1;1;1;1;1;1;2;18;1;1;4;2;5;4;3;3;1;4;1;4;1;1;1;1;1;1;3	MGI:1917820	ENSMUSG00000036779	PAPD5	HGNC:30758	ENSG00000121274
Pard3	1.44e-30	78	1;3;2;8;2;1;1;1;1;2;47;5;1;3;2;1;1;2;1;1;2;7;3;3;1;2;2;2;4;1;6;1;1;1;1;3;2;1;1;1;2;4;7;3;1;11;8;2;2;1;3;2;4;1;2;2;2;1;10;1;1;2;8;1;3;1;1;1;2;3;3;9;4;1;7;2;2;2	1.6e-55	180	6;1;4;1;2;6;1;6;1;9;5;2;7;3;2;1;2;2;3;1;1;1;6;2;1;2;3;2;1;13;1;1;1;2;2;5;2;2;6;1;4;1;1;1;1;3;1;2;1;1;68;1;3;4;10;18;3;2;1;1;2;6;2;3;3;2;1;1;3;1;1;2;3;1;1;1;1;10;1;1;13;2;4;4;6;1;1;3;2;5;1;1;1;1;1;6;1;2;2;43;2;1;1;6;5;2;1;2;2;2;1;2;2;1;1;2;1;11;2;1;2;3;3;7;1;5;1;2;3;2;5;6;3;2;2;1;5;1;2;1;2;1;2;1;1;1;2;1;2;11;3;1;1;1;3;1;3;2;2;1;1;3;2;1;3;1;1;1;1;1;1;1;3;34;13;1;1;7;2;4	MGI:2135608	ENSMUSG00000025812	PARD3	HGNC:16051	ENSG00000148498
Pcbp2	2.11e-70	24	1;1;1;1;1;2;1;1;1;2;2;1;1;1;1;1;6;1;1;3;1;3;2;2	0	82	1;3;1;2;1;1;1;5;1;1;2;1;1;4;2;2;2;1;1;1;1;2;1;1;1;1;1;2;2;4;1;9;1;2;2;1;1;7;1;1;1;1;1;1;3;3;1;1;1;1;2;2;1;1;14;2;1;1;1;4;2;2;2;1;1;1;2;1;3;2;1;2;1;1;64;1;2;2;3;1;1;1	MGI:108202	ENSMUSG00000056851	PCBP2	HGNC:8648	ENSG00000197111
Pcf11	2.01e-45	20	2;1;2;19;1;1;1;1;1;8;2;1;1;2;1;1;2;1;2;4	4.14e-141	57	5;1;1;4;1;1;31;2;1;1;1;2;5;1;28;1;2;1;1;1;1;1;4;2;1;1;1;7;2;1;1;7;1;7;3;1;3;1;2;4;1;2;1;1;2;1;3;42;2;2;1;1;2;1;1;10;4	MGI:1919579	ENSMUSG00000041328	PCF11	HGNC:30097	ENSG00000165494
Pcnp	1.05e-26	10	5;1;1;6;2;1;1;1;1;1	3.76e-52	23	1;1;1;2;1;1;1;1;1;1;3;1;1;2;1;1;1;1;1;2;2;1;1	MGI:1923552	ENSMUSG00000071533	PCNP	HGNC:30023	ENSG00000081154
Pdcd6ip	2.05e-23	20	20;2;2;1;1;1;1;1;1;1;2;1;15;2;1;1;2;1;1;1	3.34e-54	50	1;1;1;2;1;2;2;1;1;1;6;1;1;1;3;1;1;1;2;1;1;1;1;1;2;1;1;1;1;4;1;1;1;1;1;2;2;1;1;1;2;2;1;1;1;1;1;3;2;1	MGI:1333753	ENSMUSG00000032504	PDCD6IP	HGNC:8766	ENSG00000170248
Pde3b	1.68e-33	41	1;2;2;1;2;2;2;1;1;2;1;1;8;1;3;1;5;1;2;18;1;8;2;2;1;1;4;1;28;3;2;2;1;1;8;1;10;2;3;2;1	9.28e-99	113	1;6;1;1;1;1;1;2;1;1;1;6;1;1;1;2;3;1;1;4;1;6;1;50;1;1;1;1;1;1;1;4;1;2;1;1;1;4;8;2;1;1;1;4;7;1;1;1;1;2;2;1;2;3;1;2;4;1;1;2;8;2;1;1;1;1;1;1;2;1;1;2;1;1;1;4;1;1;2;2;1;1;1;1;1;1;1;1;2;1;4;2;1;1;2;2;1;1;2;1;1;1;2;2;1;1;1;1;2;1;4;1;1	MGI:1333863	ENSMUSG00000030671	PDE3B	HGNC:8779	ENSG00000152270
Pdia3	8.92e-53	19	5;3;2;2;1;1;2;4;1;4;2;1;2;1;3;1;1;3;1	7.25e-60	34	1;1;1;1;1;1;1;1;1;2;2;1;1;1;2;2;1;3;68;1;1;1;1;1;1;2;1;2;1;1;3;2;1;3	MGI:95834	ENSMUSG00000027248	PDIA3	HGNC:4606	ENSG00000167004
Pdia4	1.28e-45	13	2;1;2;22;6;1;2;2;1;1;1;3;3	1.64e-110	33	1;1;1;1;2;2;1;4;1;3;1;2;1;1;1;2;6;2;1;1;6;1;1;1;4;1;1;14;1;1;2;1;1	MGI:104864	ENSMUSG00000025823	PDIA4	HGNC:30167	ENSG00000155660
Pemt	1.34e-38	23	3;4;5;1;7;2;1;2;2;1;2;1;1;3;8;1;1;1;6;1;1;2;1	1.08e-26	34	1;1;1;4;1;1;3;1;1;1;1;1;1;2;1;1;1;1;1;1;4;5;2;2;1;1;1;1;1;1;2;1;4;1	MGI:104535	ENSMUSG00000000301	PEMT	HGNC:8830	ENSG00000133027
Pgm2	5.06e-29	20	8;1;1;1;2;2;1;9;3;2;3;7;2;1;8;1;1;1;3;2	1.62e-67	50	1;1;1;2;5;2;1;1;1;1;2;1;1;4;1;1;4;1;1;1;1;1;8;1;1;1;2;1;1;11;1;1;3;1;2;1;2;3;1;2;1;1;1;6;1;2;2;1;1;5	MGI:97565	ENSMUSG00000025791	PGM1	HGNC:8905	ENSG00000079739
Phactr4	3.79e-48	28	1;2;2;3;1;1;3;1;5;1;3;1;4;1;1;2;1;1;4;1;1;3;1;3;2;3;1;2	1.05e-23	36	4;1;7;1;1;2;1;1;8;1;1;12;1;1;5;1;1;3;30;1;5;1;3;1;2;2;2;1;1;2;1;2;4;1;1;1	MGI:2140327	ENSMUSG00000066043	PHACTR4	HGNC:25793	ENSG00000204138
Phf12	1.56e-29	19	5;4;1;2;1;2;4;2;1;3;1;2;2;3;2;2;1;1;1	7.78e-88	53	2;2;1;2;5;6;1;1;3;1;6;3;2;1;1;2;1;1;1;1;3;1;6;1;7;3;1;9;1;3;1;1;7;1;1;1;1;1;1;1;2;4;4;2;14;1;1;2;1;1;4;1;4	MGI:1924057	ENSMUSG00000037791	PHF12	HGNC:20816	ENSG00000109118
Pias1	4.71e-22	28	1;1;2;2;2;2;2;2;1;1;4;1;1;1;1;1;1;1;2;1;2;5;1;1;7;4;4;3	3.19e-58	74	1;1;3;2;1;1;1;1;2;1;3;3;1;1;1;1;1;1;4;3;1;1;1;2;1;2;1;1;1;3;1;1;9;1;1;1;2;1;1;1;1;3;1;4;1;4;2;2;2;1;1;1;3;1;1;1;3;2;2;1;1;3;11;15;2;1;3;1;2;1;3;2;2;1	MGI:1913125	ENSMUSG00000032405	PIAS1	HGNC:2752	ENSG00000033800
Picalm	4.81e-86	49	1;1;2;1;1;1;1;1;3;3;2;1;3;3;3;2;2;3;1;2;1;1;1;3;3;1;1;5;4;1;1;4;4;2;6;1;2;1;8;1;6;3;1;1;1;2;1;2;2	4.65e-219	127	1;4;10;4;4;8;2;1;2;1;4;2;1;1;1;7;2;2;1;3;1;2;1;1;4;2;1;2;2;1;2;1;1;1;1;2;2;2;5;3;2;2;2;1;2;2;1;1;2;6;1;1;2;1;1;1;1;2;1;3;1;1;2;2;1;1;1;1;2;2;3;1;1;2;2;1;66;1;12;1;2;4;1;10;10;2;2;5;1;5;1;1;1;2;1;1;1;1;2;2;1;4;2;12;3;30;1;2;2;1;3;1;1;1;2;4;1;1;2;1;3;1;1;3;1;1;1	MGI:2385902	ENSMUSG00000039361	PICALM	HGNC:15514	ENSG00000073921
Pik3r1	3.07e-68	38	17;4;5;1;2;11;1;2;17;3;2;2;1;1;2;1;10;2;2;1;1;3;1;1;1;1;1;1;1;1;13;2;2;2;6;2;3;2	1.52e-105	79	1;2;1;1;1;1;2;2;45;3;1;1;1;1;1;1;4;9;1;1;1;1;2;9;1;1;3;1;1;1;1;1;2;1;1;3;3;3;1;1;2;1;3;1;3;2;1;1;8;1;1;2;1;1;2;1;1;8;1;2;1;1;1;1;1;10;3;4;2;4;1;1;10;2;1;1;1;8;1	MGI:97583	ENSMUSG00000041417	PIK3R1	HGNC:8979	ENSG00000145675
Pkp4	3.8e-27	42	2;1;1;1;5;1;2;2;2;1;1;1;1;1;2;1;1;2;1;1;7;1;2;2;1;2;1;5;1;3;1;16;1;1;3;1;8;1;1;1;1;1	3.93e-48	95	2;1;1;1;3;3;1;3;1;2;1;1;1;1;1;3;1;1;8;1;1;1;1;1;2;1;1;1;1;1;1;1;1;1;2;1;1;3;1;1;1;2;1;1;1;2;3;5;1;1;2;2;1;1;4;1;1;1;2;1;1;1;2;1;2;3;1;2;7;2;3;2;1;3;6;2;1;11;2;1;1;1;2;4;1;1;4;1;3;2;1;1;1;2;2	MGI:109281	ENSMUSG00000026991	PKP4	HGNC:9026	ENSG00000144283
Plcxd2	4.87e-25	19	1;2;18;9;11;1;5;15;2;1;1;3;2;2;2;3;1;4;1	2.19e-30	36	1;1;1;2;1;3;5;3;2;1;1;1;1;1;1;1;1;5;1;1;4;1;1;2;1;1;1;1;1;2;2;1;2;1;5;2	MGI:3647874	ENSMUSG00000087141	PLCXD2	HGNC:26462	ENSG00000240891
Plg	1.33e-50	21	1;1;1;4;1;1;1;2;3;26;1;1;3;2;1;1;1;10;4;1;2	5.22e-102	49	1;2;1;1;1;5;3;1;1;1;7;1;1;2;5;1;1;5;1;1;4;1;11;1;1;4;3;1;1;2;6;1;1;2;1;3;1;4;3;1;1;1;1;1;1;3;1;2;1	MGI:97620	ENSMUSG00000059481	PLG	HGNC:9071	ENSG00000122194
Plin2	7.89e-25	8	2;1;1;1;2;4;1;1	4.55e-36	16	1;2;1;1;1;1;3;2;2;2;1;2;1;1;2;1	MGI:87920	ENSMUSG00000028494	PLIN2	HGNC:248	ENSG00000147872
Pnpla8	8.06e-38	23	2;1;2;1;14;1;1;3;5;2;1;11;3;2;2;2;1;3;1;2;1;1;1	3.56e-83	56	1;1;1;2;2;6;2;3;1;1;1;3;2;2;1;1;2;1;1;1;3;2;4;2;3;1;1;2;2;1;5;3;1;1;2;1;1;1;1;2;1;2;1;1;1;1;3;2;5;1;1;1;1;2;1;1	MGI:1914702	ENSMUSG00000036257	PNPLA8	HGNC:28900	ENSG00000135241
Por	7.27e-31	16	2;2;4;1;3;3;1;7;2;2;1;1;2;10;1;6	2.19e-32	28	3;1;1;1;1;1;2;1;1;3;1;1;20;4;1;1;2;2;1;1;3;3;1;1;1;1;1;1	MGI:97744	ENSMUSG00000005514	POR	HGNC:9208	ENSG00000127948
Ppara	1.68e-79	35	2;1;2;2;2;1;2;3;4;5;4;2;5;1;6;3;1;1;1;11;1;3;1;1;1;2;1;2;5;1;2;1;1;1;1	6.06e-141	77	3;3;2;1;2;1;1;1;2;3;1;4;1;1;2;3;9;1;4;7;2;5;1;2;2;1;3;4;2;3;2;2;1;1;3;6;1;18;1;1;2;3;1;2;2;3;4;1;1;4;1;6;1;1;4;6;6;1;1;10;1;1;1;1;2;1;12;1;4;2;1;1;2;1;4;8;1	MGI:104740	ENSMUSG00000022383	PPARA	HGNC:9232	ENSG00000186951
Ppm1b	9.71e-147	51	1;1;2;15;18;4;2;1;1;1;3;3;1;2;19;2;1;3;2;4;2;2;1;2;36;1;20;1;1;1;2;7;11;1;2;1;1;1;4;2;3;1;2;4;9;1;10;2;2;1;3	2.31e-150	87	1;4;1;1;1;1;3;1;1;1;2;2;1;3;2;1;2;1;3;1;2;2;1;2;13;1;1;1;3;1;1;1;1;12;1;2;2;2;2;2;1;5;3;1;1;1;1;1;1;2;1;16;1;4;1;1;3;1;1;1;10;1;1;1;7;1;1;10;1;1;2;2;3;6;1;2;1;1;1;2;6;2;3;1;5;1;1	MGI:101841	ENSMUSG00000061130	PPM1B	HGNC:9276	ENSG00000138032
Ppp1r12a	3.96e-32	37	2;10;1;1;2;2;1;29;1;1;1;22;4;1;1;2;1;2;4;1;1;1;3;2;1;1;3;1;2;2;1;1;1;1;1;1;2	1.06e-110	109	1;2;2;8;2;1;2;2;2;1;3;1;1;1;2;2;1;1;1;2;1;1;1;9;1;2;1;2;1;1;2;1;26;1;1;9;1;1;1;3;1;2;1;1;1;1;1;2;1;1;1;1;2;1;4;2;1;1;1;1;1;1;1;2;1;1;5;7;1;1;2;1;1;1;1;1;5;1;1;1;1;1;1;4;3;1;2;1;1;1;11;4;1;2;2;2;1;5;9;6;1;2;2;2;1;3;1;1;1	MGI:1309528	ENSMUSG00000019907	PPP1R12A	HGNC:7618	ENSG00000058272
Ppp2ca	2.06e-248	38	2;2;1;2;1;1;4;1;4;1;1;1;2;1;1;2;2;1;1;3;1;1;1;1;2;2;1;4;2;2;1;1;1;2;3;3;1;3	1.89e-194	56	3;1;1;1;86;2;2;2;3;1;2;2;1;3;3;1;1;1;3;1;1;3;2;1;1;1;3;1;5;1;13;1;1;1;1;2;2;1;1;8;1;2;1;1;1;3;1;31;5;1;3;2;1;1;3;1	MGI:1321159	ENSMUSG00000020349	PPP2CA	HGNC:9299	ENSG00000113575
Ppp2r2a	5.54e-71	35	1;7;2;1;1;1;2;4;1;3;2;1;1;1;3;9;1;1;1;1;1;4;2;1;1;1;2;1;1;1;8;17;3;1;1	8.93e-122	76	2;1;1;1;3;2;8;2;2;1;2;2;2;3;1;2;1;2;2;2;1;1;4;1;1;3;1;1;3;2;1;1;1;10;4;1;1;4;2;1;1;3;1;1;1;1;2;1;1;10;2;5;1;8;1;1;1;1;1;1;1;2;4;1;3;4;2;7;1;1;1;3;1;2;2;1	MGI:1919228	ENSMUSG00000022052	PPP2R2A	HGNC:9304	ENSG00000221914
Ppp2r5e	8.18e-35	41	2;1;4;2;4;3;2;4;3;15;1;1;1;2;2;7;4;1;1;1;2;1;9;2;3;1;2;3;1;2;3;1;9;1;1;1;3;2;1;2;11	8.19e-114	118	2;2;31;2;1;4;4;2;1;1;1;1;1;1;3;1;1;2;48;3;1;13;1;1;1;1;1;2;42;3;2;2;1;2;1;2;1;1;1;2;2;2;1;1;3;5;1;1;10;1;1;2;2;1;1;1;1;2;1;1;2;1;2;1;2;1;11;1;12;6;1;1;1;2;1;1;2;6;1;1;1;1;3;5;1;6;1;2;1;1;2;7;3;10;1;1;2;1;2;4;3;1;1;2;1;1;2;2;1;2;2;1;5;2;1;1;6;1	MGI:1349473	ENSMUSG00000021051	PPP2R5E	HGNC:9313	ENSG00000154001
Ppp4r2	2.73e-37	19	1;1;3;1;1;3;2;9;1;1;1;1;1;5;4;2;1;1;2	6.27e-47	36	1;42;2;2;3;3;1;1;1;1;2;2;4;4;1;1;1;2;2;1;1;3;1;1;1;2;1;2;6;1;2;1;1;1;2;1	MGI:3027896	ENSMUSG00000052144	PPP4R2	HGNC:18296	ENSG00000163605
Ppp6r3	4.55e-58	43	4;9;9;1;1;1;1;2;2;5;2;2;1;2;1;2;1;1;2;1;1;1;1;2;1;3;1;16;1;1;6;4;1;11;1;2;1;54;2;2;1;3;1	3.04e-181	122	1;1;42;1;1;2;4;6;12;3;1;2;3;2;2;13;1;1;4;2;1;10;1;4;3;2;1;1;1;2;4;2;1;46;2;1;2;1;8;1;1;2;3;3;1;4;3;10;3;1;2;1;1;1;1;3;3;1;3;2;1;2;1;60;1;10;1;1;2;2;1;2;1;1;2;1;1;11;1;3;2;11;4;3;1;2;2;1;2;1;1;1;2;2;2;1;1;2;3;7;6;2;1;1;2;3;3;2;2;1;4;1;1;1;1;3;2;2;2;1;1;2	MGI:1921807	ENSMUSG00000024908	PPP6R3	HGNC:1173	ENSG00000110075
Prdm2	2.8e-21	25	1;1;2;2;1;1;1;3;1;20;7;3;1;1;1;1;1;1;9;2;5;4;2;4;1	6.48e-69	72	1;3;2;1;2;1;1;1;1;1;2;4;2;1;2;1;3;1;1;2;1;1;1;1;1;1;1;42;2;1;2;1;1;1;1;2;3;1;1;3;5;1;2;2;1;51;1;1;1;1;1;2;1;18;1;1;2;3;1;1;1;1;2;1;4;1;1;1;2;9;1;2	MGI:107628	ENSMUSG00000057637	PRDM2	HGNC:9347	ENSG00000116731
Prdx1	1.83e-34	11	1;1;1;4;1;1;1;1;4;1;1	1.29e-77	27	1;2;1;3;4;1;3;1;1;2;1;1;2;1;1;1;1;1;7;1;2;1;1;4;1;1;1	MGI:99523	ENSMUSG00000028691	PRDX1	HGNC:9352	ENSG00000117450
Prkaa2	5.82e-23	24	1;1;1;4;5;1;3;1;1;1;1;3;2;1;2;1;1;2;24;2;2;1;4;1	1.88e-37	52	1;1;1;1;1;2;1;1;1;1;19;1;1;1;2;1;1;1;1;2;1;1;1;2;2;1;1;1;2;1;1;1;1;2;1;2;4;1;1;2;2;1;1;17;2;4;3;1;3;1;5;7	MGI:1336173	ENSMUSG00000028518	PRKAA2	HGNC:9377	ENSG00000162409
Prkag2	1.13e-21	35	1;11;1;2;2;1;1;1;2;2;1;1;3;1;1;1;4;1;1;1;1;1;1;2;3;2;1;3;3;1;6;1;1;1;2	1.11e-36	78	4;1;4;1;1;1;1;1;2;2;3;1;2;1;2;4;1;3;3;3;1;2;6;2;1;2;1;1;1;2;1;2;2;2;1;9;1;2;4;2;1;2;1;1;1;1;20;1;3;4;1;5;1;1;1;2;1;1;1;4;1;1;3;1;51;1;1;2;2;2;2;1;1;2;1;1;1;4	MGI:1336153	ENSMUSG00000028944	PRKAG2	HGNC:9386	ENSG00000106617
Prkar1a	1.53e-26	11	1;1;1;1;5;3;2;1;4;1;1	4.37e-80	31	5;1;6;2;1;1;1;1;2;8;1;36;1;9;1;4;1;5;1;1;1;8;2;15;1;2;2;2;1;2;2	MGI:104878	ENSMUSG00000020612	PRKAR1A	HGNC:9388	ENSG00000108946
Prpf38b	3.89e-33	9	1;1;4;1;2;1;2;2;2	9.87e-38	16	4;11;3;1;29;1;2;1;1;2;1;32;1;1;2;1	MGI:1914171	ENSMUSG00000027881	PRPF38B	HGNC:25512	ENSG00000134186
Prpf39	1.14e-32	18	1;2;2;8;1;1;2;2;1;1;1;1;1;1;2;4;1;2	1.66e-72	44	1;4;1;1;1;1;2;86;1;2;2;1;1;1;1;1;4;5;4;5;1;2;1;3;1;1;2;1;1;37;1;1;1;1;2;7;1;2;1;1;4;2;1;2	MGI:104602	ENSMUSG00000035597	PRPF39	HGNC:20314	ENSG00000185246
Psd3	3.3e-25	55	3;5;1;6;4;1;2;1;1;3;3;2;5;3;23;2;4;1;2;1;1;2;2;2;4;2;7;1;2;5;2;1;2;1;1;2;1;1;3;3;2;1;1;1;1;1;14;2;2;2;1;1;1;1;1	5.37e-44	125	1;1;7;4;2;3;2;2;2;3;1;2;1;1;1;1;1;25;1;1;1;1;1;2;1;1;1;1;1;1;1;1;2;3;1;1;1;1;1;1;1;1;1;1;1;4;1;3;1;1;1;1;1;3;1;3;2;1;2;2;7;1;4;1;1;2;1;1;2;1;1;1;1;1;1;1;4;2;1;15;1;1;3;1;1;1;1;1;1;1;3;2;1;9;2;1;1;1;1;1;2;1;2;2;1;2;1;1;1;1;2;3;3;1;1;1;1;1;1;1;1;1;1;1;1	MGI:1918215	ENSMUSG00000030465	PSD3	HGNC:19093	ENSG00000156011
Psma3	7.7e-29	13	2;1;1;1;1;13;1;7;1;2;12;1;2	9.76e-61	31	3;1;1;1;1;2;3;3;31;1;1;1;72;1;1;1;1;3;1;6;1;6;2;1;1;49;1;1;1;2;1	MGI:104883	ENSMUSG00000060073	PSMA3	HGNC:9532	ENSG00000100567
Psma6	1.81e-22	11	6;9;5;1;1;1;2;2;1;2;1	3.14e-46	26	3;1;1;1;3;11;1;3;1;25;18;2;65;1;4;1;1;4;1;2;1;1;1;2;2;1	MGI:1347006	ENSMUSG00000021024	PSMA6	HGNC:9535	ENSG00000100902
Psmb2	1.02e-29	17	4;1;2;1;1;1;1;1;1;1;1;3;1;2;1;1;2	6.08e-34	31	3;1;1;8;1;1;1;2;5;1;1;2;1;1;2;1;4;1;1;1;1;1;1;1;4;1;2;3;4;1;1	MGI:1347045	ENSMUSG00000028837	PSMB2	HGNC:9539	ENSG00000126067
Psmb7	2.23e-28	21	1;3;2;1;1;1;2;2;1;1;5;1;1;3;1;1;4;1;1;1;1	5.83e-59	50	2;2;3;2;1;66;1;1;1;1;8;1;1;1;3;10;1;1;1;4;1;3;1;2;1;1;4;1;1;1;1;68;2;3;1;1;2;2;1;1;1;1;1;1;4;1;1;1;1;5	MGI:107637	ENSMUSG00000026750	PSMB7	HGNC:9544	ENSG00000136930
Psmd11	2.31e-123	37	1;5;3;3;1;1;3;1;3;2;10;1;1;4;1;2;1;1;1;1;3;1;1;1;1;1;1;2;1;4;2;1;2;1;1;2;2	1.13e-140	66	2;2;1;1;1;7;2;1;1;1;1;1;1;2;1;1;10;1;1;6;1;1;3;1;3;2;16;1;1;1;1;1;1;2;3;8;1;5;1;1;4;2;2;4;1;2;1;1;1;1;3;1;1;3;3;1;5;1;1;1;1;2;1;1;2;2	MGI:1916327	ENSMUSG00000017428	PSMD11	HGNC:9556	ENSG00000108671
Pten	4.94e-169	59	4;3;2;4;29;1;1;2;2;7;1;1;2;11;1;7;8;1;1;1;1;17;2;16;1;1;9;8;1;4;2;1;2;3;3;1;37;2;1;2;5;4;2;15;4;1;2;9;1;3;3;4;1;1;3;31;1;2;2	7.18e-304	130	4;1;10;3;1;2;2;3;3;1;1;2;2;9;59;6;14;65;1;1;99;2;1;5;3;2;1;3;1;1;1;1;4;1;1;1;3;1;3;1;1;39;2;7;2;1;2;8;4;2;2;3;1;1;3;2;1;2;3;2;24;2;1;4;1;5;2;1;2;1;2;1;5;2;5;1;1;1;1;1;2;2;1;61;1;1;1;18;1;2;2;1;1;1;19;1;1;1;2;1;8;1;35;2;34;1;1;1;2;2;3;2;1;4;3;1;2;4;2;6;2;1;2;4;1;2;1;3;3;3	MGI:109583	ENSMUSG00000013663	PTEN	HGNC:9588	ENSG00000171862
Ptges3	1.01e-31	12	3;1;1;2;1;1;2;1;2;2;1;1	3.9e-59	27	1;2;1;1;2;1;1;3;2;1;2;1;2;1;1;1;8;1;1;4;2;1;1;1;2;2;2	MGI:1929282	ENSMUSG00000071072
Ptplad1	9.61e-41	18	1;2;3;1;3;4;1;1;1;1;2;1;2;4;2;4;1;1	9.51e-105	47	1;3;1;2;2;1;1;5;5;4;1;2;1;2;2;1;1;4;1;1;1;2;1;11;2;3;13;2;1;3;1;1;1;2;3;2;3;1;1;1;3;1;1;1;48;2;2	MGI:1889341	ENSMUSG00000033629	HACD3	HGNC:24175	ENSG00000074696
Pttg1ip	2.07e-51	12	11;17;2;2;14;1;2;6;2;21;14;3	7.98e-32	16	1;1;1;1;1;4;1;1;1;1;1;4;1;2;1;3	MGI:2652132	ENSMUSG00000009291	PTTG1IP	HGNC:13524	ENSG00000183255
Pum1	1.05e-106	57	2;6;2;2;6;2;2;3;1;1;7;2;2;1;9;1;2;4;5;1;1;9;4;32;4;1;1;2;29;2;3;1;22;2;1;47;1;1;1;3;8;2;1;3;10;1;5;1;1;1;5;2;2;4;5;2;3	6.35e-219	134	1;1;2;1;2;1;1;2;1;1;1;1;1;4;1;1;1;2;1;2;1;3;1;2;1;1;2;1;1;3;1;1;1;2;1;1;1;1;2;1;3;1;1;1;1;1;2;2;7;3;2;4;1;1;3;3;3;5;5;1;2;2;1;2;1;5;2;2;2;1;1;1;2;4;9;1;1;12;2;1;1;2;1;5;1;5;3;2;1;4;3;2;1;1;2;2;2;1;1;1;1;1;1;2;4;4;1;1;1;2;5;7;1;2;1;1;6;1;4;3;1;1;1;1;1;1;1;1;1;5;1;1;1;4	MGI:1931749	ENSMUSG00000028580	PUM1	HGNC:14957	ENSG00000134644
Pum2	4.98e-41	35	1;1;1;2;1;1;1;1;11;1;1;1;1;1;1;1;2;1;3;1;3;1;2;1;2;3;3;4;4;2;2;1;14;1;1	2.38e-124	98	1;6;8;1;1;1;3;2;2;1;1;1;2;1;1;1;3;10;1;2;2;1;1;1;1;2;1;1;1;3;1;1;1;1;1;3;2;1;3;2;1;1;2;1;2;1;1;3;2;1;1;5;2;1;2;3;5;1;1;1;2;2;3;1;1;1;1;2;5;2;2;1;3;1;1;1;1;2;2;2;3;1;42;1;1;1;3;2;2;1;2;1;9;4;3;9;1;3	MGI:1931751	ENSMUSG00000020594	PUM2	HGNC:14958	ENSG00000055917
Pzp	6.33e-43	22	1;1;1;2;2;2;1;1;1;1;2;1;4;1;1;1;1;2;8;1;2;2	3.95e-49	40	1;1;1;1;1;1;5;1;1;1;1;2;1;1;2;1;2;1;1;1;1;4;1;1;23;1;1;1;2;1;1;1;1;2;4;1;2;1;1;2	MGI:87854	ENSMUSG00000030359
Qk	5.21e-66	52	1;1;28;1;2;1;2;1;2;1;2;2;7;6;2;3;1;2;2;2;1;2;1;1;1;4;1;3;7;2;1;2;3;1;1;1;1;3;2;3;2;2;9;1;2;1;1;1;2;1;2;3	5.92e-116	115	1;1;1;1;1;1;2;2;5;1;1;1;2;2;1;6;1;1;1;1;3;2;1;1;1;1;1;3;1;1;1;1;1;1;2;4;1;1;4;2;1;1;2;3;12;1;1;1;1;6;1;5;1;12;1;1;2;1;2;2;5;2;1;1;6;1;1;1;2;1;2;12;4;2;1;1;1;1;1;1;2;1;1;1;1;2;2;2;1;3;1;1;1;2;1;55;2;1;2;2;1;1;1;2;3;4;1;3;12;2;2;18;1;5;1	MGI:97837	ENSMUSG00000062078	QKI	HGNC:21100	ENSG00000112531
Rab1	4.93e-110	27	4;1;11;2;1;5;2;4;1;5;1;2;3;2;12;1;2;42;2;3;6;3;2;1;2;1;2	2.74e-137	50	2;1;19;2;1;2;2;1;4;2;1;1;1;1;1;2;1;2;54;5;2;1;1;2;2;1;2;6;19;7;5;1;19;2;1;17;4;1;1;1;9;7;1;1;7;2;5;1;2;1	MGI:97842	ENSMUSG00000020149	RAB1A	HGNC:9758	ENSG00000138069
Rab10	5.93e-63	34	1;1;1;11;1;3;2;4;1;3;1;1;1;2;1;16;1;5;2;1;2;1;1;2;5;1;5;1;7;5;1;8;1;1	6.43e-75	63	3;1;1;1;3;1;11;1;1;1;1;3;2;2;2;5;3;1;4;5;1;3;6;1;2;7;3;1;1;1;1;1;2;3;1;1;1;8;2;1;2;1;1;2;1;1;2;1;2;1;1;1;1;11;2;2;1;1;3;3;1;3;1	MGI:105066	ENSMUSG00000020671	RAB10	HGNC:9759	ENSG00000084733
Rab14	2.21e-76	22	14;1;2;1;1;2;2;1;1;4;5;1;1;3;2;1;4;2;2;3;1;3	9.81e-123	46	1;2;1;1;1;3;1;2;4;2;1;1;1;1;4;2;2;5;1;1;5;1;1;2;2;1;1;1;3;2;1;1;3;1;2;2;2;1;1;1;1;2;1;1;2;1	MGI:1915615	ENSMUSG00000026878	RAB14	HGNC:16524	ENSG00000119396
Rab18	3.93e-33	17	1;1;1;2;1;1;3;3;1;1;1;1;2;2;1;1;1	1.92e-83	44	1;1;1;2;2;2;1;4;2;1;7;21;1;2;1;2;2;1;2;1;1;6;1;2;2;9;1;1;4;1;1;1;4;1;3;1;1;1;1;1;1;1;1;37	MGI:102790	ENSMUSG00000073639	RAB18	HGNC:14244	ENSG00000099246
Rab2a	2.79e-36	29	1;15;13;1;11;5;4;4;1;1;1;1;2;1;1;2;1;2;1;3;3;4;1;2;13;7;3;4;3	1.79e-80	71	1;3;2;5;1;1;1;1;3;1;1;2;2;1;1;1;157;1;1;11;1;1;7;1;1;1;1;4;1;1;1;12;3;1;2;1;2;1;5;2;2;1;1;2;4;2;1;1;2;2;1;1;1;73;1;2;1;1;1;1;1;1;1;2;3;1;1;1;1;1;2	MGI:1928750	ENSMUSG00000047187	RAB2A	HGNC:9763	ENSG00000104388
Rab43	1.1e-28	11	1;1;1;1;1;1;1;1;2;1;1	1.32e-33	20	1;1;1;1;1;1;3;1;2;1;1;1;1;1;1;1;4;1;24;1	MGI:1917084	ENSMUSG00000030055	RAB43	HGNC:19983	ENSG00000172780
Rab5a	9.53e-32	17	1;1;1;1;4;2;6;10;1;4;2;2;1;1;2;3;3	9.04e-58	38	1;1;1;5;1;1;1;2;5;1;1;3;1;1;4;1;3;1;5;1;10;1;1;1;1;10;4;1;1;1;2;1;1;1;1;1;2;1	MGI:105926	ENSMUSG00000017831	RAB5A	HGNC:9783	ENSG00000144566
Rab6a	2.54e-69	27	3;1;4;1;2;58;1;2;1;1;2;1;2;6;1;7;1;1;4;1;5;1;24;2;2;1;1	5.11e-96	53	1;4;1;4;1;6;1;1;1;2;2;1;1;1;1;6;1;1;1;7;3;1;2;1;1;1;1;1;6;1;6;1;1;1;4;1;2;5;1;4;1;1;1;1;1;2;2;2;3;3;1;4;1	MGI:894313	ENSMUSG00000030704	RAB6A	HGNC:9786	ENSG00000175582
Rab7	1.21e-22	8	2;28;3;14;1;43;2;4	6.92e-21	13	1;1;1;2;1;2;1;1;2;1;1;1;1	MGI:105068	ENSMUSG00000079477	RAB7A	HGNC:9788	ENSG00000075785
Rabep1	9.12e-67	44	1;1;4;1;2;2;1;23;1;1;2;2;6;1;1;1;1;1;3;50;2;1;3;4;3;1;5;1;1;1;2;5;3;1;1;1;3;2;5;4;1;2;19;2	5.12e-150	108	1;5;1;5;1;2;2;1;1;2;1;5;1;1;3;1;1;2;3;1;1;1;1;2;1;1;1;1;1;2;1;1;1;1;1;1;2;1;1;1;1;1;3;20;2;2;1;1;2;2;1;1;1;3;1;1;1;1;1;1;3;3;2;3;3;1;3;4;2;1;6;3;1;2;1;1;3;2;1;1;4;1;1;1;1;2;2;3;1;1;1;1;1;2;2;1;1;1;4;2;1;3;2;2;1;1;3;1	MGI:1860236	ENSMUSG00000020817	RABEP1	HGNC:17677	ENSG00000029725
Rabggtb	1.84e-24	6	2;2;1;1;1;2	3.28e-57	15	1;1;1;2;2;2;1;1;2;2;2;1;2;1;1	MGI:99537	ENSMUSG00000038975	RABGGTB	HGNC:9796	ENSG00000137955
Rad23b	7.89e-64	28	2;1;1;6;6;1;1;9;2;1;6;1;1;1;2;2;1;1;2;1;3;5;5;3;2;20;2;3	7.56e-119	63	47;3;1;1;1;3;1;185;1;1;1;1;1;7;3;1;3;1;1;1;1;1;121;2;1;3;1;3;3;1;1;1;1;2;10;4;2;2;1;1;4;11;2;1;1;2;4;1;8;1;16;1;1;1;1;2;3;2;2;1;2;3;29	MGI:105128	ENSMUSG00000028426	RAD23B	HGNC:9813	ENSG00000119318
Raf1	5.24e-98	38	2;1;2;1;1;1;1;1;1;1;1;1;2;2;1;1;1;2;1;1;1;15;1;1;2;1;1;1;1;1;2;1;1;23;1;1;1;2	8.03e-252	99	1;3;1;1;1;1;2;6;1;1;1;1;1;2;2;2;2;1;1;3;1;2;1;2;1;1;2;2;1;5;2;1;4;1;16;1;2;2;1;2;1;44;1;6;3;1;3;78;1;2;15;1;1;2;1;2;1;1;40;2;1;3;4;1;2;3;1;2;1;1;14;1;2;3;1;2;1;6;1;1;1;1;9;1;18;1;1;2;2;5;1;1;1;1;1;1;2;1;3	MGI:97847	ENSMUSG00000000441	RAF1	HGNC:9829	ENSG00000132155
Raly	3.14e-25	25	1;1;1;1;1;2;1;2;2;2;1;1;2;1;1;1;4;1;1;1;7;15;2;1;2	1.72e-89	75	1;1;2;1;1;2;2;2;1;2;1;8;1;1;1;1;1;1;8;1;1;1;1;1;1;3;1;1;14;2;1;2;3;1;1;1;2;2;4;1;1;1;2;1;2;1;2;2;2;4;3;2;2;1;2;1;1;5;1;1;1;1;1;1;1;4;1;9;3;1;2;1;1;1;3	MGI:97850	ENSMUSG00000027593	RALY	HGNC:15921	ENSG00000125970
Ranbp10	1.82e-37	22	6;1;1;1;3;1;1;1;1;1;2;1;4;1;1;4;3;3;1;1;3;2	1.33e-37	38	1;13;1;2;1;1;2;1;1;1;1;9;1;1;1;1;1;1;2;1;1;2;14;1;1;2;1;2;2;1;1;1;2;1;7;1;4;1	MGI:1921584	ENSMUSG00000037415	RANBP10	HGNC:29285	ENSG00000141084
Ranbp2	1.5e-22	20	4;3;1;1;1;1;2;1;3;6;11;1;2;1;1;1;1;1;1;1	6.32e-92	64	1;1;41;1;1;2;1;1;1;1;1;2;1;1;1;36;1;8;1;1;1;5;2;1;2;1;1;1;1;1;1;1;12;1;1;1;1;5;4;1;1;2;1;1;1;2;1;3;2;2;1;1;2;46;1;1;3;1;1;1;1;1;11;4	MGI:894323	ENSMUSG00000003226	RGPD8	HGNC:9849	ENSG00000169629
Ranbp9	2.65e-78	43	1;1;1;2;1;2;1;2;2;1;1;2;1;1;1;3;2;1;3;8;2;2;1;2;6;5;9;1;1;3;5;8;2;2;1;2;1;6;1;2;1;2;1	1.9e-129	92	1;4;1;1;2;3;2;2;1;3;2;1;1;4;1;3;2;2;1;2;1;1;2;4;1;1;1;1;1;1;1;1;1;2;3;6;1;16;1;10;2;2;1;1;1;5;1;3;1;1;4;4;4;1;2;1;3;4;3;1;6;2;8;1;1;2;1;5;1;1;4;2;1;1;4;2;1;27;1;3;2;1;6;1;2;22;3;1;2;1;2;2	MGI:1928741	ENSMUSG00000038546	RANBP9	HGNC:13727	ENSG00000010017
Rbbp6	1.79e-54	23	7;1;1;2;1;1;1;1;1;1;2;1;3;1;1;1;2;2;9;125;1;1;1	2.89e-98	51	1;1;1;1;26;1;1;1;1;1;1;15;45;1;1;2;1;1;1;19;2;2;6;1;1;4;1;3;2;1;1;4;1;2;1;14;2;1;1;1;1;1;2;1;11;1;1;1;1;14;1	MGI:894835	ENSMUSG00000030779	RBBP6	HGNC:9889	ENSG00000122257
Rbm14	6.56e-63	12	2;1;1;1;1;1;1;1;1;1;1;2	2.07e-63	20	3;1;1;1;2;2;1;2;1;3;4;1;1;1;1;1;1;2;2;1	MGI:1929092	ENSMUSG00000006456	RBM14	HGNC:14219	ENSG00000239306
Rbm14-rbm4	6.98e-45	17	2;1;1;1;1;1;1;1;1;1;1;1;1;1;1;1;2	2.05e-73	36	3;2;2;1;38;1;2;1;1;1;1;1;2;1;1;1;2;1;1;5;1;2;1;1;2;1;3;2;4;1;1;44;1;1;1;3
Rbm25	2.39e-35	25	1;9;1;1;2;1;1;1;4;2;2;1;2;2;2;7;1;2;12;1;1;1;2;1;1	7.58e-81	62	2;2;2;1;1;1;1;1;1;2;2;1;1;1;1;2;45;3;2;1;1;6;1;1;3;1;1;1;1;1;1;2;3;1;2;2;2;2;1;1;1;2;1;2;1;1;1;2;1;2;2;2;1;3;1;1;2;1;18;1;1;2	MGI:1914289	ENSMUSG00000010608	RBM25	HGNC:23244	ENSG00000119707
Rbm33	2.45e-77	48	29;2;1;1;2;1;1;1;4;2;4;13;1;3;1;1;6;1;1;17;1;10;1;1;3;10;2;2;1;1;1;1;3;1;2;1;1;1;2;1;3;1;1;1;2;3;1;6	2.79e-158	113	2;1;2;1;1;1;1;1;3;2;1;1;1;1;2;1;1;2;2;2;2;2;1;3;1;1;1;2;2;3;2;3;1;10;1;2;2;1;2;4;1;1;1;1;5;2;1;2;1;1;2;1;3;5;2;2;2;4;1;3;1;1;1;3;2;3;2;1;1;6;1;1;2;1;1;1;1;1;24;2;21;1;1;1;1;1;5;16;1;1;2;1;1;4;1;10;16;1;1;1;2;5;1;1;1;1;4;1;1;1;3;8;1	MGI:1919670	ENSMUSG00000048271
Rbm39	1.61e-74	28	2;6;6;5;2;2;4;1;1;1;3;1;1;1;1;2;29;1;2;1;1;2;3;1;3;1;2;2	3.25e-80	49	1;1;1;2;2;3;1;1;1;2;2;1;3;1;1;5;2;1;4;1;2;32;1;7;1;1;3;1;1;1;1;4;1;3;4;2;1;1;1;2;2;3;2;2;2;1;1;1;2	MGI:2157953	ENSMUSG00000027620	RBM39	HGNC:15923	ENSG00000131051
Rbm47	3.23e-52	42	3;2;4;4;1;1;1;9;1;2;4;1;2;3;1;1;2;1;2;3;4;5;2;1;74;11;2;1;6;3;3;2;13;6;5;3;3;1;1;1;1;1	1.17e-116	103	1;8;10;4;1;1;1;1;7;1;5;1;2;2;5;1;3;1;3;6;1;4;1;2;1;2;1;15;1;3;6;1;1;1;1;2;2;8;1;1;4;1;1;1;2;1;1;1;2;2;3;1;2;1;19;1;7;2;5;2;2;1;1;4;1;1;1;14;2;1;1;1;1;2;1;1;1;2;3;5;3;2;3;2;1;1;1;2;5;4;2;1;7;2;4;1;1;62;1;1;7;1;1	MGI:2384294	ENSMUSG00000070780	RBM47	HGNC:30358	ENSG00000163694
Rbm4b	2.82e-25	8	2;2;2;1;2;6;1;5	3.35e-72	22	1;1;1;1;1;1;1;1;1;3;1;3;1;2;1;1;2;1;3;2;1;1	MGI:1913954	ENSMUSG00000033760	RBM4B	HGNC:28842	ENSG00000173914
Rbm5	4.42e-65	23	1;1;5;9;1;1;2;3;1;1;1;1;7;2;7;7;31;27;2;1;5;1;2	1.25e-65	39	4;3;1;3;1;1;1;1;8;1;1;1;1;1;1;2;6;2;1;4;1;3;1;3;1;1;3;1;1;2;32;1;2;1;1;1;1;1;1	MGI:1933204	ENSMUSG00000032580	RBM5	HGNC:9902	ENSG00000003756
Rbpms	1.88e-23	30	1;3;3;3;2;1;1;2;1;3;1;1;1;4;4;1;3;9;1;2;2;2;1;6;9;1;2;1;1;1	1.59e-93	94	1;1;3;1;2;1;1;6;6;1;1;1;2;1;3;2;1;3;1;1;1;1;25;1;6;1;2;2;1;1;4;4;1;1;1;1;1;2;1;2;1;1;1;3;2;3;1;1;1;2;42;1;2;1;1;1;1;1;5;84;1;26;1;1;2;40;2;62;11;12;1;3;2;2;1;1;1;1;2;2;2;3;1;5;2;2;4;4;1;1;1;1;1;4	MGI:1334446	ENSMUSG00000031586	RBPMS	HGNC:19097	ENSG00000157110
Rcl1	2.77e-22	15	1;1;25;18;14;1;2;1;1;1;12;2;2;10;1	1.11e-28	29	1;1;64;1;1;1;1;1;1;2;1;2;1;4;1;8;1;2;1;5;2;1;1;1;1;1;1;1;8	MGI:1913275	ENSMUSG00000024785	RCL1	HGNC:17687	ENSG00000120158
Rdx	4.74e-87	33	4;1;1;1;1;1;1;1;1;1;1;4;2;2;3;1;1;3;1;2;2;2;1;1;1;7;1;2;1;1;1;1;2	1.85e-87	56	1;3;2;1;1;1;4;2;1;2;1;1;1;5;2;1;1;2;37;1;1;4;1;1;1;1;1;1;1;5;1;1;1;1;2;1;1;1;1;1;1;2;1;43;2;2;1;1;2;2;4;2;1;1;1;1	MGI:97887	ENSMUSG00000032050	RDX	HGNC:9944	ENSG00000137710
Rhoa	6.22e-65	23	1;2;1;1;1;6;2;1;1;46;1;2;1;1;1;2;1;1;8;1;3;1;1	3.84e-133	54	1;1;3;3;3;1;1;1;2;2;2;1;1;2;4;1;2;1;2;4;2;2;2;2;2;1;1;1;1;2;2;1;12;1;1;1;1;37;5;1;1;2;1;2;1;4;1;1;1;1;1;1;1;4	MGI:1096342	ENSMUSG00000007815	RHOA	HGNC:667	ENSG00000067560
Rhobtb1	1.34e-28	23	2;3;2;1;5;2;3;6;3;3;2;6;1;1;1;1;2;1;1;1;1;1;4	5.52e-79	62	1;1;2;1;1;1;2;1;2;2;1;1;2;1;1;1;1;1;8;1;1;167;3;1;1;1;4;1;2;1;3;1;3;1;2;1;2;1;3;1;1;4;4;2;2;2;1;7;4;1;1;1;1;4;1;2;1;1;1;1;54;1	MGI:1916538	ENSMUSG00000019944	RHOBTB1	HGNC:18738	ENSG00000072422
Rian	3.47e-26	22	9;89;166;3;112;75;26;57;2;1;1;2;51;14;52;149;38;17;1;35;90;2	5.48e-102	69	23;29;5;19;28;1;181;48;5;46;311;31;2;4;4;36;11;31;2;96;104;29;3;4;8;10;17;78;18;1;1;23;28;181;36;167;17;65;85;7;128;82;26;36;409;26;13;79;1;19;57;11;91;5;12;17;78;216;1;3;1;4;311;18;19;2166;172;32;1	MGI:1922995	ENSMUSG00000097451	MEG8	HGNC:14574	ENSG00000258399
Rlf	7.69e-21	16	4;1;2;1;1;4;1;1;1;7;1;2;1;1;2;1	4.16e-33	34	1;2;1;1;1;1;1;2;2;5;7;1;1;1;1;1;1;1;2;2;5;1;1;1;1;3;2;2;3;1;1;1;2;3	MGI:1924705	ENSMUSG00000049878	RLF	HGNC:10025	ENSG00000117000
Rmnd5a	3.19e-28	21	5;1;2;1;1;1;3;2;2;4;2;1;3;1;2;10;2;3;1;1;1	4.95e-39	42	1;1;3;2;1;1;1;1;1;3;25;1;1;2;5;1;1;1;1;1;3;1;1;1;1;3;2;1;2;1;1;10;2;1;2;1;1;1;2;2;1;1	MGI:1915727	ENSMUSG00000002222	RMND5A	HGNC:25850	ENSG00000153561
Rnf103	1.35e-38	14	2;3;1;2;8;1;1;2;1;1;1;1;6;1	1.35e-43	25	1;1;1;2;1;1;1;2;2;1;1;1;1;1;6;2;2;1;1;1;1;1;1;1;2	MGI:109483	ENSMUSG00000052656	RNF103	HGNC:12859	ENSG00000239305
Rnf11	3.04e-56	21	20;20;1;6;1;1;1;15;1;31;5;1;6;17;15;1;1;1;2;3;5	4.8e-23	24	1;1;1;2;5;1;2;1;1;1;2;2;15;1;2;1;1;2;1;6;2;1;1;1	MGI:1352759	ENSMUSG00000028557	RNF11	HGNC:10056	ENSG00000123091
Rnf111	1.43e-51	34	2;4;1;2;2;4;5;1;1;15;1;1;4;1;29;2;1;6;1;1;4;1;3;1;1;2;1;1;1;2;1;1;1;2	2.29e-117	84	2;1;2;3;1;6;1;6;1;1;5;4;6;1;1;1;2;1;2;3;2;2;1;3;1;1;1;1;9;1;1;1;2;2;2;23;1;1;1;34;2;2;1;2;1;1;2;2;1;2;1;1;1;4;1;3;1;1;4;1;2;2;1;1;1;2;1;2;1;6;1;1;3;1;2;4;1;7;1;1;1;1;2;1	MGI:1934919	ENSMUSG00000032217	RNF111	HGNC:17384	ENSG00000157450
Rnf125	5.61e-23	15	2;1;2;1;2;2;2;1;1;6;1;1;1;1;2	9.87e-43	34	1;2;1;2;6;1;1;1;1;1;1;1;2;2;1;3;1;2;1;12;1;1;1;1;13;3;1;1;2;1;3;4;2;1	MGI:1914914	ENSMUSG00000033107	RNF125	HGNC:21150	ENSG00000101695
Rnf146	2.05e-34	14	14;1;1;1;1;5;20;1;5;10;1;1;1;1	1.71e-85	36	1;2;1;1;1;1;1;1;1;2;2;1;1;1;1;2;2;1;2;1;4;3;2;2;5;2;1;1;2;1;1;4;1;1;1;1	MGI:1915281	ENSMUSG00000038876	RNF146	HGNC:21336	ENSG00000118518
Rnf169	2.95e-110	40	1;1;2;4;2;2;2;17;2;1;13;1;1;2;4;2;1;4;1;1;1;1;4;1;17;2;8;1;4;1;3;8;2;3;1;7;2;7;2;1	7.3e-143	76	21;1;1;2;2;2;1;2;15;1;1;1;1;3;5;5;2;1;1;6;1;1;2;1;1;1;4;1;1;1;1;1;1;1;1;2;1;2;1;1;1;1;2;1;1;3;1;3;16;1;8;2;1;1;2;1;12;1;3;2;1;1;2;2;1;1;1;1;1;1;1;1;1;1;1;1	MGI:1920257	ENSMUSG00000058761	RNF169	HGNC:26961	ENSG00000166439
Rnf19a	1.77e-38	23	1;1;1;2;1;1;4;1;1;1;1;4;1;4;1;1;1;1;7;1;2;3;1	4.47e-126	67	1;1;1;2;1;1;1;1;1;1;1;5;1;8;1;1;1;1;2;1;1;1;1;3;3;3;17;1;2;1;1;2;1;1;3;2;5;1;1;1;2;1;3;1;1;6;1;1;3;1;2;2;2;2;1;1;1;1;1;30;2;1;1;1;1;5;1	MGI:1353623	ENSMUSG00000022280	RNF19A	HGNC:13432	ENSG00000034677
Rnf4	1.94e-27	11	6;2;3;2;1;2;2;1;1;1;5	8.26e-72	29	23;2;1;5;1;1;1;1;2;1;1;2;2;1;2;1;6;1;30;1;20;18;2;1;2;2;4;1;3	MGI:1201691	ENSMUSG00000029110	RNF4	HGNC:10067	ENSG00000063978
Rps15a	7.29e-57	12	2;1;1;1;1;1;4;1;2;2;2;1	1.2e-76	23	1;7;6;1;1;1;1;1;2;1;1;7;1;2;1;2;1;34;1;1;2;2;1	MGI:2389091	ENSMUSG00000008683	RPS15A	HGNC:10389	ENSG00000134419
Rrbp1	1.26e-90	35	2;5;1;3;7;4;1;1;8;1;1;5;5;5;2;1;2;1;1;2;1;1;1;1;3;5;1;6;1;1;1;3;1;2;1	6.23e-166	78	1;1;1;1;2;1;3;1;4;5;40;2;1;3;3;1;1;2;1;1;1;2;12;11;4;1;2;1;1;1;2;6;1;1;2;1;1;1;1;2;1;1;3;1;1;1;1;3;2;1;1;6;2;1;14;2;1;1;3;1;1;1;1;5;3;7;1;1;1;1;2;1;8;1;1;5;3;1	MGI:1932395	ENSMUSG00000027422	RRBP1	HGNC:10448	ENSG00000125844
Rreb1	1.63e-29	31	1;9;1;3;1;3;1;2;2;3;1;1;1;1;1;3;1;1;1;5;1;6;2;9;1;1;3;2;5;1;1	4.56e-76	81	1;3;2;3;3;1;1;1;1;47;2;1;31;1;3;1;15;1;1;4;5;2;1;4;1;7;3;1;1;2;1;1;1;1;1;1;3;3;1;1;4;3;3;1;1;9;1;1;1;12;1;1;2;1;1;2;3;1;1;2;4;1;3;2;1;2;2;1;4;2;2;1;1;1;1;1;11;3;3;2;1	MGI:2443664	ENSMUSG00000039087	RREB1	HGNC:10449	ENSG00000124782
Rsrc2	1.48e-43	17	2;1;1;2;1;1;1;1;4;2;2;3;1;1;1;1;1	7.19e-121	46	1;3;1;1;1;3;2;1;1;2;12;2;1;1;1;1;2;1;1;2;1;3;1;1;1;5;1;1;1;1;2;1;4;1;1;1;1;1;2;2;2;1;1;1;2;1	MGI:1913489	ENSMUSG00000029422	RSRC2	HGNC:30559	ENSG00000111011
Rtn3	2.24e-21	20	3;2;3;5;2;1;1;11;3;1;1;1;5;1;4;1;1;1;2;1	1.99e-36	44	1;1;1;1;5;3;1;2;1;2;1;1;1;2;2;4;1;1;1;4;3;1;1;1;2;1;1;5;4;1;1;1;4;1;5;1;1;1;2;1;1;5;1;4	MGI:1339970	ENSMUSG00000024758	RTN3	HGNC:10469	ENSG00000133318
Rxra	4.08e-135	41	3;3;2;1;1;1;2;3;62;1;1;1;1;2;1;2;1;3;1;1;1;6;30;2;1;4;1;2;1;1;3;1;1;5;1;2;7;1;1;1;1	1.25e-135	69	1;3;1;1;1;1;12;7;1;1;1;10;1;1;2;3;2;1;1;5;17;5;2;1;2;1;4;2;2;2;1;17;2;1;3;2;1;11;1;1;1;2;1;1;2;2;1;11;1;2;1;1;7;1;2;1;1;2;1;1;1;2;2;1;2;3;4;1;2	MGI:98214	ENSMUSG00000015846	RXRA	HGNC:10477	ENSG00000186350
Safb	8.63e-22	9	1;1;1;1;1;1;2;3;1	1.38e-63	25	1;10;2;1;2;2;3;1;1;1;1;1;2;8;2;1;1;1;2;1;4;1;1;2;1	MGI:2146974	ENSMUSG00000071054	SAFB	HGNC:10520	ENSG00000160633
Safb2	2.04e-28	10	3;4;2;1;3;2;3;2;1;2	2.54e-25	16	1;3;1;1;1;2;1;4;1;1;1;2;2;1;2;4	MGI:2146808	ENSMUSG00000042625	SAFB2	HGNC:21605	ENSG00000130254
Sar1b	7.89e-60	20	1;12;3;3;1;3;2;1;29;1;1;3;2;14;2;5;1;1;3;1	4.49e-69	36	2;1;2;3;3;2;1;2;3;1;1;1;1;1;1;2;2;1;1;8;1;2;1;1;1;1;2;1;1;1;1;1;1;4;3;1	MGI:1913647	ENSMUSG00000020386	SAR1B	HGNC:10535	ENSG00000152700
Sardh	4.1e-28	17	4;1;1;1;2;1;14;1;2;1;1;4;2;1;1;1;1	2.34e-34	32	1;1;6;10;1;1;5;1;2;1;1;1;1;2;1;1;1;1;2;1;4;1;2;1;1;5;1;1;1;1;3;1	MGI:2183102	ENSMUSG00000009614	SARDH	HGNC:10536	ENSG00000123453
Sarnp	2.12e-28	22	4;1;2;1;1;1;1;1;1;2;1;5;1;3;1;1;1;2;2;3;1;1	1.94e-22	35	2;1;1;1;1;1;1;2;1;2;1;1;2;3;3;1;2;3;1;1;1;1;2;1;2;1;1;1;1;1;3;2;1;1;2	MGI:1913368	ENSMUSG00000078427	SARNP	HGNC:24432	ENSG00000205323
Sbno2	1.56e-37	15	1;1;4;1;4;1;3;1;4;1;2;3;1;2;2	4.49e-54	30	3;2;2;2;1;1;1;1;2;1;39;1;38;2;4;1;1;1;3;1;3;5;1;1;1;1;2;1;1;3	MGI:2448490	ENSMUSG00000035673	SBNO2	HGNC:29158	ENSG00000064932
Scaf11	1.23e-44	26	2;2;1;2;3;3;5;1;4;1;1;1;1;1;1;1;1;1;1;1;4;1;5;1;2;2	1.99e-169	81	1;1;2;78;4;1;1;2;1;3;7;1;1;1;1;3;1;2;1;3;3;1;1;2;20;1;1;1;1;3;1;8;1;2;5;1;4;2;1;1;1;45;2;2;1;2;1;1;1;36;2;2;1;24;29;1;1;1;1;2;2;1;1;1;2;5;26;2;2;4;1;1;1;1;1;4;1;1;7;21;1	MGI:1919443	ENSMUSG00000033228	SCAF11	HGNC:10784	ENSG00000139218
Scaf4	1.17e-31	22	1;1;1;2;1;1;2;2;2;5;1;1;1;1;2;2;13;1;3;1;3;1	1.02e-138	73	2;1;1;2;1;1;3;1;1;2;3;1;1;1;2;2;1;1;2;1;1;1;1;1;5;1;1;1;1;1;1;13;2;2;5;1;1;3;2;1;1;4;16;1;1;2;26;1;3;4;1;1;3;2;1;1;1;1;1;1;1;1;1;1;6;1;1;2;1;1;2;6;7	MGI:2146350	ENSMUSG00000022983	SCAF4	HGNC:19304	ENSG00000156304
Scaf8	6.86e-24	25	4;1;1;1;2;1;1;1;1;1;2;1;1;3;2;1;1;3;1;15;1;2;1;2;1	4.59e-52	61	1;1;1;4;2;3;4;2;1;2;1;1;2;3;33;3;3;2;1;1;1;3;1;1;1;2;1;2;2;2;1;1;4;2;1;2;2;1;5;1;1;1;3;1;1;2;1;1;1;2;2;1;1;3;2;1;2;1;2;1;2	MGI:1925212	ENSMUSG00000046201	SCAF8	HGNC:20959	ENSG00000213079
Sec16a	6.64e-26	14	1;33;1;1;4;1;2;1;1;1;5;2;2;1	1.94e-49	32	1;1;2;2;2;2;1;3;8;3;4;6;1;2;1;2;2;1;6;1;1;2;5;1;1;1;2;1;1;3;1;1	MGI:2139207	ENSMUSG00000026924	SEC16A	HGNC:29006	ENSG00000148396
Sec24a	2.21e-96	41	1;3;3;2;1;2;6;5;4;11;3;1;3;3;2;1;1;6;1;2;1;2;3;2;1;1;1;1;7;8;1;2;1;1;2;3;1;2;2;1;2	2.04e-142	83	4;1;3;2;1;1;2;1;1;1;2;1;1;1;1;6;6;1;2;1;4;2;1;3;4;1;2;4;1;1;4;1;1;3;1;2;1;3;3;7;1;1;2;1;1;12;1;2;5;1;7;24;1;1;9;2;1;1;2;2;1;1;2;1;1;1;1;1;1;1;8;1;2;1;2;1;1;1;3;3;3;2;1	MGI:1924621	ENSMUSG00000036391	SEC24A	HGNC:10703	ENSG00000113615
Sec31a	1.56e-46	26	1;1;1;8;1;2;3;1;1;1;3;1;1;2;1;11;3;1;1;2;2;1;1;3;1;7	7.35e-78	56	1;1;1;2;1;1;1;2;1;1;2;1;3;2;1;1;1;1;1;3;5;2;1;3;1;1;3;8;4;7;2;9;2;2;19;1;1;1;1;1;1;1;1;1;2;1;2;1;1;2;1;8;1;1;1;4	MGI:1916412	ENSMUSG00000035325	SEC31A	HGNC:17052	ENSG00000138674
Sec63	4.34e-46	33	1;2;1;4;1;1;1;4;1;5;1;1;1;9;2;2;1;2;2;3;1;1;1;3;2;1;1;2;1;1;1;1;1	9.06e-138	92	2;2;4;1;2;2;1;1;2;1;1;29;12;2;1;3;1;1;2;2;2;5;1;1;2;1;1;3;1;2;1;3;1;5;1;1;2;1;3;1;1;3;2;2;2;32;1;1;2;1;2;2;2;1;1;1;3;2;2;1;1;1;2;1;1;4;1;1;1;2;5;1;1;3;2;1;1;4;6;1;1;1;1;2;1;1;1;2;1;1;1;2	MGI:2155302	ENSMUSG00000019802	SEC63	HGNC:21082	ENSG00000025796
Selo	1.05e-34	8	1;2;1;6;4;1;1;2	4.9e-51	16	1;4;1;1;3;2;3;1;1;1;1;4;2;1;1;6	MGI:1919007	ENSMUSG00000035757
Selt	2.02e-29	12	2;1;3;1;2;1;1;2;1;3;2;1	9.24e-74	31	1;1;2;3;7;2;1;1;2;1;1;1;5;1;2;2;4;1;4;1;6;1;2;3;1;2;1;1;1;1;4	MGI:1916477	ENSMUSG00000075700
Serbp1	8.46e-54	20	1;2;1;1;1;1;1;3;4;2;1;1;2;4;1;1;8;1;8;1	4.26e-126	50	2;3;3;3;2;1;1;5;2;1;2;1;1;1;1;2;1;1;4;2;1;2;1;1;27;1;2;1;1;2;2;1;1;2;2;10;1;2;4;1;2;2;1;1;1;1;1;1;1;1	MGI:1914120	ENSMUSG00000036371	SERBP1	HGNC:17860	ENSG00000142864
Serpind1	1.71e-25	9	2;2;1;6;1;31;2;4;1	1.38e-28	16	5;1;1;2;3;55;2;6;1;4;1;1;1;1;5;1	MGI:96051	ENSMUSG00000022766	SERPIND1	HGNC:4838	ENSG00000099937
Setd2	2.76e-87	47	3;2;1;1;1;5;1;3;1;2;6;1;1;1;3;1;5;1;4;1;1;1;1;1;19;1;1;1;1;40;2;1;1;7;1;3;2;14;2;1;1;2;2;1;1;2;2	2.95e-199	116	1;2;27;2;1;12;4;2;3;2;1;6;1;1;14;1;71;1;6;4;2;1;91;2;1;3;1;6;11;1;2;1;1;3;2;1;2;2;1;2;1;1;1;1;1;1;1;1;1;1;1;1;1;4;3;1;1;1;6;12;1;13;12;2;1;2;4;1;1;119;1;2;5;2;1;57;1;6;2;1;2;18;1;1;2;1;4;3;2;1;1;1;1;1;1;4;6;3;5;1;2;7;2;3;95;1;21;2;1;68;1;2;1;1;1;1	MGI:1918177	ENSMUSG00000044791	SETD2	HGNC:18420	ENSG00000181555
Setd5	2.59e-114	53	4;3;2;1;4;5;1;1;1;1;3;1;1;1;2;3;2;1;1;1;1;2;3;1;1;2;5;1;2;1;1;2;1;1;4;3;20;2;3;1;2;1;2;4;1;2;3;4;1;2;4;4;3	2.6e-150	102	4;1;3;1;1;1;1;1;1;1;2;2;2;1;1;1;1;2;2;1;1;1;4;1;1;1;4;1;2;2;3;2;2;1;1;3;2;1;6;2;4;8;2;2;8;1;2;1;1;1;1;4;1;5;2;3;1;1;1;1;1;7;1;1;1;2;7;1;4;1;1;2;18;1;1;2;1;1;1;1;3;1;2;1;3;1;3;2;8;1;1;3;2;1;8;1;2;4;1;1;1;1	MGI:1920145	ENSMUSG00000034269	SETD5	HGNC:25566	ENSG00000168137
Sf3b3	6.53e-29	17	1;1;3;10;1;1;2;2;1;1;2;1;3;5;1;1;1	4.97e-38	33	1;3;1;1;1;1;2;1;1;1;2;1;1;2;1;1;1;2;2;1;1;1;1;2;3;1;2;3;3;1;15;1;1	MGI:1289341	ENSMUSG00000033732	SF3B3	HGNC:10770	ENSG00000189091
Sfpq	4.47e-85	19	3;3;1;1;1;1;1;2;2;1;2;2;4;1;2;1;1;1;8	1.74e-70	29	1;1;3;1;1;2;1;1;9;1;1;6;2;3;1;2;1;2;2;3;3;1;4;4;1;1;1;2;1	MGI:1918764	ENSMUSG00000028820	SFPQ	HGNC:10774	ENSG00000116560
Shb	5.62e-42	28	1;3;6;1;1;2;1;3;2;1;2;3;1;5;1;1;1;1;1;3;4;2;1;14;1;2;2;1	7.56e-45	50	1;1;1;1;1;1;1;3;2;1;1;1;1;3;1;1;3;1;5;1;1;1;1;1;3;1;2;1;6;1;1;1;1;2;1;3;1;66;3;1;1;1;1;2;5;2;1;4;1;1	MGI:98294	ENSMUSG00000044813	SHB	HGNC:10838	ENSG00000107338
Shmt1	8.64e-25	11	8;2;1;1;2;1;6;6;1;1;1	1.25e-25	19	1;3;3;10;6;1;3;2;2;2;1;4;3;1;5;1;18;3;2	MGI:98299	ENSMUSG00000020534	SHMT1	HGNC:10850	ENSG00000176974
Sik3	6.69e-22	37	1;5;1;1;2;2;4;18;3;24;1;3;2;2;1;1;1;1;1;1;2;2;1;1;6;3;1;1;1;1;6;28;1;1;1;2;2	1.88e-58	98	3;1;1;1;3;1;3;8;8;1;1;1;1;4;2;1;25;1;2;1;1;1;3;28;1;1;3;1;1;1;1;1;1;1;1;2;2;1;1;1;1;1;3;1;2;2;1;3;4;2;3;2;2;1;2;1;1;1;2;1;2;3;39;1;1;2;1;3;1;2;8;1;1;2;1;1;2;1;3;8;3;1;1;11;1;2;2;2;1;2;1;3;1;3;5;1;1;1	MGI:2446296	ENSMUSG00000034135	SIK3	HGNC:29165	ENSG00000160584
Skp1a	1.62e-35	12	2;3;2;4;1;1;4;1;1;1;2;1	2.7e-56	25	1;4;3;1;1;9;2;2;1;2;2;4;1;1;1;1;1;1;1;1;1;22;2;4;2	MGI:103575	ENSMUSG00000036309	SKP1	HGNC:10899	ENSG00000113558
Slc10a1	2e-54	13	1;1;2;4;3;1;3;1;5;2;1;2;1	3.1e-28	16	1;3;1;1;1;5;1;1;1;2;2;1;1;1;1;4	MGI:97379	ENSMUSG00000021135	SLC10A1	HGNC:10905	ENSG00000100652
Slc25a13	1.53e-36	43	4;1;5;6;5;2;1;1;2;1;1;1;1;2;3;2;1;2;1;7;3;3;1;1;1;1;2;1;1;3;1;2;1;1;14;2;1;13;8;1;1;1;2	4.68e-111	120	2;2;1;1;6;3;1;2;2;21;1;3;1;1;1;3;1;1;1;2;1;3;1;1;6;1;3;1;2;1;1;1;1;1;4;1;1;6;2;5;2;3;1;14;3;2;5;5;1;2;2;1;1;1;2;1;1;1;8;3;4;3;1;1;2;33;1;7;1;3;2;1;2;1;1;2;1;2;10;2;13;2;4;1;3;1;1;1;9;7;3;1;1;3;1;1;1;2;1;1;2;3;2;1;1;1;1;3;1;6;1;4;3;1;1;14;1;1;1;2	MGI:1354721	ENSMUSG00000015112	SLC25A13	HGNC:10983	ENSG00000004864
Slc25a3	1.31e-97	14	1;6;1;2;2;1;2;1;5;1;1;2;1;1	8.13e-80	21	1;3;1;3;1;1;1;5;7;3;1;2;1;3;1;2;1;1;1;3;1	MGI:1353498	ENSMUSG00000061904	SLC25A3	HGNC:10989	ENSG00000075415
Slc25a42	1.62e-24	11	3;3;6;1;2;2;2;4;1;1;1	1.21e-31	21	1;1;2;7;1;1;1;2;1;1;1;2;1;1;1;1;2;2;2;2;1	MGI:1920345	ENSMUSG00000002346	SLC25A42	HGNC:28380	ENSG00000181035
Slc27a2	2.08e-39	18	17;1;1;3;1;1;1;2;3;2;1;2;1;5;9;1;3;4	2.94e-79	42	2;2;3;1;2;1;3;43;1;1;2;1;2;1;6;1;1;6;3;1;1;5;1;2;2;5;1;1;1;1;1;1;3;1;1;2;2;1;1;4;3;68	MGI:1347099	ENSMUSG00000027359	SLC27A2	HGNC:10996	ENSG00000140284
Slc35d1	8.27e-67	27	4;1;1;4;2;4;1;2;7;1;4;1;1;1;3;3;1;1;1;3;2;2;1;1;1;1;1	4.24e-74	48	4;1;1;1;1;2;1;2;2;1;1;1;2;1;1;1;2;1;1;2;1;10;1;1;4;1;6;16;1;1;12;1;1;4;1;1;1;1;2;1;1;6;2;1;2;2;1;1	MGI:2140361	ENSMUSG00000028521	SLC35D1	HGNC:20800	ENSG00000116704
Slc38a4	9.85e-35	23	1;1;1;1;6;1;1;1;7;1;1;2;1;2;1;2;5;1;2;2;1;2;2	6.88e-22	33	4;3;1;1;5;2;3;2;1;7;2;13;6;2;1;1;2;2;1;1;4;1;1;1;1;1;1;1;1;2;1;4;1	MGI:1916604	ENSMUSG00000022464	SLC38A4	HGNC:14679	ENSG00000139209
Slc39a14	1.89e-83	28	1;2;1;1;1;1;2;1;1;2;4;1;1;1;3;1;4;1;1;1;2;1;1;12;9;1;1;1	1.3e-116	55	2;2;1;1;1;1;1;1;1;1;3;1;1;2;8;6;1;15;1;1;3;2;2;1;3;3;5;1;3;1;1;1;2;2;1;4;1;1;1;1;1;1;1;2;2;5;1;1;1;1;1;5;1;1;1	MGI:2384851	ENSMUSG00000022094	SLC39A14	HGNC:20858	ENSG00000104635
Slco1b2	1.91e-42	28	1;1;3;3;1;1;10;4;3;1;1;1;2;2;1;1;1;4;1;1;7;2;2;1;1;1;1;1	8.09e-62	57	2;4;1;2;1;3;1;1;1;1;1;1;2;4;2;2;1;1;1;1;2;1;1;2;2;1;1;1;1;1;1;1;1;3;1;1;1;3;3;1;1;5;1;1;1;1;1;4;1;1;2;2;1;2;1;1;1	MGI:1351899	ENSMUSG00000030236	SLCO1B3	HGNC:10961	ENSG00000111700
Smad5	3.37e-21	14	1;3;1;1;2;1;1;1;1;1;1;1;1;1	4.73e-32	29	1;2;4;2;4;1;1;1;1;1;2;1;1;9;1;1;1;1;1;1;1;1;1;1;3;1;2;1;1	MGI:1328787	ENSMUSG00000021540	SMAD5	HGNC:6771	ENSG00000113658
Smek1	2.2e-131	41	9;52;2;6;1;3;1;1;1;1;1;3;1;1;1;4;1;1;3;1;1;2;1;4;1;1;22;3;2;3;3;15;2;2;5;1;1;1;8;1;3	9.94e-246	92	1;5;1;1;1;4;1;2;25;1;1;2;1;1;2;2;1;1;15;3;1;6;2;1;2;3;1;2;2;1;2;3;1;1;3;1;1;1;1;1;3;1;2;2;1;1;3;1;1;1;26;47;2;1;2;3;3;1;2;1;2;5;4;1;1;1;7;2;1;3;1;4;1;1;1;1;1;1;1;10;17;5;1;8;5;2;1;1;1;1;1;1	MGI:1915984	ENSMUSG00000041846	SMEK1	HGNC:20219	ENSG00000100796
Smek2	2.01e-25	22	1;10;1;1;1;1;14;1;2;3;2;2;1;2;3;4;2;3;1;1;3;5	1.93e-61	56	2;2;1;1;2;5;1;1;1;1;2;2;7;1;1;1;1;1;1;6;1;2;1;5;2;2;1;2;1;1;4;4;2;6;3;3;1;2;3;2;3;1;1;1;1;1;6;3;1;2;1;1;1;2;3;5	MGI:2144474	ENSMUSG00000020463	SMEK2	HGNC:29267	ENSG00000275052
Smurf2	1.44e-42	38	1;2;3;1;1;2;2;1;2;1;2;1;2;1;2;1;1;1;2;3;1;1;3;4;4;7;1;1;6;2;4;3;3;2;1;1;1;2	1.21e-136	109	1;7;2;2;9;1;2;1;8;1;1;1;1;1;4;2;2;1;1;1;18;1;2;1;1;2;11;5;1;1;7;1;22;2;2;1;2;1;1;3;1;1;5;1;2;1;1;1;3;1;2;1;1;3;1;2;7;10;1;2;1;1;1;2;1;1;2;1;1;37;4;1;1;1;1;1;2;1;1;1;1;1;1;3;2;3;9;8;1;1;1;1;4;2;1;1;4;2;2;1;12;1;1;2;2;2;1;1;2	MGI:1913563	ENSMUSG00000018363	SMURF2	HGNC:16809	ENSG00000108854
Snd1	9.47e-27	62	2;1;1;1;9;3;3;3;2;1;1;5;1;2;2;1;1;2;1;1;2;1;1;1;1;9;6;2;2;1;1;2;1;1;3;10;10;3;1;8;2;3;1;1;1;1;3;1;4;19;2;1;13;1;2;3;2;3;1;3;1;1	8.41e-62	155	1;2;3;2;1;2;1;2;28;1;1;1;1;1;2;1;1;1;1;1;12;1;2;1;13;1;49;2;1;2;10;2;3;2;1;1;1;1;1;2;1;3;1;1;2;1;3;1;1;5;5;11;5;6;1;12;1;2;3;1;1;2;1;1;4;1;4;16;2;2;1;2;1;1;1;3;1;1;1;1;3;3;3;1;2;1;1;1;1;1;1;4;51;2;1;2;1;1;4;3;8;2;2;1;20;1;3;2;38;1;1;2;1;2;1;1;4;1;14;2;3;2;3;2;1;1;1;1;1;3;1;2;40;1;4;2;3;1;1;1;1;1;1;1;9;3;2;2;3;2;1;3;2;35;1	MGI:1929266	ENSMUSG00000001424	SND1	HGNC:30646	ENSG00000197157
Snrk	4.09e-120	37	2;1;2;6;1;2;1;1;1;1;1;1;2;2;1;7;1;11;1;2;1;4;1;1;2;3;3;4;1;3;1;2;1;8;1;1;1	1.56e-123	63	2;1;1;5;1;1;1;1;1;1;1;1;1;2;2;21;1;1;2;2;1;1;1;2;5;1;2;1;1;1;1;1;2;1;7;2;1;2;1;2;1;2;1;1;2;1;6;1;3;1;2;1;1;13;1;2;2;5;1;4;1;7;9	MGI:108104	ENSMUSG00000038145	SNRK	HGNC:30598	ENSG00000163788
Sntb1	5.88e-24	47	3;1;2;3;1;1;2;1;1;3;2;1;4;1;1;2;2;1;1;1;1;1;7;1;2;1;5;2;1;1;1;1;1;1;7;1;7;1;2;21;1;1;2;2;1;1;1	3.82e-40	105	1;1;3;1;1;1;1;2;1;1;2;3;2;1;1;1;1;3;1;2;13;1;2;4;2;1;1;1;1;1;2;1;2;1;3;1;2;2;1;1;2;1;1;5;3;1;1;2;5;2;1;6;1;1;6;3;1;3;3;1;1;3;3;1;1;1;1;1;1;2;1;1;1;3;3;1;1;1;4;1;2;5;1;1;1;1;6;1;6;1;9;1;1;1;1;2;1;1;1;3;2;1;1;1;1	MGI:101781	ENSMUSG00000060429	SNTB1	HGNC:11168	ENSG00000172164
Son	9.93e-60	23	12;1;1;1;1;2;1;1;1;1;5;1;1;11;1;1;1;1;2;2;1;2;2	5.18e-99	49	1;3;1;1;1;1;1;1;1;1;1;1;1;6;4;2;1;2;1;2;1;2;3;1;1;1;5;4;1;1;2;1;1;2;8;3;2;1;2;1;2;1;2;5;1;12;10;2;1	MGI:98353	ENSMUSG00000022961	SON	HGNC:11183	ENSG00000159140
Sorbs2	3.83e-25	57	1;7;8;7;2;2;2;4;2;2;1;1;2;2;2;2;1;2;3;1;1;1;2;2;2;5;2;2;2;1;3;1;3;1;1;3;14;1;1;4;4;1;8;1;1;3;1;2;1;1;1;2;2;1;5;3;4	3.61e-72	154	2;1;7;1;1;1;1;2;2;3;2;1;2;2;10;3;1;2;1;1;2;3;4;22;1;1;3;2;2;4;1;1;1;3;1;1;1;1;1;1;1;1;1;1;2;1;1;4;2;1;1;2;1;2;2;1;1;4;1;3;3;7;6;1;1;1;1;2;2;1;2;1;1;3;1;2;3;5;3;4;3;1;6;1;1;1;1;3;2;1;2;1;1;1;27;3;2;4;1;1;1;1;22;1;1;1;6;2;5;1;2;2;1;1;2;2;1;1;1;5;3;2;1;1;5;5;2;1;2;1;2;3;4;1;26;3;1;1;1;1;6;1;1;2;3;2;1;2;2;1;1;3;2;2	MGI:1924574	ENSMUSG00000031626	SORBS2	HGNC:24098	ENSG00000154556
Sorbs2os	9.93e-36	34	2;7;1;2;2;2;1;1;2;4;2;1;1;2;1;1;2;1;1;2;3;1;3;1;14;1;4;1;8;1;1;1;5;4	1.98e-124	101	3;7;1;1;1;2;2;1;2;4;1;2;1;1;1;1;1;2;1;1;1;1;1;2;1;1;1;1;1;1;1;2;3;1;2;1;3;2;1;1;2;1;1;2;1;2;1;2;3;4;1;4;1;3;1;3;1;2;1;1;27;3;1;4;1;5;22;1;1;2;5;2;2;1;1;2;1;1;5;3;1;5;1;1;2;2;3;1;3;1;1;1;6;1;3;2;1;1;3;1;2	MGI:2443013	ENSMUSG00000085440
Sord	1.19e-43	17	1;2;1;1;1;1;1;1;1;1;1;1;1;1;1;1;1	1.06e-34	26	34;2;1;2;2;3;1;3;2;1;1;1;7;1;1;1;7;3;1;1;4;7;1;1;2;2	MGI:98266	ENSMUSG00000027227	SORD	HGNC:11184	ENSG00000140263
Sp3	3.93e-36	23	2;1;3;1;2;2;3;1;1;1;1;1;1;2;1;1;2;1;1;4;5;1;1	2.2e-79	56	7;1;2;1;1;2;2;2;1;3;3;3;1;11;1;1;2;1;1;1;1;2;1;2;5;2;5;1;1;1;3;1;1;1;1;3;1;2;1;1;3;1;1;1;1;2;5;2;1;1;2;2;5;1;1;2	MGI:1277166	ENSMUSG00000027109	SP3	HGNC:11208	ENSG00000172845
Spag9	7.33e-55	48	3;1;1;1;2;1;1;7;1;6;1;1;2;2;6;1;3;2;5;1;2;1;1;4;1;7;1;1;2;2;4;1;1;1;1;2;1;1;5;5;1;1;2;1;1;19;3;1	9.25e-131	121	1;2;1;1;1;1;2;1;1;1;4;4;1;1;1;2;1;1;2;2;2;1;1;1;1;1;1;1;1;1;2;4;1;1;1;1;2;15;1;1;2;3;1;1;1;1;1;1;5;1;1;2;1;2;1;4;1;1;7;1;3;2;7;1;1;4;2;1;5;3;1;1;1;2;1;1;1;5;1;2;1;1;2;1;32;1;4;2;1;2;5;1;3;1;1;4;5;1;2;1;1;1;2;1;8;6;2;1;1;4;3;1;1;3;2;2;2;1;1;2;1	MGI:1918084	ENSMUSG00000020859	SPAG9	HGNC:14524	ENSG00000008294
Spen	1.44e-24	19	1;2;5;1;4;1;5;13;1;1;1;1;1;1;3;1;1;3;1	7.72e-43	42	2;2;1;2;1;5;1;2;2;1;2;1;3;1;1;1;1;1;1;2;1;1;1;3;4;2;5;2;3;1;1;1;1;1;1;1;1;1;1;1;1;1	MGI:1891706	ENSMUSG00000040761	SPEN	HGNC:17575	ENSG00000065526
Spin1	4.58e-38	22	1;26;1;1;1;1;5;3;1;2;2;1;1;2;1;1;2;1;1;1;1;2	4.07e-43	40	3;1;1;1;1;1;1;1;1;1;2;2;2;2;1;1;3;1;2;1;1;2;1;3;1;1;1;1;2;1;1;1;1;1;5;5;3;1;1;3	MGI:109242	ENSMUSG00000021395	SPIN1	HGNC:11243	ENSG00000106723
Sppl3	3.4e-49	33	1;3;7;2;1;4;2;2;2;1;1;1;1;1;5;2;1;1;1;2;1;1;2;2;3;1;2;1;1;2;4;2;1	6.97e-147	92	1;1;4;2;1;1;5;1;5;1;1;2;2;1;2;1;1;2;1;4;1;1;1;1;1;1;2;4;2;1;1;5;1;2;1;1;1;1;1;1;1;1;2;1;8;1;8;1;5;1;3;2;1;1;1;4;1;1;2;2;2;1;1;1;4;3;1;1;1;1;1;2;2;1;4;2;4;2;1;1;1;4;1;2;6;1;2;1;1;1;1;2	MGI:1891433	ENSMUSG00000029550	SPPL3	HGNC:30424	ENSG00000157837
Srrm2	5.49e-23	10	3;1;1;4;1;1;1;1;5;1	3.36e-63	27	3;2;2;6;2;1;1;1;1;1;1;2;1;1;1;1;4;1;6;1;1;2;4;3;5;2;1	MGI:1923206	ENSMUSG00000039218
Srsf3	4.53e-44	11	2;1;1;2;2;1;1;1;1;1;1	2.47e-47	19	1;1;1;6;2;2;1;1;2;2;5;2;1;1;1;3;1;3;1	MGI:98285	ENSMUSG00000071172	SRSF3	HGNC:10785	ENSG00000112081
Srsf4	4.67e-72	21	3;2;1;1;9;1;2;1;12;1;8;1;2;2;1;1;1;1;1;1;2	9.43e-95	40	1;6;1;2;5;1;1;1;5;1;1;1;1;1;13;6;1;1;2;6;1;1;4;1;26;9;1;1;7;2;2;1;2;1;1;1;1;5;1;1	MGI:1890577	ENSMUSG00000028911	SRSF4	HGNC:10786	ENSG00000116350
St13	1.4e-59	24	2;1;1;1;2;2;1;2;1;1;1;1;1;1;1;4;1;2;1;4;2;15;2;2	8.31e-86	48	1;1;2;2;3;1;1;2;1;1;1;2;2;1;3;4;1;1;1;1;1;1;1;1;1;2;2;2;7;1;17;1;4;2;1;3;3;28;2;3;1;1;1;3;1;1;1;2	MGI:1917606	ENSMUSG00000022403	ST13	HGNC:11343	ENSG00000100380
St3gal5	6.05e-24	18	1;2;1;1;1;3;1;4;2;3;1;1;2;1;2;2;1;5	1.61e-55	45	2;1;3;1;1;1;1;1;4;1;1;1;2;3;2;1;6;1;1;1;5;1;1;1;1;1;2;1;2;10;2;1;1;1;1;1;1;2;1;2;1;1;2;1;1	MGI:1339963	ENSMUSG00000056091	ST3GAL5	HGNC:10872	ENSG00000115525
Stag2	1.08e-32	42	3;1;1;1;15;1;6;5;5;1;2;3;12;29;4;1;34;1;2;1;1;3;3;4;1;4;4;5;1;2;4;8;1;2;2;3;1;1;1;6;2;5	8.99e-47	87	1;1;4;1;1;3;1;1;2;2;2;1;1;6;1;2;2;2;10;1;1;2;4;2;1;1;1;1;1;1;1;2;1;1;1;1;1;1;1;4;2;2;1;1;3;1;1;3;1;1;1;2;1;1;5;2;1;3;1;1;2;1;1;1;2;3;1;1;1;2;3;1;4;1;1;1;5;3;1;2;3;5;5;1;3;2;2	MGI:1098583	ENSMUSG00000025862	STAG2	HGNC:11355	ENSG00000101972
Stard13	2.45e-23	33	1;5;4;1;4;1;24;2;1;8;1;3;1;2;1;1;1;3;1;1;2;1;1;1;1;1;1;2;1;16;2;2;1	2.02e-74	94	5;1;1;1;1;1;1;1;1;3;2;2;2;1;1;1;2;1;1;1;1;2;2;1;1;1;1;3;1;3;1;2;1;7;1;2;1;1;2;1;1;4;1;1;7;2;3;2;3;3;4;2;3;1;1;1;2;1;4;1;1;1;1;2;1;2;1;1;1;1;1;3;1;5;1;1;1;5;1;4;9;1;1;1;17;1;4;1;2;2;2;2;1;11	MGI:2385331	ENSMUSG00000016128	STARD13	HGNC:19164	ENSG00000133121
Stat5b	1.14e-26	21	23;2;3;4;1;3;1;2;1;1;8;1;2;1;1;48;1;1;3;1;2	1.52e-60	52	1;2;3;2;1;1;1;1;1;1;42;2;1;49;3;2;1;2;1;1;2;1;1;2;1;2;2;1;1;1;1;1;1;1;2;1;2;2;1;1;1;5;2;1;1;1;1;2;1;3;1;1	MGI:103035	ENSMUSG00000020919	STAT5B	HGNC:11367	ENSG00000173757
Stau1	2.84e-27	17	1;1;1;1;3;1;1;1;2;2;1;1;1;1;1;1;1	8.44e-62	42	1;1;1;10;4;4;3;1;1;1;1;1;1;1;1;1;3;1;1;2;3;1;1;1;5;1;2;1;2;1;1;1;1;1;3;4;1;2;2;1;7;1	MGI:1338864	ENSMUSG00000039536	STAU1	HGNC:11370	ENSG00000124214
Stk11	1.42e-26	7	6;98;76;175;1;257;15	4.58e-28	12	1;1;1;69;1;54;3;3;78;1;1;1	MGI:1341870	ENSMUSG00000003068	STK11	HGNC:11389	ENSG00000118046
Strn3	4.75e-21	27	1;1;1;3;2;2;1;2;8;34;2;2;1;1;2;1;2;1;2;2;3;1;1;6;1;1;1	1.2e-84	85	1;1;1;2;1;1;1;1;1;3;11;3;1;1;1;2;1;1;1;2;1;2;1;1;1;3;1;1;1;1;1;1;3;1;1;1;2;1;2;2;1;1;1;1;2;1;1;1;5;2;5;1;2;7;3;1;1;2;2;1;10;2;1;2;5;2;5;1;2;1;1;2;1;1;3;1;2;1;1;2;2;1;1;2;1	MGI:2151064	ENSMUSG00000020954	STRN3	HGNC:15720	ENSG00000196792
Stt3b	2.14e-34	26	23;4;1;1;3;7;1;1;1;1;3;1;1;5;1;1;1;1;2;1;2;1;1;2;2;3	5.81e-98	71	2;2;2;1;1;3;1;1;1;1;1;1;1;1;1;1;3;1;1;2;2;1;1;1;4;1;1;1;1;2;3;1;3;4;4;1;1;1;2;3;2;2;1;3;2;1;1;1;1;2;38;3;1;2;1;1;1;1;2;1;1;1;1;1;1;2;1;3;1;1;2	MGI:1915542	ENSMUSG00000032437	STT3B	HGNC:30611	ENSG00000163527
Suclg2	3.02e-22	43	2;2;4;1;6;1;1;4;2;1;3;1;13;2;1;3;1;2;3;1;1;1;1;3;2;1;2;2;1;1;2;4;3;3;1;3;7;3;1;1;3;1;1	4.93e-70	121	2;1;2;3;1;1;2;1;2;2;2;1;1;1;1;1;5;1;3;2;1;1;3;9;1;1;1;2;3;1;3;4;2;1;2;4;2;3;7;2;6;1;1;1;1;1;2;1;1;1;1;1;2;4;1;3;1;1;1;1;1;3;2;1;1;2;3;1;2;1;2;1;1;1;5;1;7;2;1;1;2;1;2;1;1;1;1;1;1;2;2;2;5;3;2;1;4;1;1;1;1;2;1;4;1;1;2;3;4;2;6;2;1;6;1;2;3;3;2;1;1	MGI:1306824	ENSMUSG00000061838	SUCLG2	HGNC:11450	ENSG00000172340
Surf4	1.2e-21	7	2;1;4;12;1;1;1	2.01e-31	14	2;11;1;1;1;2;2;1;2;1;1;1;1;1	MGI:98445	ENSMUSG00000014867	SURF4	HGNC:11476	ENSG00000148248
Taf15	6.41e-21	16	2;2;2;1;2;3;1;1;1;3;1;1;2;1;4;2	2.92e-63	45	6;1;7;1;3;1;1;1;1;1;1;1;1;1;2;4;2;1;1;3;2;1;2;2;1;1;1;4;1;1;1;1;2;1;1;7;1;3;1;1;21;1;3;1;1	MGI:1917689	ENSMUSG00000020680	TAF15	HGNC:11547	ENSG00000270647
Taok1	1.19e-21	26	2;3;1;1;1;1;2;1;1;1;2;1;5;1;1;1;1;1;3;1;1;1;4;2;2;1	1.02e-59	70	1;2;1;1;1;3;1;1;1;2;3;1;1;1;1;2;2;2;1;1;1;2;5;3;1;1;4;1;1;1;1;1;12;2;1;1;1;4;2;4;2;1;1;3;2;1;1;1;2;1;2;1;1;1;1;1;1;1;7;1;1;1;2;1;1;1;2;1;4;1	MGI:1914490	ENSMUSG00000017291	TAOK1	HGNC:29259	ENSG00000160551
Taok3	3.62e-81	50	1;6;1;4;1;2;2;1;1;1;5;2;5;1;1;1;4;1;1;5;84;1;2;4;1;2;2;1;1;3;1;1;3;3;2;1;1;1;1;1;1;4;2;1;5;2;1;1;10;1	2.75e-101	95	1;1;1;1;1;40;36;1;1;1;1;5;4;2;3;1;1;1;1;1;1;7;1;1;1;1;1;3;3;1;7;1;3;1;1;1;46;2;6;21;2;5;1;18;2;3;1;1;1;2;1;2;1;1;1;1;1;1;2;2;2;1;7;6;2;1;2;4;2;8;6;1;2;8;7;1;1;3;3;2;1;2;2;1;2;1;1;1;1;1;1;1;1;1;3	MGI:3041177	ENSMUSG00000061288	TAOK3	HGNC:18133	ENSG00000135090
Tapt1	7.56e-36	23	2;1;11;1;2;19;2;1;1;16;1;2;1;1;1;1;2;3;1;1;1;2;1	3.34e-50	46	1;1;1;1;1;2;2;2;2;1;2;3;1;1;1;2;2;1;2;2;2;1;2;1;2;1;1;1;17;1;1;1;1;1;3;1;2;2;1;1;1;5;4;1;2;9	MGI:2683537	ENSMUSG00000046985	TAPT1	HGNC:26887	ENSG00000169762
Tax1bp1	6.06e-29	23	2;1;1;2;1;1;17;2;1;2;1;11;1;2;1;11;1;5;5;13;3;1;1	9.44e-154	83	1;1;7;5;1;5;1;1;2;1;1;1;3;1;1;1;1;1;3;1;1;1;1;1;1;1;3;1;2;1;5;2;1;1;1;1;3;1;6;12;1;1;5;1;2;1;1;3;1;1;2;1;2;1;1;4;1;1;1;4;1;2;3;1;1;2;3;1;1;2;1;1;1;1;1;1;3;1;1;4;19;3;1	MGI:1289308	ENSMUSG00000004535	TAX1BP1	HGNC:11575	ENSG00000106052
Tdo2	6.64e-21	11	1;3;1;1;1;1;1;1;1;1;1	4.75e-77	34	6;1;4;1;1;2;1;1;1;1;1;4;3;1;1;1;3;2;2;1;1;1;2;1;5;1;1;19;3;1;1;1;17;1	MGI:1928486	ENSMUSG00000028011	TDO2	HGNC:11708	ENSG00000151790
Tfg	2.49e-71	25	2;1;1;1;1;2;1;1;11;1;1;1;1;1;1;7;1;2;1;1;7;2;1;2;2	3.88e-28	28	2;1;1;1;1;1;6;1;1;3;2;1;3;2;8;1;1;1;1;2;1;1;1;1;5;1;1;2	MGI:1338041	ENSMUSG00000022757	TFG	HGNC:11758	ENSG00000114354
Thrap3	1.19e-50	22	1;5;1;1;1;4;1;5;1;1;1;1;3;6;2;2;1;2;3;1;6;2	2.42e-123	56	2;1;3;1;3;3;2;5;1;2;1;2;1;2;2;2;1;3;16;1;2;3;1;1;3;2;1;13;1;4;1;2;59;18;33;1;3;1;1;1;3;1;2;1;6;1;1;1;3;2;2;7;2;3;2;118	MGI:2442637	ENSMUSG00000043962	THRAP3	HGNC:22964	ENSG00000054118
Tial1	6.48e-27	14	3;3;3;34;21;1;1;2;1;8;2;1;2;1	6.08e-48	31	2;2;1;1;1;1;2;2;2;3;1;1;1;2;1;2;1;1;3;1;1;3;2;1;1;1;1;1;1;3;1	MGI:107913	ENSMUSG00000030846	TIAL1	HGNC:11804	ENSG00000151923
Tlk1	8.31e-42	41	2;1;1;1;2;5;6;1;2;1;2;4;1;1;2;1;1;1;1;6;1;1;2;1;2;1;3;4;1;5;7;1;3;1;3;1;1;1;1;1;1	3.47e-120	112	1;1;4;1;1;1;1;2;1;1;2;1;1;15;6;2;3;2;1;1;23;1;11;1;2;1;1;1;1;2;1;1;1;3;1;1;3;18;1;2;1;1;2;1;2;14;1;2;1;1;2;1;5;1;4;1;1;1;5;32;1;1;1;12;1;1;1;9;2;1;1;1;3;6;2;1;29;1;1;3;1;2;1;3;34;1;1;1;5;1;3;1;4;1;4;1;1;2;2;2;2;1;3;6;4;1;3;1;1;1;10;2	MGI:2441683	ENSMUSG00000041997	TLK1	HGNC:11841	ENSG00000198586
Tlk2	2.23e-55	42	1;1;2;4;4;2;1;1;3;1;1;1;2;1;2;16;1;1;1;1;2;1;1;3;1;1;3;1;2;2;1;1;2;5;1;1;3;2;2;1;1;3	1.26e-126	104	1;2;1;1;2;1;4;2;1;1;1;3;8;1;1;1;2;1;1;1;6;1;1;1;1;1;1;1;1;2;7;1;1;2;1;1;1;5;1;2;1;2;1;6;1;3;1;5;1;2;1;6;2;2;1;1;1;1;4;1;4;2;1;1;1;1;1;3;2;1;1;2;1;1;1;5;1;1;5;1;5;1;1;1;1;1;2;1;1;4;4;1;4;2;2;1;2;1;1;1;3;1;1;2	MGI:1346023	ENSMUSG00000020694	TLK2	HGNC:11842	ENSG00000146872
Tm9sf3	1.76e-30	23	2;1;1;8;2;2;3;1;1;1;1;1;2;4;1;1;1;1;3;2;1;1;2	5.3e-97	66	1;2;1;1;1;1;1;2;29;3;4;1;5;1;1;1;1;1;1;1;1;2;1;1;2;4;1;1;2;1;1;4;1;1;1;2;2;1;1;11;1;1;1;1;2;1;1;1;1;1;3;1;1;1;1;1;1;2;2;1;2;1;4;1;3;1	MGI:1914262	ENSMUSG00000025016	TM9SF3	HGNC:21529	ENSG00000077147
Tmbim6	1.27e-24	9	27;1;1;79;1;3;5;1;2	5.22e-121	32	3;1;1;1;1;1;2;1;1;2;2;1;1;1;2;46;12;1;2;14;3;10;3;1;1;3;1;1;1;1;2;4	MGI:99682	ENSMUSG00000023010	TMBIM6	HGNC:11723	ENSG00000139644
Tmem135	4.08e-21	41	1;1;1;1;1;1;11;1;1;1;1;1;4;1;1;1;1;1;2;1;1;3;2;1;1;1;4;1;1;2;5;1;1;1;1;4;3;4;1;2;1	1.23e-51	105	1;2;1;1;3;1;1;5;3;2;1;1;1;2;1;1;1;1;2;1;1;1;2;1;2;1;2;1;2;3;1;8;1;1;1;1;1;1;4;1;1;1;1;1;1;1;1;1;8;2;1;4;3;1;4;1;2;2;6;2;2;1;1;1;2;1;1;1;1;4;4;1;2;13;4;2;2;2;5;2;3;1;1;3;1;2;1;1;1;3;2;2;4;2;1;1;4;1;1;1;1;1;1;1;1	MGI:1920009	ENSMUSG00000039428	TMEM135	HGNC:26167	ENSG00000166575
Tmem56	2.4e-60	30	3;26;1;2;1;1;1;2;2;1;1;1;1;10;4;1;1;1;4;1;4;1;5;2;1;1;1;3;2;2	1.07e-56	50	1;1;1;1;2;1;2;1;4;2;4;4;1;2;2;2;2;8;1;1;1;7;1;1;1;1;1;1;1;1;1;1;1;2;1;1;1;1;1;1;2;1;1;7;1;1;1;2;2;1	MGI:1923195	ENSMUSG00000028132	TMEM56	HGNC:26477	ENSG00000152078
Tnks2	3.88e-41	28	3;1;1;1;2;2;1;5;1;1;2;1;1;15;2;4;1;3;1;1;1;2;1;2;2;3;2;2	3.08e-152	86	1;3;1;1;2;1;1;1;1;6;2;1;2;1;1;1;2;9;1;123;1;1;1;1;4;2;1;1;1;2;1;1;1;1;7;1;6;1;1;5;2;2;4;1;1;1;1;8;1;4;1;1;1;2;4;2;1;1;1;2;1;3;1;1;1;1;1;4;1;2;2;1;1;2;1;3;2;1;2;2;1;1;2;1;1;7	MGI:1921743	ENSMUSG00000024811	TNKS2	HGNC:15677	ENSG00000107854
Tnpo1	9.62e-23	25	1;2;1;1;3;1;1;1;1;1;2;1;1;3;1;1;1;2;2;1;3;1;1;1;1	1.91e-78	74	2;1;2;2;2;2;1;14;2;2;1;2;1;1;1;1;1;2;1;3;2;3;1;1;1;4;2;4;1;3;3;1;1;1;5;1;1;5;2;2;1;1;1;1;1;1;1;3;1;1;4;2;1;1;3;1;1;3;5;1;1;1;2;1;2;12;2;1;2;2;1;5;1;1	MGI:2681523	ENSMUSG00000009470	TNPO1	HGNC:6401	ENSG00000083312
Tnrc6a	3.67e-69	37	1;1;1;2;5;1;1;2;2;1;6;1;1;1;1;2;4;5;4;1;1;1;12;5;3;2;2;2;2;1;1;4;2;2;1;1;1	1.01e-130	84	1;1;3;3;3;1;2;1;1;3;1;2;1;1;1;2;3;1;2;2;1;2;1;4;1;1;1;2;2;1;2;1;8;2;2;1;1;1;1;1;4;1;1;1;3;2;1;1;1;3;3;1;3;2;1;2;1;2;2;1;1;1;1;1;2;1;1;1;1;1;1;4;2;1;1;2;1;1;3;2;2;6;11;1	MGI:2385292	ENSMUSG00000052707	TNRC6A	HGNC:11969	ENSG00000090905
Tnrc6b	8.64e-28	47	1;19;18;1;1;1;1;1;7;1;2;2;1;6;1;1;1;3;3;1;1;1;1;1;2;2;1;2;1;1;5;4;1;1;1;1;3;1;1;5;1;1;2;2;2;3;1	2.33e-66	119	1;2;1;1;2;2;6;1;2;1;1;1;2;2;8;1;2;2;15;1;1;1;2;1;1;1;1;3;1;2;3;1;1;2;1;1;1;3;1;1;3;2;2;1;2;1;2;5;1;1;2;1;2;1;5;1;1;1;2;1;1;2;2;3;2;1;3;1;1;1;2;1;2;1;1;2;2;1;1;3;1;1;2;2;3;1;1;1;1;3;4;1;4;3;2;1;1;3;2;2;1;1;5;6;1;1;3;1;2;4;1;2;1;1;1;1;1;3;3	MGI:2443730	ENSMUSG00000047888	TNRC6B	HGNC:29190	ENSG00000100354
Tra2b	3.51e-118	26	1;3;1;1;5;1;2;5;1;2;1;9;2;5;2;1;3;2;1;1;2;2;3;1;2;47	1.96e-94	39	1;2;1;7;2;1;3;2;1;2;4;1;1;1;1;1;4;1;20;3;79;1;1;3;1;1;1;1;12;1;1;5;2;1;3;2;1;6;1	MGI:106016	ENSMUSG00000022858	TRA2B	HGNC:10781	ENSG00000136527
Trf	2.48e-49	14	14;3;2;1;3;2;1;1;1;9;1;2;1;1	2.82e-21	16	1;1;1;1;2;1;2;2;1;3;1;1;3;1;1;4	MGI:98821	ENSMUSG00000032554	TF	HGNC:11740	ENSG00000091513
Trim24	2.27e-28	31	1;2;1;2;1;24;2;2;1;1;7;3;1;1;1;3;2;1;1;1;1;1;1;1;6;1;2;1;2;4;1	4.23e-25	53	2;1;1;1;1;1;4;1;1;1;1;2;1;1;1;1;2;1;1;1;2;1;1;1;1;2;9;1;1;1;3;1;6;3;1;2;1;1;1;2;3;2;1;1;2;1;1;1;1;1;1;1;1	MGI:109275	ENSMUSG00000029833	TRIM24	HGNC:11812	ENSG00000122779
Trim25	1.44e-21	9	9;1;2;1;3;1;1;1;1	8.2e-35	19	1;2;1;1;1;1;7;1;28;1;2;1;1;2;1;3;2;1;1	MGI:102749	ENSMUSG00000000275	TRIM25	HGNC:12932	ENSG00000121060
Trp53inp1	4.45e-30	13	2;2;1;9;2;2;3;5;1;1;4;2;1	6.93e-33	23	1;1;1;2;1;1;2;1;1;1;1;1;2;12;1;1;1;3;3;1;1;1;2	MGI:1926609	ENSMUSG00000028211	TP53INP1	HGNC:18022	ENSG00000164938
Trpm7	7.08e-39	35	3;3;1;1;2;1;1;2;1;5;6;1;12;2;5;1;2;1;3;1;1;1;2;3;1;5;6;1;5;1;1;2;2;3;2	1.81e-126	101	2;2;1;2;2;8;2;3;1;2;1;2;1;3;1;9;2;2;1;1;2;3;4;1;2;1;1;1;1;1;3;1;2;1;1;3;1;2;2;1;2;3;5;1;3;1;1;2;1;1;8;2;1;2;6;1;19;1;1;3;1;1;1;1;1;1;1;1;1;5;1;1;3;1;1;3;1;2;1;2;2;1;1;2;2;1;2;1;5;6;1;7;1;1;2;2;3;2;2;2;1	MGI:1929996	ENSMUSG00000027365	TRPM7	HGNC:17994	ENSG00000092439
Tsc22d2	8.16e-24	23	3;3;1;1;7;2;1;2;2;2;1;2;12;1;11;2;1;2;1;1;1;1;2	9.76e-79	67	1;1;1;2;4;1;2;2;4;30;1;1;3;3;2;2;2;1;2;1;1;2;83;1;1;1;1;1;3;2;2;11;1;1;3;1;1;4;4;3;11;1;2;2;1;1;1;1;1;2;1;1;1;1;2;1;1;1;1;2;1;1;2;1;1;1;2	MGI:1919283	ENSMUSG00000027806	TSC22D2	HGNC:29095	ENSG00000196428
Ttc39c	6.11e-72	38	3;1;7;1;2;3;1;1;1;2;1;6;1;2;1;2;1;1;2;1;1;2;3;7;2;1;4;1;1;1;3;1;1;1;3;2;1;1	1.72e-76	67	2;1;2;1;2;1;2;1;2;2;2;14;1;1;5;1;1;1;4;1;1;1;14;1;1;3;2;3;29;12;1;1;1;1;1;1;4;1;12;2;1;2;1;1;1;3;4;7;1;1;9;1;3;1;3;4;1;1;1;1;1;1;4;5;4;3;2	MGI:1919997	ENSMUSG00000024424	TTC39C	HGNC:26595	ENSG00000168234
Ttpa	7.7e-101	25	2;6;1;1;2;1;1;2;1;2;4;2;1;1;1;1;1;1;1;3;1;9;4;1;2	3.6e-82	38	2;1;1;2;1;2;1;1;1;2;1;1;1;1;2;1;33;2;1;2;8;15;1;2;1;1;1;1;2;1;1;1;1;1;1;1;1;1	MGI:1354168	ENSMUSG00000073988	TTPA	HGNC:12404	ENSG00000137561
Txndc11	1.05e-86	36	1;3;1;1;1;2;2;1;6;2;3;1;4;2;1;7;13;1;6;1;1;1;7;3;1;1;1;7;6;3;1;1;1;3;1;1	3.26e-175	84	2;1;1;1;1;1;2;1;2;1;2;7;2;1;1;5;2;43;4;1;2;3;4;2;6;3;1;1;12;2;1;1;3;1;2;3;4;3;1;1;1;5;2;8;2;3;2;2;1;1;1;2;1;2;1;6;1;1;2;2;1;1;1;1;1;2;2;1;2;1;1;2;1;1;1;1;2;3;1;2;2;3;2;1	MGI:1923620	ENSMUSG00000022498	TXNDC11	HGNC:28030	ENSG00000153066
Txnl1	5.38e-28	17	1;3;1;3;2;1;2;1;1;4;1;1;2;2;7;1;1	2.05e-93	50	2;8;3;1;1;1;2;1;1;1;2;2;1;1;1;1;2;1;2;4;2;68;1;1;2;6;2;1;1;1;1;3;3;1;1;2;6;1;1;2;1;7;2;1;3;2;1;1;1;3	MGI:1860078	ENSMUSG00000024583	TXNL1	HGNC:12436	ENSG00000091164
Ube2b	1.67e-31	11	5;2;2;1;1;1;2;1;1;6;1	2.2e-65	26	2;1;2;1;1;14;4;6;4;1;5;1;1;1;4;1;3;1;1;3;27;1;1;2;2;3	MGI:102944	ENSMUSG00000020390	UBE2B	HGNC:12473	ENSG00000119048
Ube2d2a	5.1e-40	21	1;1;1;1;2;1;1;1;1;1;1;1;1;2;1;1;1;4;1;1;2	1.08e-245	82	1;1;1;11;5;2;1;2;1;1;1;1;1;2;2;1;5;1;1;2;1;2;2;1;32;4;1;1;3;3;1;1;1;2;1;1;1;10;3;1;3;1;13;10;1;1;2;3;1;1;1;12;1;4;1;10;1;2;1;2;1;2;2;2;1;3;1;2;2;1;1;1;1;1;1;2;8;1;1;1;2;2	MGI:1930715	ENSMUSG00000091896	UBE2D2	HGNC:12475	ENSG00000131508
Ube2d3	2.39e-134	35	2;2;2;1;1;2;1;1;1;1;1;1;1;1;1;6;2;2;2;1;1;3;1;1;4;6;1;1;1;1;1;3;2;1;3	2.35e-248	78	2;2;1;1;1;2;1;4;4;2;2;1;3;3;5;1;4;1;1;2;1;1;1;1;1;1;2;25;1;3;2;4;16;2;1;1;3;4;1;2;3;1;2;2;19;3;38;2;2;3;1;7;2;1;1;1;19;2;1;4;4;1;1;3;1;1;2;1;1;1;1;1;1;1;1;3;1;3	MGI:1913355	ENSMUSG00000078578	UBE2D3	HGNC:12476	ENSG00000109332
[truncated: 61 more rows]

## Sheet: Supple Table S4
Supplementary Table S4. RNA-seq normlized gene expression data
[truncated: 60,283 more rows]

## Sheet: Supple Table S5
Supplementary Table S5. Putative transcriptional binding sites of 33 genes
[truncated: 522 more rows]

[truncated: 3 more sheets: Supple Table S6, Supple Table S7, Supple Table S8]
